# Supplementary material for: Genetic Variation, Not Cell Type of Origin, Underlies the Majority of Identifiable Regulatory Differences in iPSCs
Source: PLoS Genet. 2016 Jan 26;12(1):e1005793. doi: 10.1371/journal.pgen.1005793 (PMC4727884; doi:10.1371/journal.pgen.1005793)
Supplement: S2 Table — Differential methylation results from all contrasts (a) between L-iPSCs and F-iPSCs, (b) L-iPSCs and LCL, (c) F-iPSCs and fibroblasts, and (d) LCLs and fibroblasts. The contrasts are polarized as written here–i.e. a negative T statistic indicates a decrease in methylation between the first cell type and the second. (GZ) [file pgen.1005793.s015.gz]

Archive with 5 entries (4 files):
- TopTables
- TopTables/LCL_vs_fibs.txt
- TopTables/L-iPSC_vs_F-iPSC.txt
- TopTables/F-iPSC_vs_fib.txt
- TopTables/L-iPSC_vs_LCLs.txt
