# Supplementary material for: Genetic Variation, Not Cell Type of Origin, Underlies the Majority of Identifiable Regulatory Differences in iPSCs
Source: PLoS Genet. 2016 Jan 26;12(1):e1005793. doi: 10.1371/journal.pgen.1005793 (PMC4727884; doi:10.1371/journal.pgen.1005793)
Supplement: S2 Table — Differential methylation results from all contrasts (a) between L-iPSCs and F-iPSCs, (b) L-iPSCs and LCL, (c) F-iPSCs and fibroblasts, and (d) LCLs and fibroblasts. The contrasts are polarized as written here–i.e. a negative T statistic indicates a decrease in methylation between the first cell type and the second. (GZ) [file pgen.1005793.s015.gz › TopTables/LCL_vs_fibs.txt]

Probe	logFC	AveExpr	t	P.Value	adj.P.Val	B
cg06561886	0.979392094726	0.171886632648985	250.517344907853	2.79993455472203e-38	6.79860635107828e-33	73.5647967556658
cg22155724	0.979422802482237	0.175904268459939	249.771798842432	2.98243352902032e-38	6.79860635107828e-33	73.5276931818973
cg09482050	0.965137721839984	0.171840836812945	237.036378040928	9.03819175174745e-38	9.72295616740864e-33	72.8604695745767
cg21830459	0.932567092703967	0.190136443538063	235.961802313415	9.95143861956681e-38	9.72295616740864e-33	72.8011457323108
cg19276014	-0.972243363628193	0.824697511338852	-235.1935712866	1.06632407354616e-37	9.72295616740864e-33	72.7584318793019
cg13937905	0.990540617881191	0.177441164128938	231.392151280662	1.50594884046775e-37	1.14429522642942e-32	72.5432938806597
cg05401764	-0.959158773889549	0.167649177102691	-227.76436413891	2.10473026807018e-37	1.37081082359411e-32	72.3319619009068
cg01180479	0.95827831534869	0.187824478943478	225.254085767586	2.66169702167788e-37	1.42641746288426e-32	72.1821731334542
cg22904711	0.954704494990805	0.172359669224586	224.656220261629	2.81585338465011e-37	1.42641746288426e-32	72.1460599504896
cg19827875	0.964121128974796	0.17304887045966	221.418626269976	3.82966283711172e-37	1.74598158406761e-32	71.9475056528471
cg15409097	0.930429507433937	0.177475112380428	220.178200826179	4.3136574959049e-37	1.78785417178e-32	71.8700718516767
cg21109038	0.908448006926659	0.221666224561987	218.428160976667	5.10813021759468e-37	1.92855218253129e-32	71.7595156867783
cg24301930	-0.976994185997636	0.817389764961718	-217.668929234326	5.49915079136382e-37	1.92855218253129e-32	71.7110695785402
cg04255276	-0.968882088460404	0.170813301360929	-206.788362324474	1.62948896653507e-36	5.30643081952144e-32	70.9831892661798
cg19458020	0.975079862719774	0.170901726385775	200.507938278949	3.13168820088794e-36	9.51845311777879e-32	70.5326260652109
cg10673833	-0.942139701287914	0.806921058758786	-198.01675414791	4.08120388295252e-36	1.16291353892305e-31	70.3473039871005
cg26305504	-0.980982584346764	0.821190153828439	-196.322775436387	4.89578473361138e-36	1.31296306935339e-31	70.2190642175508
cg13220900	0.932730136295428	0.202884169054377	191.934771287693	7.90240930122844e-36	2.00154856917948e-31	69.8782488746157
cg08055663	-0.975652945834427	0.823596304206931	-191.411500469434	8.37283203269384e-36	2.00908308001339e-31	69.8367555541119
cg23387569	0.913628771182392	0.180680146870933	189.35140827862	1.05295898256516e-35	2.39490104866805e-31	69.6715908658721
cg07856667	0.956996153449005	0.177520434815089	188.935718993488	1.10313268017874e-35	2.39490104866805e-31	69.6379102378755
cg18921306	0.886583272384363	0.841570338297312	187.053066090582	1.36378825454779e-35	2.82620319604947e-31	69.4838612115225
cg09450024	0.961185438680145	0.179055176039878	183.359656599236	2.08060317012143e-35	4.12420778821765e-31	69.174298469657
cg00452882	0.973853630855463	0.176643953428612	182.566166386529	2.28076907287415e-35	4.25069410966805e-31	69.1064914727027
cg01565314	0.961950119533048	0.173356430194697	182.378909707466	2.3308844452129e-35	4.25069410966805e-31	69.0904213452498
cg21663431	0.959961359683357	0.175679063504831	178.310958532062	3.7584362163849e-35	6.59041790543093e-31	68.7347554582182
cg15803221	0.942074091278588	0.18316213404868	177.13429022596	4.32419613238343e-35	7.2701528912017e-31	68.6294905725132
cg17829746	0.933603253477631	0.802588614025904	176.866476529676	4.46501022029891e-35	7.2701528912017e-31	68.6053790985616
cg22910462	0.946808942844	0.182671694042502	175.588894267242	5.20599395197739e-35	8.18436104360695e-31	68.4895691821342
cg13408086	-0.976627118184319	0.827711595979854	-173.173295509947	6.98098111285587e-35	1.04486597317386e-30	68.2669841203152
cg18881778	0.945617897276205	0.184804707126298	173.029759450837	7.10465775446683e-35	1.04486597317386e-30	68.2536068663616
cg06607764	0.918045440872549	0.180184425002026	171.025821561199	9.09255722847318e-35	1.28178535417488e-30	68.0650416518665
cg13581527	-0.950227233278991	0.177696022692608	-170.862932360193	9.2779093873289e-35	1.28178535417488e-30	68.0495650317728
cg22507723	0.917825108001753	0.202881709698821	168.804750183923	1.19925881889331e-34	1.60810025918132e-30	67.8520460203197
cg11948766	0.968320634557684	0.822311917644278	167.265439036878	1.45601690105503e-34	1.89660761531428e-30	67.7019062160593
cg13737221	0.929403631234174	0.186695588362431	165.495434238495	1.82393407100114e-34	2.30986050641702e-30	67.5266548028303
cg05277504	0.982946320372742	0.81655095125366	161.791389732883	2.94569988362156e-34	3.62965955119434e-30	67.1506149153468
cg17552357	0.963382542879093	0.821229297725882	160.925926098606	3.30001618837329e-34	3.9592378432665e-30	67.0608914783301
cg02824888	-0.912401731844237	0.17550936729642	-158.844546183537	4.3474876568053e-34	5.08221307080539e-30	66.8421479341753
cg08640619	0.883895642958815	0.187215512515895	158.510213175863	4.54585198203936e-34	5.18124844282892e-30	66.8066153106244
cg14023999	0.915478549254666	0.183859468422704	157.62518469498	5.11807340950259e-34	5.69117280030812e-30	66.7120191603956
cg17266581	0.948859640822929	0.203144867863071	155.301191491577	7.00976658790747e-34	7.60910163117356e-30	66.4598592935037
cg09046309	0.92505157128623	0.173467090246912	150.620448665513	1.34007266723974e-33	1.42081983656109e-29	65.9348910206181
cg14710465	0.940060946600167	0.18420459998625	148.886979105286	1.71227041007729e-33	1.77418455149622e-29	65.7344560640943
cg21144941	0.933375280441793	0.190964032932333	148.476707479988	1.81529066320593e-33	1.8391314805827e-29	65.6865275716712
cg08407014	0.926388205814654	0.196420702133321	148.121154231978	1.9098204165959e-33	1.89283962202225e-29	65.6448379165598
cg19044229	0.918763908457399	0.197459497001041	145.698702141832	2.70781776462218e-33	2.62664084482744e-29	65.356952449486
cg12423473	0.87001211929832	0.814756647148692	145.210872092798	2.90708726413653e-33	2.76118782206768e-29	65.2981553022469
cg21266845	0.926377375861226	0.805496627862104	144.133099012728	3.40375821919461e-33	3.15728628313176e-29	65.1672576908574
cg09501717	0.918207631673061	0.799377478783017	144.016425247033	3.4626201258272e-33	3.15728628313176e-29	65.1530045682721
cg07790170	-0.913520636218826	0.184849944154888	-143.648905456377	3.65510163851836e-33	3.26744585885668e-29	65.1080009851626
cg09866569	-0.920776097777949	0.791466147449257	-143.210525739917	3.89944272709067e-33	3.41883641097675e-29	65.0541080133124
cg21238609	0.930907235679605	0.186700185911258	142.364262401227	4.42076466223261e-33	3.8027751267141e-29	64.9494125421376
cg04420335	-0.895083786898045	0.798293813962124	-142.005743798151	4.66317424393453e-33	3.93701438805961e-29	64.9047947810104
cg13682333	0.950180523464936	0.782396530328377	141.131389242836	5.31458308912639e-33	4.40540286575202e-29	64.7953168800514
cg16413687	-0.89325415235744	0.160759278018712	-140.767557313609	5.6131011183327e-33	4.56976594796261e-29	64.7494819019883
cg07381806	-0.909705451855158	0.813395297228469	-139.006490877637	7.32746566124136e-33	5.76905241646522e-29	64.5252708049052
cg03519577	-0.893556735099864	0.768634862027001	-138.995914571268	7.33927836974365e-33	5.76905241646522e-29	64.5239123699559
cg19811337	0.962076759214579	0.17661214664874	138.404430956395	8.0327039065225e-33	6.20710175936046e-29	64.4477126455969
cg14317609	0.953287647525776	0.183841635799332	137.665208338153	8.99703174089643e-33	6.83639456832015e-29	64.3518440720329
cg02692313	0.920224678498509	0.199400179117909	137.24393419454	9.60013334595007e-33	7.17310607560823e-29	64.2968910831984
cg11511175	0.877589698295529	0.199826100465469	137.108998217428	9.80214359219901e-33	7.17310607560823e-29	64.2792401845094
cg16094767	0.945487291427502	0.826464015299581	137.036724797121	9.91216869038448e-33	7.17310607560823e-29	64.2697762907499
cg08480068	-0.961097066478467	0.821281976152557	-136.437237789922	1.08761938224956e-32	7.74775863377184e-29	64.1910102005167
cg20901170	0.947785966931408	0.809947005024692	135.728906438651	1.21431692285525e-32	8.51721889690676e-29	64.0973276329579
cg04384689	0.950319299397282	0.784594064341385	135.123975801665	1.33474735053646e-32	9.18311724870126e-29	64.0167880162886
cg05796838	0.929899237575715	0.191765971004933	135.053640747819	1.34954016288957e-32	9.18311724870126e-29	64.0073916536098
cg23402467	0.88262504972189	0.783401324964387	134.952803980736	1.3710482423487e-32	9.19227359072348e-29	63.9939087444812
cg21840908	0.930317242753527	0.798398797355064	134.672309356259	1.43278560874369e-32	9.33942918275984e-29	63.9563311332666
cg04828493	-0.947078139457675	0.826365073347812	-134.667064641246	1.43396732423765e-32	9.33942918275984e-29	63.9556274844028
cg22550815	0.950055567539102	0.795369111946866	134.456940006406	1.48216117177806e-32	9.51735351866671e-29	63.9274055984161
cg03458172	-0.903266402956229	0.188433708424872	-133.639442783742	1.68640703356707e-32	1.06784698704662e-28	63.8170318917851
cg07420137	-0.934400510741096	0.814834900270777	-133.215976597024	1.80359890706607e-32	1.12640928454862e-28	63.7594954657648
cg20399011	-0.921606206467063	0.777825767926906	-132.137715511436	2.14216968703197e-32	1.31977916488479e-28	63.6118624777864
cg09344348	-0.921193663405651	0.819936054278779	-132.005398941056	2.1880845686108e-32	1.33009284756713e-28	63.5936333906089
cg11018604	0.933026748649189	0.807785587536213	131.584743059577	2.34102601247632e-32	1.40433838072116e-28	63.535515332196
cg18084999	0.945608305039708	0.796961308771442	130.8705078791	2.62688768729829e-32	1.55535631885216e-28	63.4362582674237
cg23709430	-0.89419247341105	0.785396268874999	-130.368286872399	2.84962463523029e-32	1.6656055992921e-28	63.3660256898857
cg09233429	0.946267269798266	0.186615103347993	130.062298307246	2.99495077519336e-32	1.72838988344102e-28	63.3230559771771
cg24459792	-0.920374705760558	0.762571451880833	-129.81731191453	3.11689158703595e-32	1.77627755430695e-28	63.2885545094633
cg05644602	0.910640948726265	0.762706698677817	128.801011896777	3.68105112091102e-32	2.0718864401661e-28	63.1444886996481
cg15410236	-0.939571819836892	0.776304140953843	-127.701613941228	4.41339405937009e-32	2.453793275131e-28	62.9869173508066
cg13005428	0.967428857412587	0.81053547429266	127.36262657281	4.66881468994962e-32	2.56452928348787e-28	62.9379656993793
cg10040116	0.926868613613213	0.800990951323703	126.805926511917	5.12240851497069e-32	2.78018722150034e-28	62.8571968531769
cg20695297	-0.958861077828134	0.808846013462327	-126.506079706781	5.38562418373755e-32	2.88865873130328e-28	62.8134975571063
cg01539849	0.91166845950759	0.202573250680203	126.35906513937	5.519816652367e-32	2.9262088488147e-28	62.7920214478853
cg14693090	-0.930185286114716	0.776584430830931	-126.270047135402	5.60276858794021e-32	2.9360439389975e-28	62.779001403911
cg23377551	0.890779617585215	0.186007756759153	126.1905935254	5.67791052991515e-32	2.94160930647002e-28	62.7673699657755
cg15982099	-0.948167266528717	0.783846120811038	-125.947291026935	5.91464394980428e-32	3.02982620579244e-28	62.7316916081473
cg11410920	-0.944337850282634	0.799473864915407	-125.64379785029	6.22451275005154e-32	3.13091091304192e-28	62.6870582626361
cg11977716	-0.953708003506682	0.823572506176364	-125.608472771347	6.26166882368545e-32	3.13091091304192e-28	62.6818538700099
cg05596756	-0.910817382520029	0.796904877178323	-125.555336741584	6.31799706082027e-32	3.13091091304192e-28	62.6740217578977
cg23348081	0.854893825234234	0.208700913425256	125.428391428511	6.45472749954834e-32	3.16427399389149e-28	62.6552925404256
cg14792180	-0.919155461388725	0.775427042451008	-125.050089619735	6.88087295497695e-32	3.33729658393994e-28	62.5993294395624
cg20367388	-0.933812806012734	0.777753920116603	-124.704513377708	7.29592865384437e-32	3.50135456060441e-28	62.5480112264416
cg12177677	-0.930957331456046	0.796459658779311	-124.431323549939	7.6425666596498e-32	3.62950267270931e-28	62.5073091129034
cg26660312	-0.923274696824586	0.811898871073512	-123.764196986661	8.5635249317153e-32	4.02494500166838e-28	62.4074170158183
cg04351205	-0.909557702355288	0.80518995431237	-123.69556426522	8.66465308915006e-32	4.03092039783102e-28	62.3971000114674
cg04706229	-0.901708601809817	0.774962299026886	-123.605345468602	8.7994936120145e-32	4.05230013399346e-28	62.3835266620904
cg01722297	-0.840008824697211	0.816796162323847	-123.484627389453	8.98336437629016e-32	4.09560565279445e-28	62.365344284549
cg04508870	0.907959776430665	0.749358312383451	123.349129293457	9.19454853321182e-32	4.15038279383822e-28	62.3449078536213
cg25515997	0.933488987112265	0.77859353185067	123.111343764718	9.577817231986e-32	4.28100260219092e-28	62.3089724350678
cg02851793	-0.842583367137999	0.757039582848619	-123.01570094059	9.73666134547154e-32	4.30974880972226e-28	62.2944926167098
cg03969079	-0.950928608984847	0.81245435865914	-122.782358000885	1.01358835569302e-31	4.44331795426926e-28	62.2591035264645
cg04576021	-0.926904170867355	0.77734602672605	-122.543111796892	1.05630427525297e-31	4.57815952847959e-28	62.2227272566502
cg05927789	-0.872303721643304	0.777009591301249	-122.498741538273	1.06443137904156e-31	4.57815952847959e-28	62.2159707117801
cg19522050	0.885720830376905	0.195216562866763	122.197296742793	1.12140830672524e-31	4.77814262728133e-28	62.1699825734806
cg06257110	-0.919489901261945	0.759096570004134	-121.75202414356	1.21148236086269e-31	5.10205205457047e-28	62.1017793330749
cg14597739	-0.94085541425826	0.807213084804386	-121.681232768888	1.22648663788674e-31	5.10205205457047e-28	62.090905976286
cg10818657	0.917401260910508	0.805272400263711	121.660110400424	1.23100113180836e-31	5.10205205457047e-28	62.0876600351421
cg07843390	0.899114884933785	0.1965277322324	121.606520896354	1.24253309101186e-31	5.10345280651549e-28	62.079421455121
cg18454133	0.936374040206009	0.185997486018167	121.492409869303	1.26746723047007e-31	5.15938379503222e-28	62.0618627581893
cg03216043	0.945827780138719	0.774937438001115	121.384644472479	1.29149610224906e-31	5.21067245996787e-28	62.0452606631857
cg25730564	0.946428800681977	0.800900539132353	121.159909871136	1.34315359570494e-31	5.37155399840211e-28	62.0105764566472
cg20783697	-0.907302822376239	0.732063437178206	-121.038769076984	1.37189218742606e-31	5.40060407542275e-28	61.9918454015894
cg17653203	-0.944413106226345	0.780762225497542	-121.029534912304	1.37410908457599e-31	5.40060407542275e-28	61.9904165900824
cg04441857	-0.921455696491929	0.7895184811256	-120.775013982604	1.43671346184724e-31	5.59839345633142e-28	61.9509781748565
cg10921592	-0.905546877209997	0.81127033084147	-120.109028279189	1.61507294165867e-31	6.17080119773413e-28	61.8472674862519
cg03293732	-0.91200874725962	0.798564355643752	-120.108668652504	1.61517528479901e-31	6.17080119773413e-28	61.8472112809993
cg02029908	0.942313013911383	0.802095703246614	120.071664699549	1.62574231316056e-31	6.17080119773413e-28	61.8414268438779
cg26437842	-0.879958801237108	0.765838633065722	-119.998662606771	1.6468019831538e-31	6.17080119773413e-28	61.8300083874304
cg07018090	-0.93995483191158	0.769609734262198	-119.983245689266	1.65128588125631e-31	6.17080119773413e-28	61.8275958285403
cg23586595	-0.933075339878916	0.777906124325719	-119.668741867121	1.74560241169842e-31	6.47022435380023e-28	61.7782915899264
cg24143221	-0.917027716227445	0.797053877890274	-119.572889040784	1.77545637600391e-31	6.52780900309631e-28	61.7632313771545
cg07902156	-0.86189614289597	0.781431956310966	-119.334492338609	1.85204838964597e-31	6.75493905058795e-28	61.7257067926065
cg25104233	0.920466722984101	0.783481164503647	119.286087036018	1.86801823995907e-31	6.75911266491858e-28	61.7180757089101
cg16410524	0.824109607346469	0.213313194956408	119.201226815507	1.89636422016753e-31	6.80764891036677e-28	61.7046878057742
cg05687083	-0.917289905293447	0.798975782305888	-118.994124839915	1.96745018395673e-31	7.00765791693526e-28	61.671962516937
cg10400707	0.942384331218445	0.189558884429225	118.73682779108	2.05967146943446e-31	7.27926216767336e-28	61.6312025467112
cg02690710	0.947796371835544	0.817879568592636	118.620976252403	2.10266281039052e-31	7.37403847603957e-28	61.6128123965632
cg21376733	-0.937561030412433	0.78704114882098	-118.449373738551	2.16807750503645e-31	7.51789052168833e-28	61.5855295819112
cg08486269	-0.906780575575468	0.780247153200042	-118.427259689587	2.17666107096326e-31	7.51789052168833e-28	61.5820099796248
cg10725344	0.893845008626028	0.78218694280979	117.989775204901	2.35398985843986e-31	8.03005652767188e-28	61.5122059334206
cg08268692	0.913392134155296	0.795212883212831	117.975144404041	2.36017541775357e-31	8.03005652767188e-28	61.5098656906357
cg13444413	0.82140921243979	0.186502706415667	117.713653026582	2.47364557706149e-31	8.35377596324522e-28	61.4679759324513
cg26516710	0.832332811652945	0.832490384979211	117.278241556155	2.67543732252856e-31	8.96881345377936e-28	61.3979575393895
cg22621652	0.893611773637251	0.785018342065081	117.229253979019	2.69919593814497e-31	8.98241182598301e-28	61.3900588653533
cg17510957	0.911316890449304	0.798121749690859	117.076032688395	2.77494373850108e-31	9.16756956391324e-28	61.3653262159132
cg16363708	0.921950037965171	0.799653825122794	116.795649232167	2.9193766258803e-31	9.54036807866617e-28	61.3199591025809
cg07675031	-0.908236361874633	0.787847788362605	-116.776283754166	2.92963859317248e-31	9.54036807866617e-28	61.3168205144622
cg14437551	-0.943820286696819	0.816925149190133	-116.684143243206	2.97898479285315e-31	9.63226210574241e-28	61.3018779948209
cg14791525	0.807199555126783	0.833676458887264	116.432312875785	3.11834461494119e-31	1.00118626295622e-27	61.2609607962241
cg05564251	-0.897080456334842	0.773379602335468	-116.319747050479	3.18282914771888e-31	1.01474380191365e-27	61.2426343462485
cg02898721	0.8610649886032	0.217988846942237	115.860420721964	3.46078818200868e-31	1.0956999583747e-27	61.1676160174315
cg12039490	0.911017732703761	0.767855782105879	115.608619783292	3.62384319194696e-31	1.1324146055218e-27	61.1263289695189
cg09074223	0.903229349829456	0.738062253021971	115.604722550753	3.62642917255998e-31	1.1324146055218e-27	61.1256890452566
cg27377213	-0.91917333654387	0.210174624306038	-115.479238996944	3.7107340912755e-31	1.15085767316559e-27	61.105069885833
cg16071091	-0.907028387156613	0.778336746361913	-115.182138785585	3.91862388589567e-31	1.20712149717479e-27	61.0561363474842
cg12400025	0.942652597177167	0.787282691403983	115.140631183661	3.94862476494768e-31	1.20819967556195e-27	61.0492870099793
cg23055217	0.903174777877747	0.811647283193474	115.081426339451	3.99183369059758e-31	1.21327793192023e-27	61.0395119038883
cg21486834	-0.90088095688081	0.793131476307016	-115.042126448035	4.02078874332166e-31	1.2139852953429e-27	61.0330196780649
cg14753094	0.9540975300594	0.78856266989476	114.902328484878	4.12558324291222e-31	1.23743069491849e-27	61.0099024306097
cg01860774	-0.857385150182282	0.771081585884414	-114.605028265625	4.35806588173693e-31	1.29861818048541e-27	60.96062043914
cg22957360	0.835242377668686	0.193552233942826	114.472150737715	4.46637129805806e-31	1.32224892110237e-27	60.9385410881001
cg17126555	0.907717767598902	0.205922081291354	114.270997450918	4.63572063303653e-31	1.36352993148883e-27	60.9050544229936
cg15783800	0.938248514307377	0.742603633060896	113.903227617111	4.96295800571118e-31	1.44816106005631e-27	60.8436354799816
cg04610450	-0.870336942196573	0.800341933724377	-113.858552951667	5.00432578793918e-31	1.44816106005631e-27	60.8361574069871
cg04869122	0.932245463810856	0.80375621695743	113.843075577339	5.01874158252498e-31	1.44816106005631e-27	60.8335657830177
cg06984848	0.949940819511811	0.815396083135518	113.490819791347	5.35886845272107e-31	1.53657969577362e-27	60.7744602325821
cg21614638	-0.888817590861534	0.780856719378614	-113.085422946473	5.78038582781674e-31	1.64708481422496e-27	60.7061481563057
cg25620220	0.867866566532596	0.759413584180547	113.045492106554	5.82374257017511e-31	1.64913197215437e-27	60.6994026845043
cg14540650	-0.917869893438158	0.795658689331943	-112.991726596957	5.882659573727e-31	1.65553291744313e-27	60.6903153482955
cg03935116	-0.894267191382161	0.202537876501819	-112.797369614959	6.10089767223179e-31	1.70641733604122e-27	60.6574196092191
cg19460095	-0.94438568269714	0.798310250238273	-112.55984352409	6.37917514118819e-31	1.77095511611178e-27	60.6171193680432
cg08425678	-0.864799203335368	0.769130753804451	-112.53476173075	6.40932627401118e-31	1.77095511611178e-27	60.6128575206018
cg10768932	-0.904625560001217	0.810740674262011	-112.161754236214	6.87576703504572e-31	1.8883921379203e-27	60.549334192184
cg23497683	-0.882324244219747	0.751716984319208	-112.036498358709	7.04025975612712e-31	1.9219909134227e-27	60.5279429321774
cg02954987	0.889401557035802	0.172963573981323	111.814413337496	7.34212364946821e-31	1.99246880537444e-27	60.4899405175623
cg27331292	0.882106386566147	0.186198319519268	111.689604037429	7.51768791366505e-31	2.02804088563256e-27	60.4685415885055
cg24672624	-0.898936992375182	0.772887449222106	-111.555048303732	7.71189514619866e-31	2.06366655957332e-27	60.4454376600064
cg03224812	0.941490488648466	0.746594408584045	111.535681461123	7.74027728470612e-31	2.06366655957332e-27	60.4421093670821
cg03809021	-0.914424669650559	0.7896423210722	-111.418871304256	7.91379820049075e-31	2.09766263813124e-27	60.4220194125803
cg08578641	0.898951685246733	0.210734431778207	111.373735431547	7.98193407275986e-31	2.09947033820315e-27	60.4142494415289
cg07621385	0.844750551487321	0.772056204933055	111.353474917817	8.01271827438197e-31	2.09947033820315e-27	60.4107603747651
cg03500164	0.950557603754195	0.808326129226675	111.261379740647	8.15422442376457e-31	2.12433854687915e-27	60.3948905220964
cg05621339	0.892610165848407	0.198983535622906	111.155452293283	8.32022576187459e-31	2.15526939039559e-27	60.3766165394605
cg00867406	-0.948240350479999	0.821465415456776	-111.116578795227	8.38202960611413e-31	2.15901193091723e-27	60.3699047889353
cg01878963	0.939921135901227	0.778965204082529	111.062603774852	8.46864114901498e-31	2.16764344398099e-27	60.3605807447266
cg00903825	-0.910611608572181	0.811371021620829	-111.036644026858	8.5106309682305e-31	2.16764344398099e-27	60.3560942263799
cg15742700	-0.881708678122826	0.753554169644359	-110.71577310363	9.04801897775697e-31	2.29171240674955e-27	60.3005297732824
cg23068797	0.918808569475556	0.783657108441945	110.647644357686	9.16662501461822e-31	2.30202818793661e-27	60.2887059122282
cg10783294	0.870976191193942	0.188717740815278	110.63447816173	9.18973328517608e-31	2.30202818793661e-27	60.286419836977
cg07866001	0.930216767043936	0.790095173355142	110.429108219814	9.55818679903964e-31	2.38124204565583e-27	60.2507165170742
cg11538810	0.835207330423247	0.735563079122549	110.390017365086	9.63005483541724e-31	2.38610777174732e-27	60.2439111315959
cg13502346	-0.652643922994302	0.145440962601893	-110.246680591094	9.89845617091912e-31	2.43935413669391e-27	60.2189314012048
cg01456691	-0.854238719299883	0.751077528929431	-110.105522383019	1.01704423464424e-30	2.49290665062718e-27	60.1942913059412
cg25495650	-0.929037726700159	0.796901448608879	-109.961290566521	1.04564460602944e-30	2.54930391622931e-27	60.169073560889
cg02007288	-0.958018596546713	0.797196488443624	-109.678211137308	1.10425366774418e-30	2.67787388117686e-27	60.1194581884235
cg25666403	-0.9352377297779	0.787425772334666	-109.31650714942	1.18418836318604e-30	2.85652548497432e-27	60.0558274111084
cg14007090	-0.925929897561051	0.794003167133603	-109.240535231041	1.20173468331422e-30	2.8835939972094e-27	60.0424288458484
cg02012974	0.904646316189663	0.187137100301491	108.77403421914	1.31561817066338e-30	3.14033235700074e-27	59.9598985110128
cg04153882	-0.893260525672828	0.810691399113088	-108.641024245121	1.35011896550516e-30	3.20589967480967e-27	59.9362858722344
cg01951274	-0.869211175970084	0.732667559746196	-108.529382668996	1.37980819995381e-30	3.25942153596343e-27	59.9164386767512
cg12572295	-0.898206283923988	0.75294570060836	-108.371506655438	1.42296471193336e-30	3.33966657240049e-27	59.8883284026385
cg02131853	-0.825514038392545	0.77510792386569	-108.351876149506	1.42842881625342e-30	3.33966657240049e-27	59.8848295500692
cg16628641	0.984596322096119	0.766197600551992	108.296275732012	1.44402462552604e-30	3.35683564388094e-27	59.8749152738388
cg08418670	0.96853371244205	0.795403954550839	108.27338139374	1.45049817254402e-30	3.35683564388094e-27	59.8708310636338
cg04864179	-0.899804649641008	0.74538838596856	-107.887121315409	1.56441957340867e-30	3.60219458440781e-27	59.8017612699057
cg05162523	0.956222151516743	0.797444810985802	107.818086774026	1.58574817686358e-30	3.62087090833216e-27	59.7893841551885
cg19663795	-0.793080129870364	0.742699270953674	-107.809524198949	1.58841477850109e-30	3.62087090833216e-27	59.7878482914909
cg02300584	-0.924705152742063	0.169694542766106	-107.774850739511	1.59926106500866e-30	3.62745826939353e-27	59.7816273758109
cg02927252	-0.907016437202784	0.175406633464286	-107.449704060979	1.70482548757369e-30	3.84775736653326e-27	59.7231694644085
cg06567635	-0.823717891809136	0.208221148495687	-107.377907583821	1.72910391412408e-30	3.88332889403108e-27	59.7102314440612
cg20078972	0.938448586898621	0.753333106634775	107.014145380371	1.85779923331368e-30	4.15190808068646e-27	59.6445137092194
cg02282833	-0.843569297465278	0.768723868407814	-106.912632059681	1.89547574126603e-30	4.20645867923765e-27	59.6261244570478
cg21653149	0.92118041041881	0.817395650878018	106.898826060754	1.9006612882432e-30	4.20645867923765e-27	59.6236218038248
cg20818806	0.878033694630218	0.765554999992014	106.743965114968	1.9598556094826e-30	4.30758605259962e-27	59.5955220914653
cg26680502	-0.88682784453761	0.20360343018327	-106.730092486179	1.96525169208993e-30	4.30758605259962e-27	59.5930024075333
cg22190538	0.889505433454697	0.815744789028783	106.569337494655	2.0289280277728e-30	4.4258783595306e-27	59.5637747206273
cg12690127	-0.852649596822396	0.158925269171828	-106.490678334223	2.06086920990874e-30	4.47414705471187e-27	59.5494532910465
cg26383838	-0.895204224347327	0.759507819779492	-105.987622448462	2.27800057236508e-30	4.92210066799509e-27	59.4575499487371
cg22610645	0.890841447279995	0.185003051679482	105.726771879877	2.39989809822535e-30	5.14820307306253e-27	59.4096814477897
cg16278496	0.868779798902763	0.752683603910596	105.715686140808	2.40522746718063e-30	5.14820307306253e-27	59.407643864189
cg09272225	0.914319654617091	0.799571839629747	105.596462563463	2.46333272757995e-30	5.24793469079894e-27	59.3857135289118
cg09434536	-0.923066815366633	0.80621970871645	-105.237848603693	2.64713629574911e-30	5.61328329579059e-27	59.3195634513307
cg25937790	-0.940848014157272	0.763748288644227	-105.045314506204	2.75168974906296e-30	5.80797626618191e-27	59.2839331560214
cg21609154	0.893949970420355	0.757502309116241	104.989239286362	2.78294715672413e-30	5.84688220378846e-27	59.2735406819171
cg19829847	-0.826404015539434	0.218498356183119	-104.765513571227	2.91140510030005e-30	6.08870962971466e-27	59.2320088773684
cg05194636	0.853493686103655	0.773614103188993	104.577010847573	3.02445610414603e-30	6.29625471434346e-27	59.1969304926284
cg14741228	-0.900852268216889	0.200307826816844	-104.549479898628	3.04134808788669e-30	6.30264093976555e-27	59.1918007267866
cg00404025	-0.74597194759363	0.768364127834297	-104.39969481984	3.13499774192077e-30	6.46731592995068e-27	59.1638623977382
cg16509569	-0.925099266431956	0.794822734425501	-104.349604987526	3.1669849535997e-30	6.49159456962752e-27	59.1545084475612
cg00169122	-0.875864266911728	0.782460134418865	-104.336757576648	3.17524421273264e-30	6.49159456962752e-27	59.1521083831706
cg13582457	0.908821764455111	0.792501296638448	104.18671328128	3.27339086314818e-30	6.66237334115128e-27	59.124051087801
cg17665652	0.936103800825988	0.188816411604164	104.117731750839	3.319573939279e-30	6.7263420206964e-27	59.1111352455282
cg05529278	0.892244020053218	0.798329977080228	104.0708190417	3.35137135065871e-30	6.76072439149917e-27	59.1023454490382
cg03173502	0.906597705007018	0.802232280988303	104.041946554274	3.37109951017752e-30	6.77056377834817e-27	59.0969333255733
cg13203480	-0.866888426301953	0.755889442509814	-103.887138374908	3.47897180073754e-30	6.95657032313269e-27	59.0678830155632
cg20695611	0.946966362037415	0.787463822629493	103.83120212222	3.51883259579997e-30	7.00555008188282e-27	59.0573732383472
cg18837542	0.904087633381869	0.817855707747305	103.672333225476	3.6346738097004e-30	7.20471363730656e-27	59.0274854827485
cg09621572	-0.900582085405613	0.802955259669533	-103.380327615321	3.8581294198231e-30	7.61454451857814e-27	58.9724034028677
cg20472746	-0.901949105096088	0.763091353711142	-103.2734646926	3.94346132773156e-30	7.74941143933661e-27	58.9521975382167
cg15262954	-0.950740997471727	0.815504368988322	-103.162595807568	4.03408359049561e-30	7.89347231649294e-27	58.9312069929577
cg18254356	0.857926397898447	0.196310514788238	102.952408395645	4.21192432290253e-30	8.20623255578843e-27	58.8913363990942
cg11334870	-0.902136732690238	0.796986961373696	-102.460336253538	4.66114153570594e-30	9.04281292571786e-27	58.7976022046956
cg25616869	0.901781888478256	0.799053690601521	102.435388858934	4.68521182192745e-30	9.05099543108028e-27	58.7928352844619
cg17394978	-0.872336002351352	0.771604190834626	-102.378220269222	4.74086263899135e-30	9.11985943351285e-27	58.7819061969129
cg00842076	0.931656516134663	0.779461776763356	102.240162409889	4.8781283402813e-30	9.34448525889768e-27	58.7554823541001
cg13332142	0.857967654312319	0.199342620816144	102.203061619016	4.91572123374109e-30	9.37709819110836e-27	58.7483739139826
cg24203758	0.899174071975869	0.182764037550066	102.032993100024	5.09196868732286e-30	9.67283101765569e-27	58.7157485557684
cg13566436	0.867543434267866	0.703784891818255	101.949601702624	5.18079566151307e-30	9.80073257278185e-27	58.6997266635878
cg22663389	0.89356160795492	0.788459828239135	101.827818464614	5.31344277588032e-30	1.00101309750066e-26	58.6762997106287
cg16348820	0.92956001873654	0.188141976139372	101.621657432603	5.54616264940067e-30	1.03868631710399e-26	58.636562994675
cg17578639	-0.897615319809138	0.768430600608238	-101.6105673177	5.55898009197812e-30	1.03868631710399e-26	58.6344226215132
cg09501509	0.903136926367193	0.750164713885522	101.50723328978	5.67991037845343e-30	1.05638148985399e-26	58.6144655738208
cg16402452	0.857995591750272	0.217383876962815	101.49026904959	5.7000251475967e-30	1.05638148985399e-26	58.6111868695703
cg18563860	-0.887315114160528	0.760085213994926	-101.257312878463	5.98391672350797e-30	1.10450504996539e-26	58.5660951344066
cg10207609	-0.954450656276484	0.811785342262654	-101.163388073098	6.10253108172772e-30	1.121856832851e-26	58.5478788442475
cg21999229	-0.908860511235457	0.790938870836358	-101.038997071	6.26342183661111e-30	1.14680989940939e-26	58.5237219239887
cg20076126	0.904522987842391	0.793317842985642	100.917890130102	6.42433634151097e-30	1.17156767258331e-26	58.5001678303182
cg25706257	0.900410594647697	0.798158217975173	100.814733706102	6.56481334029493e-30	1.19241595616488e-26	58.4800776849418
cg00050618	-0.901596305210363	0.77594224165281	-100.66658993779	6.77220510635108e-30	1.22520477382402e-26	58.4511821146336
cg08027484	0.91681761785146	0.178168322407299	100.641485376622	6.80802424542019e-30	1.22681673269941e-26	58.4462803046434
cg02642117	0.922649183816786	0.748832757482267	100.556170571042	6.9312410762963e-30	1.24241192427531e-26	58.42961093929
cg23850913	0.891537635628221	0.788581085385276	100.543957706594	6.94906978768188e-30	1.24241192427531e-26	58.4272232978968
cg01166892	0.798856804579009	0.725812797692326	100.524917540036	6.9769610524589e-30	1.24252590368224e-26	58.4235001982613
cg03717570	-0.838793144822967	0.830609427431439	-100.453424675536	7.08273923052413e-30	1.25645589205769e-26	58.4095128548584
cg19449565	0.944663881279942	0.80585293092349	100.253219115979	7.38798723494801e-30	1.30552606987796e-26	58.370278607894
cg15347788	0.940369480357107	0.788453297976108	100.167452757045	7.52293855710705e-30	1.32424050871455e-26	58.353441756786
cg08226379	-0.789837541154415	0.213266878836395	-100.124447283067	7.59157588300705e-30	1.33118283108529e-26	58.3449927092785
cg02961798	0.932818674294413	0.225142113559109	99.8253060680327	8.08752571900968e-30	1.41207705167619e-26	58.2860995178774
cg22568423	0.919618857983804	0.165847901909385	99.8093867388709	8.1148513421325e-30	1.41207705167619e-26	58.2829593924213
cg27100140	0.899351603260167	0.753572880541712	99.7590015441823	8.20197683142029e-30	1.42181112441552e-26	58.2730167741204
cg05957567	-0.829815137330088	0.774240364198342	-99.7245191377668	8.26216753819308e-30	1.42682000088546e-26	58.2662087642023
cg08779777	-0.941002704231937	0.797668343709531	-99.5619364955094	8.55225928994389e-30	1.46969935476776e-26	58.2340707439659
cg02372856	0.849459077567932	0.783698192366398	99.5494700492598	8.57493865824889e-30	1.46969935476776e-26	58.2316038432398
cg14435109	-0.883714693383041	0.187851387793886	-99.4764116874311	8.70912089302033e-30	1.48710685630595e-26	58.2171392628964
cg09976669	-0.907746293251972	0.767697454002314	-99.4287729528084	8.79779905346675e-30	1.49664349495001e-26	58.2077004709688
cg17217296	-0.923043253810709	0.796420101742079	-99.3925201464634	8.86591588027377e-30	1.50262442712848e-26	58.2005139197321
cg20640374	0.953770196758124	0.819917009666467	99.1743887497601	9.28760034142293e-30	1.56826291542894e-26	58.157205437827
cg07886914	-0.878228878813714	0.782009644129561	-99.0940352667537	9.44818470010369e-30	1.58795873156662e-26	58.1412226370633
cg13375427	0.824364468236957	0.751215617761085	99.0812985783879	9.47390438871972e-30	1.58795873156662e-26	58.1386877866516
cg07536737	-0.918051385893214	0.801934768601793	-99.0498530426325	9.53771800459132e-30	1.59279890676675e-26	58.132427814723
cg02026204	-0.962874261533607	0.798931285308484	-98.9422643839672	9.75947739518188e-30	1.6238844303786e-26	58.1109915053033
cg11401820	0.897844399172728	0.742641425240819	98.8300877461613	9.99645091136997e-30	1.65726615818279e-26	58.0886109275996
cg03701930	-0.899103380380622	0.831539550467294	-98.6153532482933	1.04670394586235e-29	1.72879839097366e-26	58.0456827575128
cg20512044	0.945520224043149	0.805704757633149	98.59902227802	1.05037650917879e-29	1.72879839097366e-26	58.0424133507901
cg06064964	-0.910952958608569	0.727700825738534	-98.5556286376015	1.06020072407878e-29	1.73869105077251e-26	58.0337228958664
cg16516490	0.882756205806689	0.797252707291338	98.4692354900243	1.08004747700533e-29	1.76489048473657e-26	58.0164071035129
cg04664897	-0.925669305350308	0.78317788270229	-98.3442947170867	1.10944043493705e-29	1.80284905387467e-26	57.991332617641
cg01734062	-0.77077190785913	0.173225846178508	-98.3369862791717	1.11118550621566e-29	1.80284905387467e-26	57.9898646855725
cg10800346	0.936340255438351	0.78894521980607	98.1307665629713	1.16162910870807e-29	1.87800825159964e-26	57.9483900056206
cg25765315	0.947936751212938	0.78688603516778	97.7168731713073	1.27024448867648e-29	2.04635040576853e-26	57.8648290572233
cg19889066	-0.845366733274463	0.745380754850638	-97.6828768348348	1.2796263433397e-29	2.04858252696716e-26	57.8579465212498
cg00413838	0.918412458362327	0.820229332085913	97.6793029126266	1.28061683267671e-29	2.04858252696716e-26	57.8572228148834
cg12192582	-0.923100484999322	0.805889146150907	-97.621963684431	1.29661825848611e-29	2.06249808089259e-26	57.8456074508638
cg03190513	-0.925939190951041	0.801007590625454	-97.6157543187794	1.29836360074614e-29	2.06249808089259e-26	57.8443491079987
cg13982037	0.926691292244663	0.79853736758033	97.5620420862531	1.31356422200466e-29	2.07939952935467e-26	57.8334601569012
cg13187009	-0.871070631951256	0.193881295128492	-97.460238567464	1.34288826189062e-29	2.1141763701498e-26	57.8128018910048
cg04740679	-0.916115739150863	0.806874711665463	-97.4474651380262	1.3466156972887e-29	2.1141763701498e-26	57.8102080294248
cg13178361	0.925505201379615	0.745542674604908	97.437795277214	1.34944467924282e-29	2.1141763701498e-26	57.8082441270247
cg00679763	-0.919007664032355	0.799462501070403	-97.3615654435591	1.37196529191975e-29	2.14209827479155e-26	57.7927539680391
cg07682037	-0.876422974572927	0.708819377059367	-97.1530846483582	1.4355897032134e-29	2.23378737744717e-26	57.7503150874158
cg03930313	0.926495953947913	0.814332468135063	97.1238499450916	1.44475558447517e-29	2.23840983316034e-26	57.7443552119828
cg14845962	0.971821578542906	0.194599480855778	97.1123435385403	1.44837994512579e-29	2.23840983316034e-26	57.7420088874369
cg16886414	-0.774523450193392	0.716514424389243	-97.0468819771979	1.46918139183927e-29	2.26288678497785e-26	57.7286539341178
cg17607231	-0.816050106408229	0.754294733267077	-96.9335800484388	1.50592746867026e-29	2.31167472135172e-26	57.7055132709769
cg19030682	-0.847021220366371	0.745785093101276	-96.8854757957762	1.521818487278e-29	2.32822908233192e-26	57.6956786464308
cg00959635	-0.928569541351046	0.181015051623367	-96.7985551164992	1.55097920675593e-29	2.36490612091001e-26	57.6778933028829
cg01821452	0.905544189859381	0.780141624870624	96.7513819419282	1.56704954539083e-29	2.37642902807771e-26	57.668232867626
cg20375836	0.866913191957264	0.719906062287508	96.7458039391025	1.56896128062861e-29	2.37642902807771e-26	57.6670901920392
cg09831875	0.95050004692723	0.808666507964063	96.6740223038628	1.59378191116898e-29	2.39916725622905e-26	57.6523783580555
cg17009069	-0.84267969892593	0.762803638721275	-96.6719681741197	1.59449820937773e-29	2.39916725622905e-26	57.6519571651328
cg03346415	0.849980549274709	0.787196163869538	96.6457927506745	1.60365544791174e-29	2.40500840545211e-26	57.6465890317694
cg00539174	-0.929996411515726	0.772617801755388	-96.5713608984332	1.62999693804059e-29	2.43649804597405e-26	57.6313147529623
cg07488576	-0.887586045194328	0.78924421245885	-96.4880781024021	1.66000865074687e-29	2.47325014366668e-26	57.6142073444345
cg08057277	0.498737912052346	0.115969693479998	96.4663782625337	1.6679230176585e-29	2.47694717583286e-26	57.6097469854045
cg03839782	0.904843664600489	0.780971293901059	96.3415638676801	1.71421907253191e-29	2.53743382259099e-26	57.5840681631507
cg15575375	0.898869919850213	0.80201540982664	96.2507977760643	1.74872976179987e-29	2.57970737845859e-26	57.5653691515769
cg03736235	0.821549360277049	0.228988612220018	96.2368563107884	1.75409463999948e-29	2.57970737845859e-26	57.5624951466156
cg18002126	0.948891437248707	0.807535840175605	96.1960315188768	1.76990396253968e-29	2.58705626011403e-26	57.5540763169501
cg27358154	0.932129867372842	0.79942997692262	96.1946525728928	1.77044055439797e-29	2.58705626011403e-26	57.5537918776788
cg24152976	0.816045016540008	0.762681944003638	96.0325033705243	1.83474115120949e-29	2.67244996245341e-26	57.5203106544528
cg06578434	0.894716003115902	0.742247776536006	96.0123346641903	1.84290842198943e-29	2.67579738429682e-26	57.5161413862092
cg18486815	0.908735895472653	0.201599251677727	95.9553891156609	1.86617452138095e-29	2.69261762715341e-26	57.5043639373477
cg00221794	-0.88948923368044	0.762856984914329	-95.9550715522127	1.86630512640757e-29	2.69261762715341e-26	57.5042982354898
cg09354037	-0.897069624372325	0.778934468820609	-95.8072895589605	1.92813474648036e-29	2.77304704185445e-26	57.4736946988091
cg03531211	-0.856391632821092	0.720309108394592	-95.772831027234	1.94285766286021e-29	2.78543470778176e-26	57.4665506765932
cg00159243	0.926379248788501	0.738912195337878	95.7417395231201	1.95624299925878e-29	2.78871464746503e-26	57.4601020645124
cg23197862	-0.868917932047264	0.795399083046634	-95.7391109401745	1.95737905987763e-29	2.78871464746503e-26	57.4595567613229
cg22834542	0.920105551321559	0.804399653222689	95.6080015304774	2.01492962238337e-29	2.86176499732337e-26	57.4323350995344
cg06371211	0.872827456338078	0.780554777415789	95.576076729412	2.02920948671106e-29	2.8730959536846e-26	57.4256999106576
cg01774027	-0.91561037529135	0.781670500188711	-95.5476885474496	2.04199644488093e-29	2.88224953308255e-26	57.4197975311003
cg21538684	-0.907867333754736	0.777509786126105	-95.5024350689518	2.06255481469456e-29	2.90228199249197e-26	57.4103842205982
cg06242730	-0.898650157978263	0.75972987975528	-95.3998882161236	2.1099473050664e-29	2.95983407954715e-26	57.3890333259929
cg08135406	0.906097088388435	0.189895002134742	95.2232694616711	2.19426466919407e-29	3.06867240899469e-26	57.3521955872502
cg23513930	-0.916816509938463	0.78113092416647	-95.1806028716614	2.21515792205122e-29	3.08841788453325e-26	57.3432842417014
cg18445108	-0.901027154335519	0.767948598648674	-95.0967874767464	2.25681002114314e-29	3.13172307616848e-26	57.3257646057794
cg09948419	-0.890200490610923	0.779903462772046	-95.0905212930517	2.2599567723003e-29	3.13172307616848e-26	57.3244540641319
cg10435609	0.882288453486988	0.76038194272971	95.0487470425498	2.28105271136446e-29	3.14567333212777e-26	57.3157145387859
cg08314949	-0.90364276976059	0.793983136328074	-95.0432908192812	2.28382328296e-29	3.14567333212777e-26	57.3145727110767
cg04244970	-0.80841804186479	0.771818660134405	-94.9782337771623	2.31713088523392e-29	3.18193717435842e-26	57.3009521242826
cg16133703	-0.880789301885983	0.77872520906494	-94.9450336647688	2.3343241656303e-29	3.1959211121697e-26	57.2939969163248
cg03013917	0.954228941751972	0.815498828745466	94.9285305084889	2.3429202781099e-29	3.19808617962001e-26	57.2905385282697
cg08394278	-0.797628292984987	0.735566140177966	-94.78891389294	2.41698329792237e-29	3.28933389658444e-26	57.2612517425605
cg11748354	-0.884889433986659	0.761344666031314	-94.6617420425633	2.48657911348073e-29	3.37397703460416e-26	57.2345304657805
cg09844573	-0.810342020783761	0.713277215931438	-94.5772450471827	2.53397855093255e-29	3.42105972319327e-26	57.216752240097
cg14136893	0.830609576969144	0.777915488014603	94.5731738584383	2.53628607935629e-29	3.42105972319327e-26	57.2158951793943
cg25593159	-0.895747137565618	0.699002677389281	-94.5194415310447	2.56694827949599e-29	3.45219252561698e-26	57.2045793915799
cg24126180	-0.876489617481168	0.741855992792739	-94.5059213824607	2.5747244668847e-29	3.45219252561698e-26	57.2017308971291
cg27628340	0.926195396866991	0.816097755863537	94.4931659841333	2.58208341829614e-29	3.45219252561698e-26	57.1990430773502
cg00270878	0.8801597553495	0.180025833879802	94.4414929328808	2.61212113931935e-29	3.47356399658494e-26	57.1881500819185
cg02639359	-0.911990370213339	0.763626411488228	-94.439467003688	2.61330624647109e-29	3.47356399658494e-26	57.187722858462
cg14424070	-0.896581629922647	0.790231433406967	-94.3033231409986	2.69425069067573e-29	3.56401888036869e-26	57.1589880069221
cg19646897	-0.862063416619676	0.77640640479245	-94.2987844744312	2.69699395434888e-29	3.56401888036869e-26	57.1580292110218
cg22137471	0.889308357142511	0.717095596213685	94.1807881705344	2.76934940315193e-29	3.63888068482083e-26	57.1330830527944
cg05643613	0.924596030772586	0.825786740877222	94.1803736276974	2.76960715411557e-29	3.63888068482083e-26	57.1329953465072
cg04332927	0.928229884074524	0.788016553715582	93.9432092184334	2.92126836639687e-29	3.82711339345976e-26	57.0827419046007
cg02030929	-0.836734348610246	0.687883764794175	-93.916982350661	2.93856592204804e-29	3.83874380951554e-26	57.0771753176611
cg12494529	-0.839035081514438	0.755502021049141	-93.8887186418381	2.95732696240836e-29	3.84487383527165e-26	57.0711743385732
cg26647600	-0.897074921304835	0.769581567710807	-93.8845190428788	2.96012527950769e-29	3.84487383527165e-26	57.0702824915002
cg10663897	0.92906932891602	0.775555089348127	93.7479622878355	3.05264453257622e-29	3.95378172967848e-26	57.0412566701768
cg12747657	0.719361621290505	0.750558735698106	93.7254674645799	3.06817327424565e-29	3.96263704663268e-26	57.0364704434939
cg03354616	0.927249667598564	0.776569902003906	93.6880642624847	3.09417701882282e-29	3.98493289449579e-26	57.0285091245725
cg13828227	0.871268001305976	0.187817113889075	93.6408648483688	3.12732109900454e-29	4.01627313309059e-26	57.0184572572057
cg11375112	-0.923395544705875	0.807957729199352	-93.5859997080645	3.16631590121706e-29	4.05493000708952e-26	57.006765254319
cg19677267	-0.729293740004435	0.727380021855856	-93.5567352620837	3.18732317238493e-29	4.07039918073393e-26	57.000525529036
cg16568084	0.890912561346885	0.780805464509124	93.5167994240932	3.21622656999427e-29	4.0958375852684e-26	56.9920067084464
cg03920999	-0.782443567091034	0.750016381174847	-93.445893053303	3.26822300219951e-29	4.15046113908852e-26	56.9768707896495
cg09265586	0.885872463724212	0.832505661243257	93.2556028756156	3.41216237817309e-29	4.32121930509136e-26	56.936183044563
cg00759427	-0.889611719665697	0.715889527197722	-93.2287911863606	3.43297067294972e-29	4.33552814267177e-26	56.9304422339733
cg10148419	0.868534059135097	0.789578747136761	93.2025322147611	3.45347882791487e-29	4.34937992385268e-26	56.9248178627605
cg13002506	0.920371942454585	0.788247767569801	93.0890077596394	3.54362825914322e-29	4.44460682011874e-26	56.9004804920613
cg04234016	-0.881557873515539	0.735655861499162	-93.0828496881811	3.54858827953592e-29	4.44460682011874e-26	56.8991593145126
cg18696027	-0.934719876306353	0.790644676459382	-93.039281899629	3.58388827296672e-29	4.47652192473495e-26	56.8898091319684
cg13962347	-0.926866597549184	0.768806162584649	-93.0245614544549	3.59589818304633e-29	4.47925120391435e-26	56.8866487656354
cg08075204	-0.899658211286198	0.836758968561476	-93.0072720406753	3.61005786110941e-29	4.48463618381033e-26	56.8829361013069
cg14204559	0.804447598176228	0.726359253047694	92.8643314010822	3.72938386373295e-29	4.61841773621639e-26	56.8522100631166
cg10164367	0.847647436367521	0.786037699136743	92.8541844078953	3.73801001220383e-29	4.61841773621639e-26	56.850026760929
cg05701478	0.881787058847608	0.801206605573058	92.7791477489521	3.80245214496964e-29	4.68534042544083e-26	56.8338725036773
cg09284708	0.494818074275715	0.125256085555673	92.7088531033441	3.86387754709624e-29	4.74819518193166e-26	56.818725027928
cg07828472	0.909523583186739	0.776191048062981	92.6904815125877	3.88010179337292e-29	4.75531507692647e-26	56.8147639657077
cg12179154	-0.845809275156156	0.728550554733252	-92.6659202758141	3.90190372411529e-29	4.76921428112976e-26	56.8094669078472
cg16450677	-0.849554130045205	0.181640961793108	-92.6327156516932	3.93158213287304e-29	4.792640668979e-26	56.8023030990978
cg08697732	0.886742064184837	0.781311583817885	92.5828235144287	3.97662107493353e-29	4.82543440191161e-26	56.7915332631801
cg16445596	-0.813591837353653	0.810242680710491	-92.5794868032537	3.97965242069436e-29	4.82543440191161e-26	56.7908127466521
cg06627617	-0.908903041894254	0.807792203027965	-92.540420274271	4.01532424549854e-29	4.85309023905126e-26	56.7823745745763
cg02286081	-0.859719471896314	0.743683264506518	-92.5312451473348	4.02375054366295e-29	4.85309023905126e-26	56.7803921798335
cg07306253	-0.864396115656473	0.749671296118099	-92.4685366796057	4.08183903948577e-29	4.91016157385741e-26	56.7668370169455
cg26053840	-0.927265544961886	0.802105744407179	-92.4040347985421	4.14250567306974e-29	4.97002568791902e-26	56.7528827879505
cg09802688	-0.860472414355455	0.716759015395518	-92.3873037527866	4.15839559794481e-29	4.97599511039112e-26	56.7492613315545
cg19830983	0.929310702170366	0.774361970401473	92.3538433552224	4.19036558577414e-29	5.0011245398175e-26	56.7420164482134
cg27031099	-0.840739362359161	0.76133060547672	-92.333996182334	4.20945022104984e-29	5.01078446547998e-26	56.7377176426688
cg11549417	-0.893483453589947	0.734225974022181	-92.2898714495654	4.25220648395016e-29	5.04849858879614e-26	56.7281564975091
cg07349094	-0.905474723425661	0.774530741253285	-92.1977532944426	4.34293993566621e-29	5.14123729281045e-26	56.7081784175608
cg02927821	0.872173278023203	0.787529434470843	92.1877928515053	4.35287138914442e-29	5.14123729281045e-26	56.7060168318457
cg08175413	-0.936160083704476	0.805203210622339	-92.1686837906609	4.37199146664561e-29	5.15047707896227e-26	56.7018690640914
cg18733230	0.859273733103992	0.815503681745776	92.1069552130664	4.43435876539185e-29	5.21048583693247e-26	56.6884634276213
cg02633729	0.932345315940972	0.783347203429066	92.0887723806659	4.45290682559221e-29	5.21882969371657e-26	56.6845126168439
cg08206267	-0.846492066771131	0.758539474233024	-92.0252741429463	4.51832026496028e-29	5.28191638973857e-26	56.6707082991048
cg27145347	0.888486527475093	0.747570353250729	91.9876138260352	4.55759110537556e-29	5.31419785384085e-26	56.6625157246642
cg02730865	0.811494605177868	0.720801862147132	91.9574986365459	4.58925125559068e-29	5.33746311208252e-26	56.6559616436956
cg04564000	0.8200835021	0.743537960910332	91.9126311305385	4.63684834037226e-29	5.3790980327204e-26	56.646192237804
cg00449767	0.914597746169355	0.181499577938212	91.8671924719947	4.68557840585469e-29	5.4218326167848e-26	56.6362927040435
cg09065113	0.793993154365853	0.180832017415659	91.8512614046715	4.70279016787433e-29	5.42632233695106e-26	56.6328204931434
cg04785083	-0.866908640452186	0.802096722974136	-91.8415978633077	4.71326280501112e-29	5.42632233695106e-26	56.6307139552557
cg13046608	0.936451528243457	0.707277010489179	91.8006102067396	4.75795440412995e-29	5.4639773107982e-26	56.6217762082316
cg12253437	-0.893243956918183	0.694741795551131	-91.6170373026037	4.96362867424925e-29	5.65994463987789e-26	56.5816882836182
cg21794222	-0.866990892553929	0.763464446480711	-91.6153078499191	4.96561002131154e-29	5.65994463987789e-26	56.5813101601088
cg12655375	0.908096667211897	0.191331217434307	91.6151038224443	4.96584381994507e-29	5.65994463987789e-26	56.581265551459
cg08133699	0.926181017561052	0.813295450505653	91.5595911016329	5.02988702629685e-29	5.71864287820198e-26	56.5691238533876
cg24859433	0.8988154304513	0.723051777441386	91.5019384264115	5.09731522671363e-29	5.78088802241545e-26	56.5565048720066
cg15751131	-0.876276373774707	0.669831176206725	-91.4407264231171	5.16994314621526e-29	5.84870664960545e-26	56.5430965167386
cg26463200	-0.891233874847348	0.261132518246892	-91.4150193033083	5.20076691775106e-29	5.86901397394031e-26	56.5374622589773
cg22281206	-0.850195003052854	0.754058409542358	-91.3797044621408	5.24342477872008e-29	5.89534122941436e-26	56.5297192070185
cg03347207	-0.518992146797087	0.121540811404451	-91.3743220917111	5.2499584109632e-29	5.89534122941436e-26	56.528538769575
cg01834979	0.871875937139907	0.220576046517131	91.2619756507728	5.38829896549154e-29	6.03582157581633e-26	56.5038806446182
cg17967780	-0.77339702801113	0.711068472022776	-91.1444667463178	5.53708740325378e-29	6.18728803435645e-26	56.4780509819458
cg15636887	-0.916940372470738	0.786056191135022	-91.1132288619806	5.57735989996828e-29	6.21705171636807e-26	56.4711779454414
cg11624345	0.80467807039187	0.230482790334923	90.8604201623261	5.91478994867254e-29	6.57710215975438e-26	56.4154516178319
cg04143120	0.88198545066574	0.76120938939178	90.8380933586758	5.94560007628434e-29	6.59527623060534e-26	56.4105213396314
cg13500819	-0.906195222982834	0.761327961846627	-90.7154062830881	6.11792881174376e-29	6.7699634091313e-26	56.3834035991102
cg06195280	0.869298631736538	0.780518623061908	90.7032282351677	6.13531737459047e-29	6.77276645096741e-26	56.3807095000181
cg06380123	-0.88224354481564	0.758555094691934	-90.6235904587358	6.25031230027684e-29	6.85718569307823e-26	56.3630810257011
cg06206957	-0.910972854962208	0.792364974961107	-90.6231130148821	6.25100848277223e-29	6.85718569307823e-26	56.3629752844256
cg17342469	0.97133244215043	0.817560815425252	90.6190658541766	6.25691309319941e-29	6.85718569307823e-26	56.3620789181861
cg27660627	0.884938796822609	0.74719684803761	90.5358027884915	6.37969466251311e-29	6.97497984073466e-26	56.3436272948278
cg09412975	-0.883880965024641	0.777595156354461	-90.5018873403186	6.43042784623982e-29	7.01362765401722e-26	56.3361056730582
cg00528492	-0.883552811225371	0.79846420174447	-90.4413884090173	6.5219781749213e-29	7.09650374636842e-26	56.3226802160691
cg18991240	-0.861565204305345	0.79897067765512	-90.422259275749	6.55120860639944e-29	7.11133694224659e-26	56.3184330203283
cg17689490	-0.896582765244182	0.763905383977808	-90.3887940911986	6.60267573098745e-29	7.15018026725531e-26	56.3110002745958
cg14556909	-0.880792784808075	0.815966926355345	-90.3392951285377	6.67957926094157e-29	7.21631985984804e-26	56.3000004095371
cg19252956	-0.918702384759854	0.774533627724548	-90.3163864266192	6.71548804667451e-29	7.23796254222075e-26	56.2949071352115
cg03972751	0.861203706967976	0.77361691971099	90.2165885237914	6.87429303787879e-29	7.39164844080028e-26	56.2727013488508
cg23731908	0.897298457401709	0.759344901110421	90.1443778692254	6.99164820496429e-29	7.50014666617711e-26	56.25661586027
cg26100986	-0.837833604061602	0.17896231869254	-90.1246946236733	7.02399946991767e-29	7.51625973053986e-26	56.2522286278482
cg07354583	-0.960465664546048	0.81287669807884	-90.1152117420918	7.0396413874241e-29	7.51625973053986e-26	56.250114568816
cg19954286	-0.858269508425395	0.772810688615391	-89.9160783544138	7.37667399273311e-29	7.85770897202558e-26	56.2056602505303
cg19556284	0.880049703578358	0.750987487201238	89.8830943328874	7.43411069968354e-29	7.90043218902733e-26	56.198285734189
cg25338707	-0.778269456901254	0.716572265013587	-89.7245697199461	7.71676440001158e-29	8.16856998646678e-26	56.1627985159088
cg01542423	0.837388855776715	0.698081082908208	89.7215504087529	7.72225584910878e-29	8.16856998646678e-26	56.1621218984146
cg19925872	0.81589386645763	0.243391594344362	89.5156572180055	8.10655355850178e-29	8.55522877976053e-26	56.1159185832958
cg03703171	0.902026245797768	0.7981387834283	89.4648174665716	8.20449402420645e-29	8.63859323458652e-26	56.1044906689374
cg06183267	-0.883094821824431	0.776577506262349	-89.4338240180549	8.26480868431188e-29	8.68204821950375e-26	56.097520117687
cg01278291	-0.818800038654452	0.742402122071237	-89.3861425175085	8.35850721035996e-29	8.76029200523037e-26	56.0867908057768
cg13915752	-0.912771728537799	0.795693799273388	-89.3619045044054	8.40656289829703e-29	8.79044974991421e-26	56.0813341764147
cg14333542	0.876236064242567	0.70406603634215	89.3415936772369	8.44705508412885e-29	8.80458918314905e-26	56.0767603216956
cg22801799	-0.847868038060706	0.77766635737463	-89.3357669314121	8.45870909218767e-29	8.80458918314905e-26	56.0754479539859
cg27661394	0.84849785855	0.764510694291711	89.279552965704	8.57201052211505e-29	8.90219890008535e-26	56.0627816162105
cg24766229	-0.907099661048205	0.780821736091978	-89.2128285617041	8.70856183222938e-29	9.01375583489629e-26	56.0477348512406
cg20127733	-0.874849668716067	0.771015258140434	-89.2077869707691	8.71897155839806e-29	9.01375583489629e-26	56.0465974038018
cg15979932	-0.922218658746233	0.748692424088014	-89.1768190915226	8.78319957161957e-29	9.05961202872642e-26	56.0396089959023
cg21221767	-0.888341864690152	0.775157222222237	-89.1346631804112	8.8714290392651e-29	9.12996210675249e-26	56.0300912400357
cg14987431	0.844146965697256	0.185816836480593	89.1063162443673	8.93127869128983e-29	9.17085420753591e-26	56.0236882319348
cg05427639	-0.918916982495073	0.800535801613308	-89.0960352073599	8.95308966429312e-29	9.17259125583793e-26	56.0213653589487
cg14585353	-0.876662356924441	0.800704390449364	-89.0628991445801	9.02376737067439e-29	9.22427305373131e-26	56.0138765318776
cg06125903	-0.937693112895589	0.768622687591898	-89.0369414200505	9.07954198466803e-29	9.26052345912752e-26	56.0080077387471
cg24067652	0.916325699477479	0.769884463192411	89.0119821884186	9.13351163523861e-29	9.29477520004829e-26	56.0023627993016
cg19798881	0.904184961353283	0.786066188161189	88.9780898273441	9.20733581333588e-29	9.33488998080766e-26	55.9946945085745
cg00179026	-0.814586684662936	0.791782593075121	-88.9632633333112	9.23982700351797e-29	9.33488998080766e-26	55.9913388724244
cg09981432	0.874751449330971	0.77830028712293	88.958046449614	9.25128796070608e-29	9.33488998080766e-26	55.9901579944697
cg16098340	-0.932701135017464	0.791359709278333	-88.9564348025067	9.25483159247452e-29	9.33488998080766e-26	55.9897931704776
cg06489037	0.935325802910291	0.792677051594358	88.9208465822188	9.33344496689032e-29	9.39340153389618e-26	55.9817351868399
cg05688616	0.855941127737875	0.774334572851319	88.8604463294533	9.46847186270114e-29	9.50830618265215e-26	55.9680505212716
cg22485289	-0.8944795986141	0.781146655470621	-88.7640141417176	9.6883052328578e-29	9.70768184332351e-26	55.9461795773329
cg04341806	-0.904750603481625	0.8173185346278	-88.7531737092269	9.713349846669e-29	9.71143273814663e-26	55.943719209371
cg11358199	-0.873519488612588	0.723153474152662	-88.7267829499354	9.77460413843634e-29	9.7512905311915e-26	55.9377280307373
cg23731267	0.85874281956541	0.747383298894216	88.6874390481909	9.86667535966926e-29	9.82165057473103e-26	55.9287923706374
cg05661533	-0.856087012153281	0.71073581240622	-88.6579673908366	9.93623853083786e-29	9.86461908393681e-26	55.9220958147281
cg12229555	-0.960003929048164	0.79065732869287	-88.6508498316107	9.95311526093074e-29	9.86461908393681e-26	55.9204781698749
cg07436694	0.955238286079782	0.817649207195992	88.620699466317	1.00249395573648e-28	9.9142520468507e-26	55.9136240484352
cg19216211	0.865966762095416	0.190157618491408	88.4384599428057	1.0470783508112e-28	1.03327595436869e-25	55.8721369802231
cg11661493	-0.902423263516611	0.734228060598018	-88.3992735586294	1.05693357019596e-28	1.04074856152924e-25	55.8632030503372
cg24062389	0.962654424772743	0.752851098021922	88.3272528569827	1.07530061961677e-28	1.05655238252043e-25	55.8467712548975
cg12883279	0.79506397303338	0.196266480651458	88.2725253729059	1.08948078080555e-28	1.06719619352133e-25	55.8342744673448
cg03537386	0.92024474263942	0.782327378785503	88.2674148104788	1.09081491123454e-28	1.06719619352133e-25	55.8331070286524
cg12845215	0.908839611615938	0.780493649749421	88.2240028195256	1.10221698273657e-28	1.0759409739262e-25	55.8231869524811
cg13235891	0.84799572392957	0.779168495886524	88.2154682981738	1.10447319821338e-28	1.0759409739262e-25	55.8212360557806
cg18476690	-0.871982823040537	0.77959730380562	-88.15714741547	1.12002111692005e-28	1.08876082604482e-25	55.8078986284938
cg26246740	-0.777262766705627	0.69647546673518	-88.1379558316451	1.12518742833444e-28	1.09145574564246e-25	55.8035074363649
cg18031663	-0.876587499083105	0.778917538330505	-88.0857881113453	1.13935729808146e-28	1.10142284405434e-25	55.7915653705136
cg20692268	-0.884053414319359	0.776270769624319	-88.0823623652556	1.14029431772422e-28	1.10142284405434e-25	55.7907808699429
cg01548463	0.891261024931705	0.779555541700279	88.0569267111688	1.14727683513924e-28	1.10356403931314e-25	55.784954952222
cg23313665	0.909881349708006	0.205337042542837	88.0566529552906	1.14735222880487e-28	1.10356403931314e-25	55.7848922389972
cg11802899	-0.942369729682276	0.795538529840092	-88.0404498325587	1.15182389889094e-28	1.10553270261762e-25	55.7811799481803
cg21373156	0.886119189412142	0.78075915834323	87.9979455872215	1.16364097782335e-28	1.11452848361227e-25	55.771438014476
cg21331324	-0.845603742727201	0.693806461775429	-87.9031613215842	1.19045251217755e-28	1.13724486582216e-25	55.7496936921126
cg18621299	-0.912026796029014	0.773235100273497	-87.8965477251414	1.1923472743809e-28	1.13724486582216e-25	55.748175452106
cg11452329	0.96053259194165	0.818039248779852	87.8159242251595	1.21570105820805e-28	1.15709868360675e-25	55.7296564860765
cg01708377	0.888004009643803	0.756175674941913	87.7874223314711	1.22407121683317e-28	1.16263814263836e-25	55.7231049291167
cg00757207	-0.834934474425931	0.702079530190813	-87.6477327077203	1.26597536980707e-28	1.19993935727389e-25	55.6909592965031
cg23770265	0.923581005741239	0.750674310224301	87.5797253540514	1.28691730582246e-28	1.21725823422722e-25	55.6752876225325
cg08553572	-0.898905534306957	0.757105820326619	-87.5273799388258	1.30328325545729e-28	1.23018606417295e-25	55.6632154041246
cg15495091	0.597382895935332	0.877093561913306	87.5088655651212	1.30912387544768e-28	1.2325455548603e-25	55.658943485529
cg23004031	0.920002704049005	0.824166371341438	87.5023370592097	1.31118991491137e-28	1.2325455548603e-25	55.6574368771059
cg17229371	-0.876730285687456	0.745477118073406	-87.3893639381137	1.34748773672732e-28	1.26405994660772e-25	55.6313448059472
cg23066564	0.829780278031572	0.76150499983667	87.3063093331706	1.37484301725274e-28	1.28602132240575e-25	55.6121375060282
cg08654960	0.872375934237192	0.764171861331184	87.3012138250426	1.37654011829967e-28	1.28602132240575e-25	55.6109584181506
cg27018309	0.910959792337879	0.793846812948169	87.2625527919099	1.38948816818214e-28	1.29546329397938e-25	55.602009731456
cg22793142	-0.925785747703132	0.741473916692454	-87.1902975425953	1.41403038528567e-28	1.31336749359125e-25	55.5852727275899
cg01715572	-0.853136302854848	0.730899011093724	-87.1890637428195	1.4144533775379e-28	1.31336749359125e-25	55.5849867930013
cg19280572	-0.850261688908863	0.737131708558231	-87.1752322830517	1.41920439220155e-28	1.31510055782238e-25	55.5817810120311
cg00085123	-0.872889346610571	0.21927512665867	-87.1378152332863	1.43214083036903e-28	1.3243961987293e-25	55.573105712757
cg04010915	0.902055392805772	0.659475577491074	87.1115559579965	1.44129330841306e-28	1.33016200858016e-25	55.567014792078
cg02326386	-0.907484413149318	0.80212357286477	-87.0946406547576	1.44722142848807e-28	1.33030162718021e-25	55.5630900994312
cg10075819	-0.827623866875714	0.742970839482001	-87.0944727505762	1.44728039981879e-28	1.33030162718021e-25	55.5630511378028
cg25858296	0.853412371831186	0.763104559533772	87.0821679762758	1.45160894034597e-28	1.33159563781314e-25	55.5601956155445
cg01617071	-0.829582648931709	0.742447462966026	-86.8835818825221	1.52337333240571e-28	1.39462075497407e-25	55.5140452519463
cg22571135	-0.839535767168276	0.755782075111862	-86.795676735308	1.55631736127588e-28	1.42192514665188e-25	55.493577240258
cg20278790	-0.912668203711279	0.764033357734656	-86.7304054681721	1.58126103817668e-28	1.44182543983026e-25	55.4783636979207
cg05214130	0.887398593412443	0.777870350732409	86.7061995169398	1.59061753373183e-28	1.44746195569597e-25	55.4727183376115
cg22102078	0.931656988469252	0.810697068823518	86.6312394495699	1.61996185927814e-28	1.47122870769621e-25	55.4552243371437
cg10156302	0.912471163458448	0.801334860805324	86.6145747952972	1.62656218761711e-28	1.47428621661336e-25	55.4513327823147
cg03379706	0.793662412522988	0.721750015738999	86.5303819297008	1.66034141786866e-28	1.50191717424703e-25	55.4316585871182
cg16044480	-0.847913421201885	0.736987455386343	-86.4646219551261	1.68723569665792e-28	1.52322302269962e-25	55.4162762671071
cg04466898	-0.82288444160779	0.721498706350631	-86.4176637399237	1.70671939721993e-28	1.5377676687481e-25	55.4052836373677
cg00510320	0.829869256643415	0.249473311431428	86.3902874395047	1.71818682780895e-28	1.54504646285282e-25	55.3988718019918
cg23257934	0.930494127023683	0.810308387166529	86.2100315920578	1.79573556938573e-28	1.60895784015914e-25	55.3565946927795
cg10377921	0.884094943669071	0.742638052144839	86.2087078232302	1.79631844144898e-28	1.60895784015914e-25	55.3562838361226
cg15723874	-0.903157858472515	0.732848534365532	-86.1698932066255	1.81349736198045e-28	1.62113404062445e-25	55.3471666452884
cg27305903	0.905291689172216	0.792930500519037	86.1619722346031	1.81702418187601e-28	1.62113404062445e-25	55.3453054956032
cg02393640	-0.893341796605309	0.797573550460459	-86.141748309405	1.82606151762859e-28	1.62601505176182e-25	55.340552681315
cg27097846	0.805531968109573	0.222597435940945	86.0862890275354	1.85108656465118e-28	1.64508552766105e-25	55.3275125570002
cg03514843	0.858309877208913	0.705919612569739	86.0506793133366	1.8673439266027e-28	1.65630499917789e-25	55.3191345003962
cg09220326	0.9063081154991	0.778978856362309	85.9493149965563	1.91444474525102e-28	1.6947854442862e-25	55.2952639621765
cg13729510	0.901004006844806	0.750143239262744	85.909609841423	1.93323206993764e-28	1.7081004515606e-25	55.2859047671405
cg07576931	0.943446402895544	0.803207776236764	85.8553201369648	1.95923336561408e-28	1.72772550041995e-25	55.2730995948432
cg02308079	0.864651110287359	0.237071039513216	85.8202201532489	1.97623869617585e-28	1.73935711191801e-25	55.2648156393203
cg21279316	-0.890123012244221	0.775188154558033	-85.7880569052993	1.99195693892917e-28	1.74981327172871e-25	55.2572213238429
cg22522598	0.961360843865072	0.751269255049476	85.7470668773594	2.01217878301089e-28	1.7641777480048e-25	55.2475380494336
cg15752436	-0.827821947103201	0.74432756474481	-85.7343833405148	2.01847948012798e-28	1.76630514354155e-25	55.2445406653826
cg06267617	0.944887010901559	0.761160200260064	85.7255377874977	2.02288583792642e-28	1.7663303369302e-25	55.2424499717691
cg02597698	-0.888632261924038	0.755968678916924	-85.7187842266287	2.02625686257045e-28	1.7663303369302e-25	55.2408535628278
cg13806292	0.910935116507438	0.739946082860525	85.6957440965641	2.03780162232258e-28	1.77300407945246e-25	55.2354062289357
cg01054110	0.906816138130609	0.815993967326267	85.6831034121834	2.0441647518167e-28	1.77515267047762e-25	55.2324168928849
cg13965612	0.904542621509305	0.735007909888135	85.6559298595698	2.05791404105125e-28	1.78369503888912e-25	55.2259890115245
cg16651347	0.853698662127702	0.760917406504016	85.643398085296	2.06428746762046e-28	1.78405709885567e-25	55.2230238321719
cg04340114	0.909157624711046	0.809545307460838	85.6397275985315	2.06615811935644e-28	1.78405709885567e-25	55.2221552522135
cg13908359	0.904573648050348	0.769426409386028	85.6309545286613	2.07063648096712e-28	1.78454419288794e-25	55.2200790273061
cg25574603	-0.764174930212865	0.63565714359003	-85.6103751569921	2.08118149813474e-28	1.79024803172568e-25	55.2152077660855
cg17222434	-0.888106012253382	0.808032986891257	-85.5759209498438	2.09896214207703e-28	1.79965077818914e-25	55.2070492010622
cg06861115	-0.816331638125754	0.715819008839082	-85.573905710955	2.10000704962959e-28	1.79965077818914e-25	55.2065718855391
cg05206657	-0.887560825012788	0.777900040175083	-85.5027256884919	2.13726567004059e-28	1.82814407434935e-25	55.1897042969647
cg20309061	-0.859309380636658	0.764033291854941	-85.4856375034162	2.14631295635469e-28	1.8324448313327e-25	55.1856524675408
cg20826709	-0.868288498150417	0.645822992215678	-85.4453786363118	2.16778677706458e-28	1.84395587889146e-25	55.1761028499945
cg20251225	-0.880665351907768	0.774269515517313	-85.4451958560009	2.16788478227242e-28	1.84395587889146e-25	55.1760594816161
cg27459529	-0.887438702658121	0.762210876037652	-85.407430377801	2.18823414661406e-28	1.85779856570357e-25	55.1670965356339
cg06788514	-0.743475048835834	0.710276498259612	-85.3750076699537	2.2058641937673e-28	1.86928539884842e-25	55.1593979261052
cg26925644	0.878892660601995	0.261712556419785	85.3606066350969	2.21374248506601e-28	1.87248114353701e-25	55.1559773836745
cg01353646	0.845875633590037	0.190450038311163	85.3296028745554	2.23080369032554e-28	1.88097427752169e-25	55.1486110774358
cg18966152	0.910132608560372	0.800121178258876	85.3245646449383	2.23358917997976e-28	1.88097427752169e-25	55.1474137310097
cg03722396	-0.90104629063388	0.21892704873569	-85.3150634551504	2.23885202369955e-28	1.88097427752169e-25	55.1451555288616
cg03636488	-0.860585665865145	0.819967676273525	-85.3124777447796	2.24028653175907e-28	1.88097427752169e-25	55.1445409177429
cg02460419	-0.831609948477244	0.757562416826489	-85.180217565983	2.31496103613205e-28	1.94009905511574e-25	55.1130744287725
cg01052699	0.842157781560462	0.779012551753962	85.1617394855134	2.32559949261441e-28	1.94543865078502e-25	55.1086737290504
cg12431891	0.895987191762969	0.774992797031806	85.1154373753671	2.35248264609822e-28	1.96101001660329e-25	55.0976416505191
cg20716653	0.87402067776294	0.810522397638057	85.1148661953362	2.35281629944945e-28	1.96101001660329e-25	55.0975055159927
cg21547557	-0.86477226622699	0.759761967513639	-85.1057511000833	2.35814756885866e-28	1.96186689437656e-25	55.0953328891004
cg12323063	0.858584501588751	0.772881501627931	85.0880977417353	2.36850872972224e-28	1.96513151719646e-25	55.0911243582611
cg27409154	0.830632256610914	0.225746979171725	85.084387659095	2.37069231747067e-28	1.96513151719646e-25	55.0902397520137
cg07912689	-0.84297426275854	0.732740769355845	-85.0535340122222	2.38893324257629e-28	1.97665799387107e-25	55.0828814897674
cg07212747	0.90342278832025	0.7190202658115	85.0081057175754	2.41605874932155e-28	1.99229826712283e-25	55.0720416939915
cg09556700	0.864982263828608	0.752647458270945	85.0072454642354	2.41657551209433e-28	1.99229826712283e-25	55.071836361282
cg06901890	-0.929120438690636	0.775188176674006	-84.9680540647873	2.44024134225246e-28	2.00473970107382e-25	55.062479262522
cg18806561	-0.923901338087817	0.786347611239336	-84.9676923171255	2.44046091135525e-28	2.00473970107382e-25	55.0623928705531
cg04602992	-0.828458797466248	0.714552349395201	-84.9515196024028	2.45029839068775e-28	2.00920061024902e-25	55.0585300941649
cg17685004	-0.921499063255783	0.790970429609645	-84.9117974343913	2.47463708335471e-28	2.02197338196403e-25	55.0490390221347
cg08857221	-0.832791797358079	0.69785691608465	-84.9116216713441	2.47474533819378e-28	2.02197338196403e-25	55.0489970145052
cg23877497	0.896402227885954	0.7676970951797	84.8875870813442	2.48959536747895e-28	2.03046766366248e-25	55.0432517621708
cg15459165	-0.893272858721135	0.728790254874747	-84.8616793346783	2.50570728720237e-28	2.03995894519363e-25	55.0370566362419
cg00640719	0.8457337904264	0.730257631784125	84.8177192091682	2.53329618698328e-28	2.05874343067299e-25	55.0265397620725
cg26164773	-0.865404496448746	0.76845016680783	-84.7706527050236	2.56318746434087e-28	2.07932882004919e-25	55.0152727228811
cg01789743	-0.944603443209381	0.780416661557628	-84.7496417675127	2.57665022428461e-28	2.08653748446465e-25	55.0102406680817
cg25534244	-0.756910595671086	0.170670638817915	-84.7022510224565	2.60728839882717e-28	2.107604350903e-25	54.9988854212926
cg14427527	0.800881065807132	0.225284588876599	84.6877680643181	2.61672756337245e-28	2.11149073171174e-25	54.9954137062314
cg12024826	-0.719527192408502	0.737231426338761	-84.6436617244847	2.64569459406397e-28	2.13109297240231e-25	54.9848367212956
cg10622644	0.926500156824776	0.779527925389325	84.5326838803792	2.7200748858856e-28	2.18714169528061e-25	54.9581952535006
cg11779113	-0.834139007750137	0.734303193866665	-84.4426817327105	2.78200359375754e-28	2.23299869441902e-25	54.9365594750712
cg02054513	0.924375472108747	0.803238773836635	84.389545727784	2.81925690693287e-28	2.25892340323333e-25	54.9237734780233
cg10976772	0.90565073872844	0.750519428216587	84.37425581424	2.8300730672875e-28	2.2636116001878e-25	54.920092574008
cg14153069	0.728960341558867	0.762158826077834	84.3456165016713	2.85044973353544e-28	2.27578913096007e-25	54.9131958489792
cg01620701	0.788032319941812	0.744844428117473	84.3388569344701	2.85528148737505e-28	2.27578913096007e-25	54.9115676605242
cg22331159	-0.886783084254501	0.73369147542572	-84.3268425877975	2.86389054788168e-28	2.2786672594847e-25	54.9086733716156
cg19016062	-0.864267871524355	0.774385276727937	-84.2633602019099	2.90983321426e-28	2.30947276199492e-25	54.8933723657258
cg08029299	0.829941669701825	0.756417895469227	84.2593804131141	2.91273900144125e-28	2.30947276199492e-25	54.8924126825954
cg16087093	-0.940329362532299	0.817498022017897	-84.2108058331215	2.94845091336031e-28	2.33372961095504e-25	54.8806952188834
cg01646461	-0.851200122775509	0.755613764419118	-84.1807564825174	2.97077239155195e-28	2.34732208151205e-25	54.8734426115434
cg17928895	-0.904980141333354	0.742396079195854	-84.0443141944403	3.07437381366593e-28	2.42497883285196e-25	54.8404736671395
cg03471346	0.910682753277102	0.778259941340749	84.0229466872691	3.09093782274004e-28	2.43383326902489e-25	54.8353049697907
cg07791987	-0.931584418750449	0.804210911842675	-83.9925857918482	3.1146343571251e-28	2.44820619666603e-25	54.8279582008729
cg02479022	0.947610548048085	0.773344013098608	83.9858324440562	3.11993112733426e-28	2.44820619666603e-25	54.8263235996155
cg15332386	0.89304872464684	0.794007450121627	83.953184582708	3.14567075866182e-28	2.45713508422803e-25	54.8184192667094
cg03887528	-0.83936026203835	0.724932521284876	-83.9455232716393	3.15174309863372e-28	2.45713508422803e-25	54.8165638815501
cg24874003	0.935321460740764	0.211744442353612	83.9418865772997	3.15462982991192e-28	2.45713508422803e-25	54.8156830932009
cg25554496	-0.901151300040787	0.794046939471104	-83.9411143285457	3.1552431809604e-28	2.45713508422803e-25	54.8154960529143
cg19240569	-0.815989815042643	0.717734632850062	-83.9373214365121	3.1582574616868e-28	2.45713508422803e-25	54.8145773775443
cg08735211	-0.89865430901964	0.730393372330324	-83.9241136632376	3.16877747254646e-28	2.46111982539805e-25	54.8113779518221
cg18555277	-0.913670570389842	0.788965613707034	-83.8857919381953	3.19950896122286e-28	2.47925552074115e-25	54.8020916758635
cg15928106	-0.781197141303908	0.773057367593545	-83.8814582432728	3.20300388611028e-28	2.47925552074115e-25	54.8010412087742
cg02550308	0.962749724155431	0.813591686054089	83.8057946216307	3.26467151487027e-28	2.52270574634662e-25	54.7826905939086
cg17306339	-0.918711483848559	0.778281298432549	-83.7924399615808	3.27568432444074e-28	2.52693272479827e-25	54.779449715493
cg14282004	0.836631616057627	0.269274089647143	83.7397384190813	3.31952528783782e-28	2.55642698307119e-25	54.7666543993952
cg25872036	0.838602552720763	0.697615309744836	83.7067700092776	3.3472628029325e-28	2.57064418332749e-25	54.7586453260631
cg10784511	-0.933528032544421	0.765050710307577	-83.7044032809782	3.34926333025494e-28	2.57064418332749e-25	54.7580702324731
cg00924265	0.905304216829885	0.692857677591484	83.652178217801	3.39372775037395e-28	2.600393980963e-25	54.7453752327994
cg17731065	0.94510783832823	0.790259702515115	83.6406589313696	3.40361821046062e-28	2.60359660793809e-25	54.7425738636674
cg10530767	-0.895699635216513	0.722437400878617	-83.5021411663636	3.52494128236657e-28	2.69188606372486e-25	54.7088528787831
cg15052890	-0.704236034587966	0.688430198123587	-83.495356443096	3.53099889798182e-28	2.6920028554831e-25	54.7071995364093
cg09977847	-0.852550716904882	0.762504503655933	-83.3993704000303	3.61787594191501e-28	2.75363242183385e-25	54.6837924510894
cg07499032	-0.827436387766025	0.747258119861259	-83.3611571723183	3.65308301647628e-28	2.7757951300695e-25	54.6744651492171
cg24742298	-0.796575451583373	0.717301571484516	-83.2052503822478	3.80048507887793e-28	2.88299359785563e-25	54.6363593578314
cg14312334	0.941340229330328	0.199429115171603	83.1893869910939	3.81582829980092e-28	2.88982438565156e-25	54.632477509155
cg26161708	0.889809887044658	0.812844743908175	82.9074694967595	4.09959408087658e-28	3.09542856344572e-25	54.5633482638518
cg24127748	0.830925234177959	0.158186817786251	82.9062250187978	4.10089458954884e-28	3.09542856344572e-25	54.5630425040513
cg06784824	0.878915051413526	0.190625452706901	82.7389296425301	4.27971586452486e-28	3.22506654511657e-25	54.521890973122
cg15933120	-0.795490266549704	0.78725274532977	-82.712586525984	4.30860964539528e-28	3.24148221688476e-25	54.5154023282451
cg11774624	-0.939024723862084	0.78709369346871	-82.7040925213107	4.31796956704691e-28	3.24317216690668e-25	54.5133096395147
cg01409709	0.86922761652884	0.780325205347547	82.6245534352332	4.4066573152149e-28	3.30434068516386e-25	54.4937013859448
cg02617418	-0.803299552017522	0.826820268782819	-82.6080307535137	4.42531852430755e-28	3.31288500561093e-25	54.489625431197
cg08079170	0.810561452593088	0.759667296533637	82.5880598243052	4.44798479301415e-28	3.32439466718538e-25	54.4846975810212
cg03505148	0.826218821491671	0.21431284359523	82.5481846179567	4.493606106417e-28	3.34965635074192e-25	54.4748542233218
cg06754496	-0.914089544415771	0.784006588415819	-82.5456878787566	4.49647888103804e-28	3.34965635074192e-25	54.4742377110282
cg01569082	0.75519331780463	0.733567383667802	82.4517731093464	4.60594681630113e-28	3.42560719905359e-25	54.451032025312
cg17169196	-0.872420876106926	0.787948365029638	-82.4328900519559	4.62829203376903e-28	3.43661990409713e-25	54.446362481626
cg23048215	-0.861171094501918	0.733785078774058	-82.3957431438458	4.67258164647788e-28	3.46057221031903e-25	54.4371729243645
cg04656451	-0.825382554465393	0.74320550188464	-82.3923302138047	4.67667302191658e-28	3.46057221031903e-25	54.4363283804725
cg07248223	-0.827052648545614	0.789227416257269	-82.3867909641887	4.68332138748183e-28	3.46057221031903e-25	54.4349575842113
cg07444473	-0.813956201603282	0.156506254717143	-82.3443283042478	4.73461613942801e-28	3.49281366363532e-25	54.424445842
cg23579062	0.789732993240655	0.240336127684444	82.3141430337774	4.77143732798375e-28	3.51429077900011e-25	54.416969608294
cg20827128	-0.898418693923921	0.709689209793176	-82.2679464293188	4.82837143417582e-28	3.54581215604815e-25	54.405521609996
cg01810875	-0.852131522129549	0.746333985041795	-82.2668030643631	4.82978953939572e-28	3.54581215604815e-25	54.4052381785671
cg16555504	-0.921698977580613	0.776637714047248	-82.2544769432081	4.84510523777843e-28	3.54943951146701e-25	54.4021823397893
cg12819431	0.889514551707405	0.7809178234278	82.2503044905953	4.85030119024357e-28	3.54943951146701e-25	54.4011478040736
cg07275179	0.952390654064096	0.809840333948304	82.2202709908368	4.88787445634708e-28	3.57120327466858e-25	54.393699389424
cg10511890	-0.962972807380208	0.810189268229929	-82.1773025070488	4.94216071399321e-28	3.60508878578663e-25	54.3830376131079
cg20674490	0.897851108750771	0.755640459369343	82.1494040879151	4.97774519431456e-28	3.62524570533539e-25	54.3761117429875
cg23005885	0.935591780228164	0.179685002221495	82.1074174099248	5.03180579488121e-28	3.65409567197376e-25	54.3656833216139
cg16175245	0.881990760800552	0.791062164894729	82.1061954308778	5.03338834857653e-28	3.65409567197376e-25	54.36537972138
cg09182455	0.930991902002396	0.778025649515801	82.0677472887483	5.08344864486875e-28	3.68457086117983e-25	54.3558246425058
cg23117583	0.868896210676638	0.757959591010218	82.0601257511095	5.09343380914461e-28	3.68594826655098e-25	54.3539299377251
cg09135529	0.898497349268599	0.77952840363575	82.0256140609944	5.1389061345696e-28	3.71296148306121e-25	54.3453478432838
cg17771150	-0.889858454250589	0.763910185037692	-82.0183187346824	5.14857270412853e-28	3.71385071663249e-25	54.3435331680531
cg03730703	-0.732509971306524	0.77250782137951	-82.0124002410827	5.15642890839939e-28	3.71385071663249e-25	54.3420608367032
cg09153080	-0.701298083706918	0.784758805208027	-82.004287054013	5.16721874926901e-28	3.71575189271173e-25	54.3400423376722
cg18085627	-0.842052819891702	0.742800191182696	-81.9415984933954	5.25139033979032e-28	3.77033286584851e-25	54.3244381643814
cg08763102	-0.805579027321538	0.721874932447477	-81.9321800296271	5.26415998082824e-28	3.77355845418145e-25	54.3220925752231
cg23553480	-0.872582440128691	0.740044624826077	-81.8858097699556	5.32750499030997e-28	3.81297142877899e-25	54.3105399353666
cg05697726	-0.897430941351121	0.646749579440423	-81.7499201887198	5.51777788487244e-28	3.94296256346739e-25	54.2766412340965
cg21164509	-0.871140509655891	0.747431683065729	-81.6641535365618	5.64151985615905e-28	4.02507874432155e-25	54.2552127724452
cg02965295	0.905721560020636	0.777833510327718	81.6366496948601	5.68181425050373e-28	4.04749364835493e-25	54.2483355762265
cg26639479	0.829658995980802	0.767237719665577	81.6094628409424	5.72194048473021e-28	4.06971901153409e-25	54.2415350280737
cg17731973	0.918644466535469	0.804321042342972	81.5826320088092	5.76183224650353e-28	4.09170862851e-25	54.2348209868135
cg21094022	0.779996251373488	0.736994773299188	81.570196251784	5.7804202407072e-28	4.09852471530454e-25	54.2317082530162
cg02312706	0.92299389011631	0.783380160430493	81.5551837420484	5.80294344516462e-28	4.10810550634317e-25	54.2279498194666
cg25210609	-0.880465481057284	0.739689023666302	-81.51233286052	5.86773933319493e-28	4.14753649518899e-25	54.2172175867871
cg15511120	0.860585546632437	0.735948994211965	81.4863128985755	5.90745403262912e-28	4.16914453253242e-25	54.2106975899323
cg27576271	-0.855051277154653	0.784476820327099	-81.47656853377	5.9223993659779e-28	4.17323198600152e-25	54.2082552643705
cg14110548	-0.914560530918294	0.667838551693426	-81.4663773663384	5.93807233927082e-28	4.17424610426415e-25	54.205700593905
cg05179645	0.923518999860484	0.802668417232914	81.4637303679708	5.94215025261002e-28	4.17424610426415e-25	54.205036997745
cg09316306	-0.902478174771254	0.808691077128602	-81.3191822470915	6.16935085557834e-28	4.32430306415536e-25	54.1687615448916
cg16217803	-0.915556562725524	0.790088085343702	-81.3158276753854	6.17473030809839e-28	4.32430306415536e-25	54.1679188120966
cg14992144	-0.898675906027336	0.785733892750498	-81.2431656772603	6.29246577197305e-28	4.39999704003103e-25	54.1496549384501
cg20169521	0.921411862790578	0.752801565556954	81.2236832212485	6.32443146575426e-28	4.41557664556206e-25	54.1447547653129
cg09556631	0.873789819149745	0.75996607482401	81.2001005401714	6.36335218013928e-28	4.43595702209067e-25	54.1388215128609
cg14694038	0.856128456693251	0.773363166669982	81.0831823258563	6.56005127637562e-28	4.56609614872123e-25	54.1093764490973
cg09993699	-0.864741577819034	0.761848461631175	-81.0550446595591	6.60833284274491e-28	4.59269058892657e-25	54.1022829066474
cg22160073	-0.874030036939601	0.760720937786369	-81.0421140339712	6.63064521057629e-28	4.60118334543963e-25	54.0990221331708
cg09037630	-0.855715321426033	0.740579513395034	-81.0082357604902	6.68947854202117e-28	4.63495465363658e-25	54.0904760717582
cg00675336	0.770798282673606	0.751772461063483	80.9684399268965	6.75928717715455e-28	4.67621641416772e-25	54.0804320303959
cg13531460	-0.883125803351309	0.749615029722181	-80.9467114169378	6.79772419837707e-28	4.69568248376074e-25	54.0749456017701
cg03068068	-0.820402861506652	0.763217274343534	-80.9130002222861	6.85781180239325e-28	4.73002266086098e-25	54.0664302183571
cg05433111	-0.815584156704032	0.718605263038118	-80.8979621386389	6.88479515246548e-28	4.74146066157181e-25	54.0626303170761
cg03879971	0.86309650139031	0.756794480145348	80.8592612547458	6.95474989718364e-28	4.78241331165157e-25	54.0528474571268
cg20693607	-0.81042400364278	0.179756051465506	-80.8477294382948	6.97573813363959e-28	4.78850701085796e-25	54.0499313931023
cg17127769	-0.873051804832301	0.764907171076876	-80.8428614361681	6.98461793384779e-28	4.78850701085796e-25	54.0487002727671
cg08754294	0.848006785747168	0.75185296522955	80.8298945509579	7.0083288340083e-28	4.79037343641178e-25	54.0454205265423
cg10542975	-0.91778576638581	0.759838295486376	-80.8280682380734	7.01167514588154e-28	4.79037343641178e-25	54.0449585443479
cg25015585	0.91159706811732	0.711584252282547	80.8241488626007	7.01886217789272e-28	4.79037343641178e-25	54.0439670629042
cg02900757	0.820182269282345	0.785361095876545	80.8010685703986	7.06134168495339e-28	4.81216186485366e-25	54.0381273426275
cg23991274	-0.83901403257049	0.774799393434218	-80.7866664525382	7.08798524615404e-28	4.81740671835047e-25	54.0344823859625
cg07589991	-0.855357080580793	0.800672062587166	-80.7809735319537	7.09854601617466e-28	4.81740671835047e-25	54.0330413894192
cg00147638	-0.847869771061897	0.73097085887526	-80.7797931993355	7.10073767790029e-28	4.81740671835047e-25	54.0327426081529
cg11176159	-0.875359059129955	0.752308518981808	-80.748905919097	7.15834227890746e-28	4.84927166177816e-25	54.0249222386504
cg13045134	0.865987132629922	0.813322848717839	80.6933768163072	7.26313766976989e-28	4.9129630489982e-25	54.0108541798029
cg06531158	0.923739586709953	0.767795113926888	80.6446328634576	7.35645197308268e-28	4.96802777826126e-25	53.9984959789635
cg07960360	-0.933978603100419	0.804844817909969	-80.6348391891732	7.37535172657094e-28	4.96802777826126e-25	53.996011928507
cg05614346	-0.770886017508661	0.679570942183681	-80.6338651918969	7.37723411612572e-28	4.96802777826126e-25	53.9957648666718
cg16593865	0.863927197759954	0.741452150140312	80.6217568590788	7.40067725015298e-28	4.97646425533517e-25	53.9926932107407
cg19519319	-0.845845866085912	0.754827945268256	-80.5823963763383	7.47742408750981e-28	5.02066629710839e-25	53.9827045514923
cg12695465	0.772880519163176	0.200203680280413	80.5527349927872	7.53580954633302e-28	5.05242783863043e-25	53.9751735822808
cg27121758	-0.845394592953088	0.713153649097726	-80.5428899259089	7.55529392176509e-28	5.05805293960634e-25	53.9726732374815
cg06678242	0.71682292905671	0.234709987159596	80.4116215723966	7.8201873341297e-28	5.2277149670133e-25	53.9393016779466
cg04917472	-0.880268192788082	0.766219586363711	-80.390893740238	7.86289612732523e-28	5.24856950718718e-25	53.9340264740248
cg06259934	0.873495892060039	0.746478026423199	80.3342833398711	7.98078832532791e-28	5.31947544649159e-25	53.9196112838024
cg22012156	-0.847104833037936	0.759006551043826	-80.3241147152771	8.00216001475582e-28	5.32182954569953e-25	53.9170207302064
cg13496041	0.934568941203303	0.817083092952155	80.320294303669	8.01020496167372e-28	5.32182954569953e-25	53.9160473472589
cg04118741	0.914134832294859	0.773275991871575	80.3159615111459	8.01933911933402e-28	5.32182954569953e-25	53.9149433534023
cg14005246	-0.775823261779111	0.167099130426804	-80.292920307802	8.06809687417975e-28	5.34640413649315e-25	53.9090713203683
cg07431286	-0.797472590643461	0.177079438750277	-80.2482671694177	8.16347362427417e-28	5.4017550944018e-25	53.8976860196608
cg10694914	-0.895740174454662	0.78449416760941	-80.2059895686672	8.25486469944975e-28	5.45431212337121e-25	53.8868997428414
cg02314348	0.860002369556099	0.71214796619814	80.1719056760129	8.32932326264848e-28	5.49554525133729e-25	53.8781991960862
cg24673600	-0.897583308024102	0.765444600733663	-80.1625082360416	8.34997603339388e-28	5.49918634644838e-25	53.8757995819914
cg06264659	0.892906404942666	0.683488130508087	80.1584252649951	8.35896588819883e-28	5.49918634644838e-25	53.8747569048653
cg06982745	0.854480269188826	0.801583126805934	80.1211523936574	8.44150305866477e-28	5.53878903617266e-25	53.8652356463365
cg06752267	0.838150279738489	0.790024596669259	80.1202727742989	8.443461165888e-28	5.53878903617266e-25	53.8650108887594
cg07039378	-0.818384596780602	0.802446426791471	-80.0319099107435	8.64260840420114e-28	5.65396829841395e-25	53.8424183187103
cg27573549	-0.876949310842279	0.762082946473561	-80.0313673999793	8.6438461626078e-28	5.65396829841395e-25	53.8422795219004
cg27064845	-0.689255307465686	0.694521448419086	-79.9970459112709	8.72253044204543e-28	5.69050603434217e-25	53.8334964741221
cg26408382	0.843866132882404	0.781849707672781	79.9961177389765	8.72466872410163e-28	5.69050603434217e-25	53.8332588902643
cg15205441	0.864481363710837	0.766153192821567	79.9623180110626	8.80291012388606e-28	5.73333536368699e-25	53.8246050445146
cg13225830	0.91145286116313	0.792647331153705	79.9089467836918	8.92795605221149e-28	5.80648280137481e-25	53.8109317447399
cg25792999	0.86913253726196	0.780385281990572	79.8699099954058	9.02059395402113e-28	5.85837462902817e-25	53.8009242180227
cg08595782	0.931433743096263	0.789230477208148	79.8220415907807	9.13556567885745e-28	5.9231082086232e-25	53.7886449853454
cg04801779	0.919667821581287	0.797638844109152	79.8176240359006	9.14625294218318e-28	5.9231082086232e-25	53.7875113680423
cg25527882	-0.829795560338702	0.761717153570528	-79.7920930647363	9.20827627654107e-28	5.95481593934445e-25	53.7809582980846
cg18019509	0.899870976791769	0.78031458720697	79.779225408855	9.23970290742578e-28	5.966675570148e-25	53.7776546323181
cg08545593	-0.919182574069098	0.749741067633942	-79.7441181639414	9.32601769446212e-28	6.01389636079522e-25	53.7686380411841
cg10274029	-0.770323458067684	0.799689368031165	-79.7361096097182	9.34582555489154e-28	6.01815724396978e-25	53.7665805705815
cg24346659	-0.883715018293335	0.787722744104447	-79.6988035375986	9.43867830572273e-28	6.06937634183646e-25	53.7569931935322
cg10884539	-0.836627871549649	0.75926329195307	-79.630229908236	9.61188261146062e-28	6.17204704421269e-25	53.7393569357962
cg24769398	0.838065052201394	0.191830211970672	79.6052751600395	9.67573679330541e-28	6.20431105687183e-25	53.7329345968206
cg00764796	-0.804418735639879	0.187311819741186	-79.5751459010778	9.75342383608009e-28	6.24534193975741e-25	53.7251774897449
cg10311020	-0.886457682993926	0.808252482027379	-79.5544844901746	9.80707571687055e-28	6.27088904639334e-25	53.7198560481748
cg27133780	-0.900131727735191	0.78054820963744	-79.4537864691119	1.00730189073748e-27	6.42767184424862e-25	53.6938982426783
cg22058452	0.928804859446924	0.801222443570015	79.4510067877191	1.00804662513166e-27	6.42767184424862e-25	53.6931811683483
cg15726700	-0.818774186479008	0.749887859896122	-79.4297163502033	1.01376992889554e-27	6.45513754584868e-25	53.687687926621
cg07276388	-0.886390623825513	0.720763270038688	-79.3813270746175	1.02690486133712e-27	6.51468385195748e-25	53.6751965495278
cg09416188	0.950309243943594	0.786940092700995	79.3804060972162	1.02715657530258e-27	6.51468385195748e-25	53.6749587210754
cg12011343	-0.886755803546746	0.804830741608303	-79.3794849084888	1.02740841165086e-27	6.51468385195748e-25	53.6747208349066
cg01311222	0.914558404412176	0.751876004732598	79.3635969985605	1.03176206688162e-27	6.53320338766669e-25	53.6706174738344
cg08755784	0.923092280905793	0.78035958791837	79.3473820744	1.03622525303413e-27	6.55236414855464e-25	53.6664286900059
cg13963033	0.83212911429901	0.700490937038801	79.3146320993308	1.04530149889936e-27	6.60060119616628e-25	53.6579654500738
cg23936766	-0.806662181417145	0.773362454992544	-79.3066873166552	1.04751581642472e-27	6.60189019987539e-25	53.6559117614945
cg03512098	0.862436390158884	0.792876735405769	79.3035135185382	1.04840176892584e-27	6.60189019987539e-25	53.6550912842555
cg04770088	-0.863192530244128	0.790371476805343	-79.2894164014716	1.05234641230539e-27	6.61758969426413e-25	53.6514465034883
cg02393092	-0.83867453192267	0.774699550792366	-79.2588906780241	1.06094144661747e-27	6.66244924142384e-25	53.6435516102333
cg04495500	0.894431361046642	0.803126666682287	79.2036013572635	1.07669674393051e-27	6.75208820530068e-25	53.6292432678844
cg14089045	0.800017037868995	0.800299401250636	79.1968948016394	1.07862444309155e-27	6.75488557486083e-25	53.6275069026323
cg14557288	0.918635481902428	0.811869906120403	79.1911308186301	1.08028410133998e-27	6.75599896628137e-25	53.6260144409909
cg13551141	0.869679813122608	0.709723162103897	79.1388353001194	1.09546460540403e-27	6.84155161985963e-25	53.6124679673039
cg07171687	0.812686579550885	0.791701600615225	79.0557188330697	1.12005320163319e-27	6.98554658216947e-25	53.5909167462292
cg00409861	0.874810361682958	0.791621305038392	79.0027780939968	1.13601550513323e-27	7.07542116045476e-25	53.5771763243222
cg03436397	-0.926304236470366	0.761473766163346	-78.9754547429123	1.14434685821951e-27	7.11758766890664e-25	53.570080627747
cg08761324	-0.910159082696516	0.798499498519188	-78.9630148231631	1.14816117100367e-27	7.13158255411828e-25	53.5668491360845
cg05734456	-0.759849178203196	0.235272782867857	-78.9367031471684	1.15627274474548e-27	7.17219465383554e-25	53.5600122990804
cg26535834	0.887345351340073	0.755151955109256	78.9206672652585	1.16124582285824e-27	7.19325520515351e-25	53.5558442570832
cg16837973	-0.824134117698098	0.718447074872114	-78.8947607568021	1.16932736843221e-27	7.23348765999904e-25	53.5491086086839
cg13555415	-0.869688309481259	0.799722197499428	-78.870668260808	1.17689588699692e-27	7.27044178646022e-25	53.5428423422627
cg02351655	0.807746248795129	0.254553900140867	78.838195937274	1.18717812569925e-27	7.32403760876245e-25	53.534393103811
cg00287536	-0.913118777911572	0.785258485994587	-78.8094516424116	1.1963583822434e-27	7.3706993249809e-25	53.5269105884181
cg09163035	-0.845751186342759	0.769964759717827	-78.8030781019678	1.19840399152227e-27	7.37126641137614e-25	53.5252510522119
cg02716776	-0.842053411781531	0.808006855085853	-78.7990955078575	1.19968407739271e-27	7.37126641137614e-25	53.5242139907776
cg03605116	-0.884438961203772	0.726089570376126	-78.7780000972135	1.20648848356191e-27	7.40309777309167e-25	53.5187197838384
cg01085125	-0.883176755959117	0.286771076991114	-78.647891763934	1.24935845868015e-27	7.65012290461384e-25	53.4847966247699
cg04921068	-0.830634288694513	0.758789557897258	-78.6456756002238	1.25010233685098e-27	7.65012290461384e-25	53.4842182517263
cg13001289	0.727481426372542	0.743979391778737	78.6223327533201	1.2579658299683e-27	7.68792495363069e-25	53.478125124521
cg14505439	-0.686073342700629	0.718295224172818	-78.5980428928451	1.26620334863311e-27	7.72790854987043e-25	53.4717826174184
cg21245684	0.917476963906405	0.780829325538668	78.5480274784981	1.28334366359814e-27	7.82204825763408e-25	53.4587157002886
cg18802138	-0.834689848509686	0.711505504208689	-78.5420301674007	1.28541519759292e-27	7.82421418871279e-25	53.4571482211934
cg13165140	-0.853482332138801	0.725458193984677	-78.5357283568765	1.28759568149425e-27	7.82703662866724e-25	53.455501010482
cg09763644	-0.936535141149674	0.802292516799479	-78.5209853235791	1.29271204761676e-27	7.84449023705197e-25	53.4516467880055
cg07514618	0.807301254960868	0.774108482206101	78.5175475057045	1.29390815254394e-27	7.84449023705197e-25	53.4507479324215
cg17825400	-0.847125176826816	0.761675173072113	-78.4745525653529	1.30896544769612e-27	7.92523821061274e-25	53.4395026509633
cg25498969	0.888363710609177	0.830133574050273	78.4266947782256	1.32594174850792e-27	8.01737536554703e-25	53.4269772629364
cg14099457	0.863911945639894	0.210109603966867	78.4128996879827	1.33087788094994e-27	8.03656337356141e-25	53.423365186074
cg22930549	-0.864775336721702	0.751433040580906	-78.3746744223648	1.34465635115092e-27	8.10902482874625e-25	53.4133525925255
cg03802185	-0.864864033656345	0.71476068300408	-78.3139181903558	1.36686439664681e-27	8.22730804973933e-25	53.3974268980712
cg12581682	0.853177950849483	0.776412425832106	78.3111658044551	1.3678795160673e-27	8.22730804973933e-25	53.3967050982585
cg18317439	-0.842046669159826	0.793005310504412	-78.2465972388826	1.39192118113881e-27	8.36087991690377e-25	53.3797640379162
cg25311623	-0.811656293506883	0.718747794528614	-78.1969156839095	1.41072075036237e-27	8.46265391181196e-25	53.3667181231928
cg21770800	-0.880879980030862	0.195707128237374	-78.1791888699558	1.41749279153588e-27	8.48331022372275e-25	53.3620609490925
cg08897054	0.91769742040344	0.751368752205739	78.1781632716867	1.41788563323391e-27	8.48331022372275e-25	53.361791468076
cg16393928	0.789933220266764	0.738677096610727	78.1651571240561	1.42287736484613e-27	8.50201860297511e-25	53.3583736903635
cg07441944	-0.874727494510644	0.734394198634398	-78.1543910224949	1.42702329023596e-27	8.51563073627584e-25	53.3555440675024
cg19938436	0.925733983929944	0.798075896272497	78.1253722283383	1.43826127163556e-27	8.57147315491986e-25	53.3479149394714
cg04947339	-0.790642448015023	0.702432576344491	-78.0395431391954	1.47204552929672e-27	8.7613613219539e-25	53.3253313811542
cg09524613	0.90018083777324	0.804714037027856	78.020139371802	1.47979781459941e-27	8.79601853525443e-25	53.3202219092612
cg22152931	-0.847409026584883	0.768009558673595	-77.9801205445163	1.49592162849873e-27	8.88028163605279e-25	53.3096794497389
cg00393985	-0.91777330339899	0.788130950947409	-77.9613627172009	1.50354248039403e-27	8.9139148535298e-25	53.304735822172
cg02654940	-0.836809978567415	0.193511862025222	-77.9457621224546	1.50991158525135e-27	8.94004923158369e-25	53.3006232559326
cg23479730	0.844858322005984	0.715505462515243	77.91870359748	1.52102558749452e-27	8.99417348371761e-25	53.2934879818671
cg07543883	-0.797558669787965	0.70805505878868	-77.9031564052335	1.52745014735988e-27	9.0204636876016e-25	53.2893869499232
cg02637537	0.925887708372864	0.184840496286944	77.8977076635921	1.52970844691503e-27	9.02211355799525e-25	53.2879494634687
cg13883603	0.843295920328103	0.236278565940018	77.8896539842894	1.53305280009758e-27	9.03015635778406e-25	53.2858245338061
cg09416512	-0.831507439966509	0.714846839660976	-77.8682357419047	1.54198419738839e-27	9.0710453604044e-25	53.2801722074419
cg04057599	0.898330097716053	0.743429715974514	77.8626715800948	1.54431335380383e-27	9.0730399630503e-25	53.2787035231089
cg23419907	0.783764909831352	0.737934893603219	77.855088544954	1.54749354250551e-27	9.08002292102559e-25	53.2767017569059
cg01631319	-0.838724773182896	0.177194671352285	-77.8388872696463	1.55431106297496e-27	9.0973592861426e-25	53.2724242107686
cg02822087	-0.927996625416482	0.794113343976671	-77.8385839292586	1.55443900855543e-27	9.0973592861426e-25	53.2723441116135
cg15059065	0.869147726430922	0.172707918031973	77.8169068120097	1.56361078543059e-27	9.13930504084177e-25	53.266619200454
cg21970326	0.739770159424556	0.780039122311476	77.7725730274839	1.58254568632979e-27	9.23813577278636e-25	53.2549050478519
cg15825304	-0.812214971894154	0.777046657183339	-77.765694458416	1.58550496084046e-27	9.24357502169788e-25	53.253086870572
cg08045301	-0.897263479856619	0.742544564156616	-77.6878489161344	1.61940211524349e-27	9.42913944266488e-25	53.2324976400878
cg13998945	-0.836832407048107	0.715806599057501	-77.6090136211935	1.65450441651292e-27	9.62123862923988e-25	53.2116227908041
cg05242416	0.935378670641218	0.792302311298154	77.5855934556309	1.66508530810185e-27	9.67043366645496e-25	53.2054167207551
cg18322739	0.795731239521105	0.745160596800759	77.5261981044	1.6922381824761e-27	9.81562735079742e-25	53.1896681267382
cg26727666	-0.809981977523614	0.751069582321536	-77.495969341424	1.70623504557812e-27	9.870324539231e-25	53.1816477641703
cg11381564	-0.902498481275878	0.707764721251706	-77.4948058564013	1.7067761920247e-27	9.870324539231e-25	53.1813389949289
cg16367786	-0.897185735456446	0.740853484129886	-77.491825869556	1.70816302810933e-27	9.870324539231e-25	53.1805481328901
cg27125093	-0.792137449197249	0.754499819702919	-77.4714367204721	1.71768350645562e-27	9.90549511887642e-25	53.1751361096449
cg16810031	-0.753045797550014	0.777846743028029	-77.469490785029	1.71859503828195e-27	9.90549511887642e-25	53.1746195031405
cg21470947	-0.873115625646461	0.723477873684957	-77.430951505358	1.73675266768114e-27	9.99751147376905e-25	53.1643850753654
cg17022232	-0.901843649135557	0.781089104307009	-77.4126299500983	1.74545513260402e-27	1.00349363115447e-24	53.1595176102136
cg26195495	0.88737562238583	0.803516971127595	77.3894828097534	1.75651500317783e-27	1.00858029609421e-24	53.1533662725579
cg24509919	0.913354392530861	0.782067899580029	77.3669697891788	1.7673422907723e-27	1.01323610378297e-24	53.1473814532937
cg01766396	0.925642963248246	0.78339641514753	77.3633942274661	1.76906832184256e-27	1.01323610378297e-24	53.1464307512288
cg13790288	-0.850000122434411	0.770429760713906	-77.3491456564114	1.77596408519964e-27	1.01590939282731e-24	53.1426417206419
cg02108015	0.817206734650087	0.728057649481743	77.3393971011774	1.78069822326827e-27	1.0173410112409e-24	53.1400488949803
cg10861751	-0.918075637754369	0.794138965962134	-77.3041083224861	1.79794610256077e-27	1.02590939626844e-24	53.1306600353546
cg26360953	0.867992971390407	0.791148424559366	77.298745826583	1.80058236802259e-27	1.02612938425647e-24	53.1292328761591
cg27534599	0.813079722065758	0.192827128592704	77.2783063167262	1.81066784001023e-27	1.03058873275788e-24	53.1237921362108
cg08534830	0.706952655963091	0.75201095417796	77.1958060704924	1.85198103699525e-27	1.05278887104302e-24	53.1018150457339
cg17163404	-0.789299702654419	0.729682051768119	-77.1657159376847	1.86729371247727e-27	1.06017170168806e-24	53.0937927748665
cg22709362	0.876804824145971	0.758638479663022	77.1492636399141	1.87572218235029e-27	1.06363246287975e-24	53.0894049635162
cg10334489	-0.769643578859265	0.697256611408521	-77.1021546666183	1.9000770326585e-27	1.0761044968439e-24	53.0768351901529
cg14590369	-0.800558385971246	0.796835651864273	-77.0947783099409	1.90392041250778e-27	1.0769433688169e-24	53.0748662194226
cg12283393	-0.906603035738253	0.776799413115801	-77.0591610834134	1.9225933029302e-27	1.08501911628553e-24	53.0653559144748
cg00093433	-0.807739849332491	0.725072954437057	-77.058470458126	1.92295726340442e-27	1.08501911628553e-24	53.065171458589
cg24172324	-0.886515759482162	0.751968875804621	-76.9883444449139	1.96029195129424e-27	1.1047178040971e-24	53.0464320897057
cg05729015	0.799327865410113	0.802168473469139	76.9678074391151	1.9713688304574e-27	1.10958859690597e-24	53.0409404501675
cg27059698	0.86651498875315	0.327929703645111	76.9537029560421	1.9790141968381e-27	1.11161419747361e-24	53.0371679212932
cg06484274	-0.810546086600265	0.780527893319446	-76.9521753315532	1.97984411034759e-27	1.11161419747361e-24	53.0367592803481
cg25763292	-0.838891355286192	0.788704651232875	-76.8486995410915	2.03691651731651e-27	1.14225167209074e-24	53.0090580421511
cg02262553	0.923407247796534	0.780554415581424	76.8229667990392	2.05137521897654e-27	1.14786763544e-24	53.0021626494636
cg07652788	-0.866431535300837	0.797136802181552	-76.8219182225426	2.05196666641136e-27	1.14786763544e-24	53.001881615635
cg04342202	0.883690762954627	0.762792118002677	76.7567027390152	2.08910446740371e-27	1.16721031585052e-24	52.9843943887393
cg00661485	-0.755209499480744	0.732700689140439	-76.7207373925004	2.10988584005799e-27	1.17737827826296e-24	52.9747432653394
cg02499214	-0.902117223468656	0.720115992347139	-76.6947324158023	2.12504670401298e-27	1.18367251881157e-24	52.9677617733257
cg02874908	-0.711055203192412	0.788408356567957	-76.6924926332457	2.12635781822438e-27	1.18367251881157e-24	52.9671603393365
cg14836555	-0.912976408488387	0.741303012136841	-76.6561845379721	2.14773025191184e-27	1.19411182823064e-24	52.9574079979259
cg12646452	-0.906161063245373	0.799213902454987	-76.6480508300084	2.15254885006226e-27	1.1947311917573e-24	52.9552225714885
cg13257654	-0.778723654371553	0.79530630177887	-76.6454612989804	2.15408532303414e-27	1.1947311917573e-24	52.9545267416461
cg07841371	-0.823830835893743	0.763728688262582	-76.5954491188785	2.18398589313303e-27	1.20984326675368e-24	52.9410828164484
cg02369188	0.78876902938132	0.800081303579637	76.5388455811894	2.21835214800348e-27	1.22738947548091e-24	52.9258550838468
cg15164194	-0.865917967582714	0.746597452209874	-76.4785471963184	2.25558523110213e-27	1.2464774093476e-24	52.9096193526303
cg26866325	-0.909347237226797	0.797827296537397	-76.4650892029328	2.2639842438821e-27	1.2481770233913e-24	52.9059937278431
cg14615192	0.866445746351818	0.7652988987588	76.464845978341	2.26413633906825e-27	1.2481770233913e-24	52.9059281957632
cg05392949	-0.859489222998377	0.792341509021795	-76.4456654240475	2.27616423131369e-27	1.25329231243747e-24	52.9007596317596
cg10095954	0.930130520613664	0.202569618571432	76.4302285825408	2.28589306904427e-27	1.2558851345025e-24	52.896598818836
cg01721555	-0.847478410327141	0.815887778320442	-76.4294537602222	2.28638253523081e-27	1.2558851345025e-24	52.8963899499002
cg01844321	0.871838664431164	0.246870969165216	76.4217043013526	2.29128401926793e-27	1.2570629328814e-24	52.8943007959318
cg24278087	-0.86158902374471	0.786724788036132	-76.4014011794634	2.30417785816706e-27	1.26115338212815e-24	52.8888262025214
cg00149537	0.820014614713399	0.768180631863288	76.4012529655061	2.30427226275525e-27	1.26115338212815e-24	52.8887862316375
cg03822267	-0.809637746188527	0.664427245544294	-76.3850728508038	2.31460254676806e-27	1.26461082957352e-24	52.8844221925766
cg16945312	-0.817779856776596	0.216672483918835	-76.3826758401446	2.31613705050095e-27	1.26461082957352e-24	52.8837755912391
cg20373635	-0.856207053708532	0.776050101944396	-76.3418204299026	2.34245605816536e-27	1.27745112617006e-24	52.8727511900223
cg22644320	0.935522116825442	0.776845736418176	76.2931441666612	2.37422257788505e-27	1.29322797548814e-24	52.8596077193969
cg04519775	-0.852439036230418	0.707797169948644	-76.2840354368726	2.38021693887423e-27	1.29494594821259e-24	52.8571471467925
cg16177830	-0.795819166086305	0.759311279172855	-76.27208771771	2.38810364314909e-27	1.29768811912766e-24	52.8539191655747
cg07655948	-0.828454450254669	0.235559801465756	-76.214814734411	2.42629135778828e-27	1.31686963443959e-24	52.83843748196
cg11706226	-0.918329395416823	0.790666255927491	-76.1761310599732	2.45244569315611e-27	1.32948218307586e-24	52.8279733195056
cg27485845	-0.901604166111519	0.792173622154952	-76.1447502021691	2.47387934531003e-27	1.33950870821888e-24	52.8194802079821
cg08227290	0.909775587597294	0.749824416433507	76.1292222486768	2.48455764790131e-27	1.34369475356428e-24	52.8152761655186
cg10009801	-0.882149663833043	0.794225875287086	-76.0709588148421	2.52505660457496e-27	1.36397933245471e-24	52.7994932817057
cg05171197	0.920676243401643	0.808214202922502	76.0484390491939	2.54089478726611e-27	1.37091046445266e-24	52.7933892874946
cg23218363	0.894822387300058	0.76720654620542	76.0238116416178	2.55833441055982e-27	1.37708964120099e-24	52.7867116824827
cg05939149	0.937657336711213	0.806591411088546	76.0209619411862	2.56036046875356e-27	1.37708964120099e-24	52.7859388422782
cg11354105	0.807201636162918	0.212612177914824	76.019487964489	2.56140908455273e-27	1.37708964120099e-24	52.7855390862337
cg18835865	-0.948374948273548	0.801079287204313	-76.0007992187322	2.57474368665587e-27	1.3822019101744e-24	52.7804697685168
cg06290096	0.876303763830558	0.625935925393544	75.9976728424367	2.57698147364225e-27	1.3822019101744e-24	52.7796216025102
cg09923954	0.906182151764825	0.782187508858922	75.9219275936676	2.63182511539243e-27	1.40995932827093e-24	52.7590603704292
cg07211212	-0.890567894270202	0.161407656325691	-75.8327532606108	2.69796212857397e-27	1.44369473478657e-24	52.7348241305149
cg22356428	0.839051049834189	0.755851417365243	75.78843426438	2.73147687717549e-27	1.45887298074694e-24	52.7227669465088
cg13487445	-0.8501069707457	0.721712441919776	-75.7867922868322	2.73272691004339e-27	1.45887298074694e-24	52.7223200864808
cg27275023	0.899779417064132	0.740313968388806	75.7384210197998	2.76982183082432e-27	1.47610240936748e-24	52.7091510735356
cg19755435	-0.832141505035002	0.776999876157408	-75.7362797193325	2.77147608611033e-27	1.47610240936748e-24	52.7085678883786
cg09355008	0.865371349430251	0.792488737955126	75.71587324343	2.78729304942582e-27	1.48279436891917e-24	52.703009233846
cg14851544	0.913923658657261	0.74296861973696	75.705647256612	2.79525468395977e-27	1.48526935049764e-24	52.7002230751924
cg21057323	-0.875633221814009	0.792549372495668	-75.7015376001789	2.79846103853277e-27	1.48526935049764e-24	52.6991032443104
cg10336193	0.913329473927376	0.726098741046127	75.6926046376197	2.80544382688837e-27	1.48724406408916e-24	52.696668885599
cg12229364	-0.936425015914557	0.789828740710206	-75.6620879111157	2.82943631167705e-27	1.49822103235387e-24	52.6883502045224
cg18117039	-0.854572993048285	0.795449110671936	-75.6124642906587	2.86891057260156e-27	1.51736081108443e-24	52.6748150256004
cg24783510	-0.893357161692455	0.753827167235642	-75.5877200083747	2.8888090251255e-27	1.52611462647157e-24	52.6680621172403
cg03419151	0.850673361101467	0.756418101849776	75.5527153318716	2.91720565735663e-27	1.53933244357113e-24	52.6585048150448
cg20600379	-0.904047966240942	0.72177542561452	-75.5160579792811	2.94725646105119e-27	1.55339155278364e-24	52.6484909390945
cg25585967	0.832625357627077	0.761353339825091	75.4346059896607	3.01519491553437e-27	1.58736433480517e-24	52.6262206853461
cg09876464	0.85537118309168	0.756863156300331	75.3785578869849	3.06289509172152e-27	1.61061649511737e-24	52.6108805306444
cg01496136	-0.859697746895227	0.745499552617656	-75.3633187228562	3.07600064790847e-27	1.61564453385708e-24	52.6067074096073
cg17837191	0.937054507293121	0.762656778288227	75.3323238038084	3.10283750088246e-27	1.62709161625365e-24	52.598216773505
cg11946165	0.886191817161383	0.811431249900126	75.3299162063382	3.10493234660497e-27	1.62709161625365e-24	52.5975570804684
cg01024458	-0.945702457481972	0.774835315774458	-75.2274546699597	3.19547061376271e-27	1.67130280439183e-24	52.5694601348596
cg16219283	-0.811213752416825	0.808830908358605	-75.2261612667528	3.19663101364234e-27	1.67130280439183e-24	52.5691051835129
cg03995631	-0.860596648930227	0.794317158710712	-75.2036207150471	3.21692467238942e-27	1.67998640021657e-24	52.5629182305506
cg20792833	-0.875622660820005	0.694675380665759	-75.1895735819265	3.22963974188566e-27	1.6846968589509e-24	52.5590615047373
cg24392939	0.897237487744498	0.782072935834113	75.1770676484728	3.24100403880098e-27	1.68869274437686e-24	52.5556272428648
cg13278478	0.821010871146266	0.756045083259713	75.1444681159933	3.2708248944894e-27	1.70228513429984e-24	52.5466720452146
cg03646740	-0.847217131676591	0.756649092480512	-75.1150734446552	3.29796039576866e-27	1.71445054051869e-24	52.5385934876537
cg24851181	-0.798420414437971	0.196482367879923	-75.1025472850908	3.30959536609604e-27	1.71853943434721e-24	52.5351498346611
cg25951288	0.916071848753466	0.804958678354562	75.0601672896322	3.3492798957333e-27	1.73529197727744e-24	52.5234940682463
cg23047544	0.877700218594462	0.727592868209657	75.0599653724038	3.34947015859302e-27	1.73529197727744e-24	52.523438517264
cg21617903	0.843460282018655	0.746252149562793	75.0095034467427	3.39737614274882e-27	1.75811323182817e-24	52.5095502850293
cg23340514	-0.874809521427618	0.766261555106591	-74.9772864444053	3.42833608637928e-27	1.77159707821906e-24	52.5006779640608
cg02810692	-0.845922933385032	0.732226597941167	-74.9743175047468	3.43120400971119e-27	1.77159707821906e-24	52.499860124747
cg22779651	-0.868737617582391	0.783770147766583	-74.9433570140216	3.4612612038256e-27	1.785094564973e-24	52.4913294204401
cg17593958	-0.796772325695216	0.726507581075483	-74.9054752913345	3.49841312920678e-27	1.80221641778154e-24	52.4808862851465
cg08216304	0.92233016643262	0.795827192821464	74.8276566333734	3.57604849024753e-27	1.84013122707534e-24	52.4594148134229
cg10590292	-0.878514982827893	0.799437796783277	-74.7553343258045	3.6498184545518e-27	1.87597376732211e-24	52.439437378674
cg07587610	0.839985689718934	0.750085794355578	74.7460004252117	3.65945463517438e-27	1.87846736631923e-24	52.4368575141878
cg11662061	0.901871451717989	0.787997489431061	74.7363364477382	3.66945965372381e-27	1.87846736631923e-24	52.4341860361559
cg02657012	-0.830579252980097	0.756017649516868	-74.7355396010305	3.67028589820988e-27	1.87846736631923e-24	52.4339657411721
cg01466491	-0.809410346181549	0.761932196657722	-74.7347055421758	3.67115093634805e-27	1.87846736631923e-24	52.4337351557516
cg07906724	-0.85873932416976	0.7524750696713	-74.7279270308437	3.67818914262153e-27	1.87900099513827e-24	52.4318610490629
cg01574513	-0.849245168316068	0.786239490512994	-74.725765279341	3.6804366841229e-27	1.87900099513827e-24	52.4312633330047
cg01324474	-0.822538805966551	0.753373265526369	-74.6977104591308	3.70973564431262e-27	1.89184069082614e-24	52.4235045206314
cg11422851	0.884894123755524	0.798574774251718	74.6613690867543	3.74805214193295e-27	1.90853712942934e-24	52.4134491224917
cg23496178	-0.881837152067656	0.718657754039656	-74.6587322697374	3.750848342806e-27	1.90853712942934e-24	52.4127193202612
cg08617982	-0.927900980819332	0.784086633362183	-74.6403699137564	3.77038128738612e-27	1.91633727171929e-24	52.4076362961847
cg23570245	-0.837860621868824	0.75562693945947	-74.6066993252495	3.80647555539823e-27	1.93252814082584e-24	52.3983120353997
cg05576795	0.741397304348751	0.737768488206695	74.5610773778275	3.8559596304349e-27	1.95547336497395e-24	52.3856705944564
cg07563944	-0.762158928650239	0.722646837385768	-74.5526863515208	3.86513409425548e-27	1.95626695993152e-24	52.3833445696027
cg14945937	-0.906140638004583	0.732167861486667	-74.5517983725141	3.86610631681318e-27	1.95626695993152e-24	52.3830984012065
cg16636054	0.619728549989351	0.708474365232271	74.5001316518857	3.92311790934822e-27	1.98187191491231e-24	52.3687695186001
cg03618113	0.877331889951743	0.769214057978442	74.4980774884983	3.92540268729754e-27	1.98187191491231e-24	52.3681996010046
cg10386431	-0.92893842122234	0.803632959578347	-74.4597894841817	3.96824512687721e-27	2.00128610154268e-24	52.357573552938
cg02621376	-0.88686540932306	0.763295963284348	-74.4314003746873	4.00032709040105e-27	2.01523660086712e-24	52.3496907809499
cg07380416	-0.838802582442532	0.798630729598105	-74.4244566240479	4.00821534243566e-27	2.01698174036407e-24	52.3477622041503
cg04957903	0.902815847780036	0.758569579116641	74.4109705798893	4.02358234998743e-27	2.02248228134815e-24	52.3440159756
cg09395195	-0.920532669991047	0.768021390582427	-74.4018963230022	4.03395694403937e-27	2.02546399819052e-24	52.3414948492479
cg03950000	-0.755621643119001	0.736868308546214	-74.3640247606515	4.07755879650488e-27	2.04510432443844e-24	52.3309691616091
cg09828761	0.886970383585563	0.779655318847782	74.3495975905027	4.09429846237978e-27	2.05124352965227e-24	52.3269578197516
cg21137244	0.887763772133435	0.734971180266129	74.3412337507213	4.10403585467729e-27	2.0538649687222e-24	52.3246319313194
cg05030450	-0.832353158736428	0.720648203380446	-74.3340611259412	4.11240571720301e-27	2.05579702908994e-24	52.3226370724237
cg04057956	0.869894221998146	0.771311955900435	74.3015436945028	4.1505756699656e-27	2.07259800806066e-24	52.313590577407
cg17334453	0.853091220234891	0.803039765151509	74.2977046771031	4.15510644506029e-27	2.07259800806066e-24	52.3125222525623
cg22826986	-0.846294285121124	0.743174063665146	-74.2851600525379	4.16994764342104e-27	2.07772768318261e-24	52.309030892709
cg14275880	0.863823712810809	0.778374857867834	74.2677800389654	4.19060123344672e-27	2.08573909207499e-24	52.3041926779059
cg27471246	-0.785081975744477	0.753258554272913	-74.2417838118432	4.22169406620357e-27	2.09892316436518e-24	52.2969535280426
cg14112569	0.895248806540665	0.201491444895503	74.2177111831025	4.25070160333688e-27	2.11056015514095e-24	52.2902475063963
cg12641739	-0.80446824808863	0.72384540593629	-74.2146882703951	4.25435893613769e-27	2.11056015514095e-24	52.2894052275252
cg23384708	-0.772838720671426	0.716456057022671	-74.2007428563742	4.27127378967528e-27	2.11664829722919e-24	52.285519097075
cg03411082	-0.761330222386445	0.220112981890581	-74.1873113066592	4.28763193821147e-27	2.12244764055374e-24	52.2817753896464
cg14476852	0.876242867113402	0.734941919442997	74.134312269942	4.35282173834285e-27	2.15238064937949e-24	52.2669958208994
cg10559416	-0.959464591614704	0.790126638648626	-74.1274999831927	4.3612759367718e-27	2.15422460707869e-24	52.2650952546153
cg22595391	-0.798065025549792	0.637758473243426	-74.0822418433254	4.41788059185049e-27	2.17982244656987e-24	52.2524636713838
cg13500852	0.876464087787365	0.704979374263019	74.0607913982298	4.44497698396116e-27	2.19082103433268e-24	52.2464738138811
cg02014217	-0.796790671651313	0.742308011910956	-74.0343791008354	4.4785804594221e-27	2.2049995866686e-24	52.2390957295302
cg16608652	0.915906219034134	0.754905849303867	74.0145241886432	4.50401626279576e-27	2.21398162550559e-24	52.2335474612287
cg12249234	0.912081088502685	0.754486921515506	74.012563497457	4.50653626476538e-27	2.21398162550559e-24	52.2329994740681
cg09400037	0.908051972440848	0.75712555001447	74.0046863729928	4.51667532235778e-27	2.2165662021897e-24	52.2307977583997
cg02344497	0.907841130305267	0.819101854026167	73.9994571581712	4.52341930549966e-27	2.2165662021897e-24	52.2293360084287
cg17157725	0.808031042222696	0.770627519239844	73.997161957904	4.52638269447613e-27	2.2165662021897e-24	52.2286943824601
cg12093662	-0.666770920555539	0.726836528009346	-73.9549998812389	4.58118231783285e-27	2.24099445335105e-24	52.2169039556173
cg01556552	0.843548484855144	0.788147385332099	73.8897552997293	4.66735639078148e-27	2.27940416286392e-24	52.1986437655805
cg15431165	0.924329386992324	0.754002401629294	73.8875769373233	4.6702626510094e-27	2.27940416286392e-24	52.1980337894768
cg15704408	0.848796434679256	0.76201259920019	73.8842530149799	4.67470091087662e-27	2.27940416286392e-24	52.1971029995657
cg10124355	0.821052497472887	0.712301781287862	73.856817333068	4.71150343136715e-27	2.29489479636175e-24	52.1894184606363
cg15046675	-0.909463722166182	0.703684522555372	-73.8395440404294	4.73482952371256e-27	2.3037952274875e-24	52.1845786944325
cg07075307	0.899504322780701	0.782839103496899	73.7986876464452	4.79048509135223e-27	2.32684363739013e-24	52.173126183084
cg18126802	0.923991418935403	0.801899301420917	73.7972858367118	4.79240678096407e-27	2.32684363739013e-24	52.1727331139323
cg16321975	-0.81909488273432	0.746831003257612	-73.7816855515173	4.81384719322332e-27	2.33476709985366e-24	52.1683582107563
cg08529529	-0.866603769520038	0.727285906384524	-73.7759756191748	4.82171978332858e-27	2.33610017685157e-24	52.1667566733554
cg02153681	0.926970993019336	0.711927985138931	73.7493728500692	4.85857655659642e-27	2.35145821435018e-24	52.1592932262835
cg18505752	-0.823767263666328	0.722262577591278	-73.7381391782894	4.87422870188977e-27	2.35653192733676e-24	52.1561406975808
cg03885270	0.734990113274502	0.780952690620634	73.6328948160374	5.02345822886965e-27	2.42610682322453e-24	52.1265796167661
cg19368016	-0.862831414561106	0.715425919200975	-73.6071361297049	5.06070597953577e-27	2.43973456802074e-24	52.1193373027339
cg18275732	0.880623129636526	0.761205988709985	73.6059842808444	5.06237832323841e-27	2.43973456802074e-24	52.1190133825857
cg14635039	0.768473711393741	0.73551450810031	73.5840111195019	5.09439171132424e-27	2.45257035386466e-24	52.1128330569723
cg13921903	0.806115016443902	0.807254723681375	73.5792167043545	5.10140497299384e-27	2.45335605615783e-24	52.1114842716674
cg13223682	0.897621991257207	0.746934556889832	73.5697934624021	5.11521874970323e-27	2.45740714454921e-24	52.1088329984796
cg10574499	0.7647107378711	0.249121573190542	73.5631843611452	5.12493056662858e-27	2.45948115224383e-24	52.1069732702317
cg21550580	-0.945675488493443	0.752785537305503	-73.4974730083502	5.2225476714741e-27	2.50369264868744e-24	52.088472645023
cg26164488	-0.838438533327741	0.753873685430642	-73.493269550595	5.22885797375053e-27	2.50408470463509e-24	52.0872885578439
cg03076855	-0.928061444812973	0.21274022265269	-73.4470312784338	5.29880089933354e-27	2.53491743758149e-24	52.0742585302608
cg06902025	-0.86137032682172	0.75218032948565	-73.4406590936319	5.30851639423985e-27	2.53690325922211e-24	52.0724621179074
cg24545967	-0.837539002859743	0.707770572588688	-73.4012460932758	5.36902422666034e-27	2.56313281170337e-24	52.0613471401378
cg27402634	0.927275423707825	0.780790117943872	73.3773424194325	5.40607314680136e-27	2.57812009242491e-24	52.0546027418627
cg10782206	0.916428885220427	0.803393496778473	73.3634326976267	5.42775529369938e-27	2.58575539806738e-24	52.0506769965489
cg15076368	0.79453410154673	0.728751007361337	73.3514753486218	5.44646690261035e-27	2.59196109140823e-24	52.0473016047509
cg21368566	0.811489653325205	0.745059803639508	73.3465661118811	5.45416872914979e-27	2.59291977612793e-24	52.0459156179709
cg10543450	-0.879157171399303	0.187685757340122	-73.2979084436575	5.53112451647485e-27	2.62676560240213e-24	52.0321728644276
cg13706058	0.926819713454364	0.806970932971154	73.2686329284964	5.57797297558549e-27	2.6446661919056e-24	52.0238994440239
cg01623438	-0.923353342019645	0.65804720300629	-73.2671114225982	5.58041911037966e-27	2.6446661919056e-24	52.023469357137
cg11904429	-0.839776814848616	0.748288127426528	-73.2589038655352	5.59363383709666e-27	2.64694133573791e-24	52.0211491396003
cg07881496	0.873371185422175	0.810796032890142	73.2569208762716	5.59683149667994e-27	2.64694133573791e-24	52.0205885191708
cg04333785	0.803603103459791	0.775761347083768	73.2511650808245	5.60612382087037e-27	2.64858850898758e-24	52.0189611744859
cg03221073	0.821932282669866	0.770191272004579	73.2160177860131	5.66321823330973e-27	2.67279277924249e-24	52.0090208249688
cg14377922	0.843700243235284	0.745659849826552	73.1941397123518	5.69906483116934e-27	2.68692931455886e-24	52.0028305798815
cg12581298	0.775530540472683	0.768361391544399	73.1492787500988	5.77331324860714e-27	2.71912318509554e-24	51.9901310206493
cg27391816	0.917820866019908	0.788023077977441	73.1350278748743	5.79711098002991e-27	2.72751379453605e-24	51.9860949602964
cg10592478	0.936534950551021	0.170939199378615	73.1181589878132	5.82541336865411e-27	2.73800433907536e-24	51.9813163040665
cg25373595	-0.786784660608595	0.78011187184986	-73.0171997205892	5.99785311390525e-27	2.81614955011384e-24	51.9526905666402
cg04348707	-0.891986154422886	0.804166177028575	-72.9789260515779	6.06461477277418e-27	2.8445663796867e-24	51.9418269870989
cg20535085	-0.782663403229654	0.761266023192269	-72.9720225784242	6.07673925737888e-27	2.84732394124523e-24	51.9398668312723
cg26121053	-0.915637065842361	0.789968945211524	-72.9346700995825	6.14278256214238e-27	2.8738273576874e-24	51.9292574639591
cg15477363	-0.88700355962703	0.779723783016694	-72.9329119286679	6.14590966143585e-27	2.8738273576874e-24	51.9287579344413
cg17415265	-0.83833557934569	0.814376014811789	-72.870677518979	6.25768096389162e-27	2.92309357402441e-24	51.9110672978951
cg23760945	-0.870882567799352	0.77806220694585	-72.8522789468492	6.29113034915215e-27	2.93571058084131e-24	51.9058341234783
cg17981790	-0.82356670801547	0.785881972489454	-72.8242601278421	6.34242982894967e-27	2.95662288682663e-24	51.8978617913885
cg23670353	0.892357111795574	0.772685835129289	72.8007135773835	6.38587971939602e-27	2.97383699986705e-24	51.8911593274826
cg17764992	0.840577430006105	0.789756272565303	72.7708434720747	6.44144719563445e-27	2.99665325608337e-24	51.8826533976209
cg26959945	-0.861954745269747	0.788499460253173	-72.7639248388731	6.45439002129034e-27	2.99961361325839e-24	51.8806826642939
cg24723883	-0.807709337936598	0.643780357405833	-72.7421464481581	6.49530934214113e-27	3.01555649916045e-24	51.8744778479937
cg18494902	-0.85882304536725	0.457962094694954	-72.7298842197158	6.51846822205061e-27	3.02322975291464e-24	51.8709833407317
cg16520685	0.902139208601666	0.801424484152414	72.7079547522981	6.56010080774934e-27	3.03944670656606e-24	51.8647322103201
cg01129641	-0.872006006157801	0.72809476712464	-72.6994946211944	6.57623650604954e-27	3.04382942687619e-24	51.8623200351562
cg27489873	-0.793429045795478	0.745068468613857	-72.6764928872263	6.62031729466691e-27	3.06112460224299e-24	51.855760135515
cg01767230	-0.848762804993202	0.749323359394393	-72.6433966073134	6.68428694807589e-27	3.08757169452612e-24	51.84631729116
cg13910174	0.874654850114075	0.74786110476045	72.6335188224765	6.70350422528888e-27	3.09331438395896e-24	51.8434980870761
cg20069407	-0.85395738487752	0.75830712087965	-72.6068368388008	6.75570387397637e-27	3.11424969988328e-24	51.8358806825651
cg11925609	-0.835903972424501	0.776885451781816	-72.5950066052563	6.7789841197907e-27	3.12182489904422e-24	51.8325022854056
cg17174764	0.928221023208538	0.737470446454042	72.5844472487967	6.79983440380113e-27	3.12826690518363e-24	51.829486297858
cg00936935	-0.883275470084743	0.776830080398339	-72.5778794687621	6.81283686449869e-27	3.13108916823951e-24	51.8276101466092
cg16911583	-0.822556054907816	0.730043360344372	-72.5671606182291	6.83411328273756e-27	3.13770451836141e-24	51.8245477942793
cg17813891	-0.890017129588751	0.769208698598242	-72.5154099057235	6.93781921537039e-27	3.18211384152869e-24	51.8097556265132
cg20216309	0.886827518931412	0.76823780357198	72.5091726046945	6.9504292686632e-27	3.18469367625753e-24	51.8079719922383
cg11706083	0.782543076919815	0.70011838526151	72.4943518078401	6.98048906734748e-27	3.19525579386987e-24	51.8037331135039
cg24376793	0.827565274833041	0.733834656022983	72.4705886803721	7.02897026840962e-27	3.21422049656031e-24	51.7969346319206
cg13659700	-0.889200011070973	0.758464018835642	-72.4618352178807	7.04691769750987e-27	3.21919864476125e-24	51.7944296947349
cg03729251	0.839691061181777	0.215439645764426	72.456834995533	7.05719129622915e-27	3.21991617678539e-24	51.7929986532
cg20504007	-0.847579995763187	0.773914225821391	-72.4533923133392	7.06427384324157e-27	3.21991617678539e-24	51.792013308763
cg11569478	0.886495678711434	0.773828412875761	72.4507687484665	7.06967623645494e-27	3.21991617678539e-24	51.7912623722608
cg04493169	0.859426982335036	0.751418381662984	72.4378467404977	7.09634817401947e-27	3.22883841917886e-24	51.7875632952981
cg09152866	-0.906811311235743	0.772738689035081	-72.3922067119069	7.19139870999094e-27	3.26601598026239e-24	51.7744924089374
cg26799474	-0.83781690007177	0.788791546918204	-72.391736656951	7.19238455875818e-27	3.26601598026239e-24	51.7743577417075
cg02940562	0.847531603258661	0.684716027329241	72.3412820299958	7.29903044434299e-27	3.3111452436621e-24	51.759897197877
cg20418529	0.882178587845892	0.804010313263848	72.2848606563667	7.42025175218838e-27	3.36179406585404e-24	51.7437132345804
cg27246453	-0.9286998424346	0.793290883818656	-72.2824732062682	7.42542744031721e-27	3.36179406585404e-24	51.7430281055553
cg09914480	-0.827096769309613	0.770685729475093	-72.2556667499744	7.48380058942105e-27	3.38486064159023e-24	51.7353336973689
cg27565966	-0.909367204057923	0.765473677033798	-72.2217582621665	7.55832799533949e-27	3.41301506506998e-24	51.7255961949905
cg02177168	-0.868775383199563	0.185659214114311	-72.2205394299009	7.5610212886769e-27	3.41301506506998e-24	51.7252460880172
cg01170124	-0.834471457893152	0.766327599986904	-72.1979927815616	7.61102498482577e-27	3.43147764622205e-24	51.7187684237139
cg08077617	-0.844189495633184	0.777697905632994	-72.195319951381	7.61697567058567e-27	3.43147764622205e-24	51.7180003687222
cg18794809	0.930685166624127	0.797485688053613	72.1822001702987	7.64625576455147e-27	3.44126798185258e-24	51.7142298555375
cg26129353	-0.843295337741251	0.758156996993221	-72.1372772200467	7.74740840808406e-27	3.48308105464449e-24	51.7013135975117
cg17920246	0.815354029701733	0.736692298534601	72.1341767655686	7.75444116265086e-27	3.48308105464449e-24	51.70042182352
cg27244773	0.924619528876764	0.190918344063876	72.1155746741072	7.79677684424203e-27	3.49865012899447e-24	51.6950704655921
cg08559772	0.702298510990912	0.766311291938166	72.0980105698339	7.83697236767635e-27	3.51322917615273e-24	51.6900162992312
cg17232476	-0.906005594361182	0.76973320710078	-72.0892570954558	7.85708568122416e-27	3.51878578872977e-24	51.6874969273741
cg25454110	0.719421699292544	0.81109867215779	72.0835633308899	7.87019754515875e-27	3.52119898215243e-24	51.6858579997187
cg02753354	-0.753240196514769	0.716464409039768	-72.0671123671219	7.90821046274725e-27	3.53473748242265e-24	51.6811218444943
cg03048432	-0.90916827115309	0.721553038910574	-72.0616371553676	7.92090452213571e-27	3.53694376169137e-24	51.6795452896712
cg10145533	-0.830054904752594	0.777615328831131	-72.0499661928154	7.94803443971673e-27	3.54130334379842e-24	51.6761842597651
cg01246617	0.811190310592073	0.779214219775903	72.0492472634009	7.9497088161813e-27	3.54130334379842e-24	51.6759772010392
cg02053964	-0.927877169288264	0.819208932723548	-72.0474181958649	7.95397035390665e-27	3.54130334379842e-24	51.6754504012673
cg22793129	-0.843089496922051	0.754747956938945	-72.0433947483878	7.96335298901838e-27	3.5420217182667e-24	51.6742915336771
cg22892607	-0.688691948685593	0.172339392132338	-72.0210921507058	8.01557297266809e-27	3.56177375630517e-24	51.6678664423367
cg04503319	0.821167020456021	0.708312760189333	72.0063260469439	8.05034394910515e-27	3.57374129487491e-24	51.6636112987109
cg13420075	0.867787462123445	0.735700358511307	71.9949224729995	8.07730495390051e-27	3.58222188865056e-24	51.6603244692821
cg12181083	-0.8199113180535	0.19696642390842	-71.9895603440465	8.09001507846428e-27	3.5843719868053e-24	51.6587787531405
cg10087556	-0.902823170655563	0.759008935362751	-71.9826050145899	8.1065328512595e-27	3.58820329341526e-24	51.6567735814517
cg13419087	0.829620969250569	0.746307877689335	71.9555179232675	8.17119755859441e-27	3.61331782632277e-24	51.6489625104659
cg11061774	0.772082543082208	0.734813066960475	71.93814750095	8.21294979760687e-27	3.62826157192534e-24	51.6439517002631
cg00256485	-0.709974750118818	0.685481848359122	-71.9135238293388	8.27251937178988e-27	3.65103998721464e-24	51.6368462515116
cg24452282	-0.717198036601842	0.711813305418197	-71.9098518048922	8.28144141805503e-27	3.65144289836119e-24	51.6357864138037
cg05654164	0.864462465478437	0.716336547873761	71.8948046834689	8.31810729833659e-27	3.66406598877743e-24	51.6314428104786
cg17822325	-0.79848255285823	0.689858897876804	-71.8739323039943	8.36924944029501e-27	3.68303524355685e-24	51.6254159732806
cg10443971	-0.860770678180832	0.770947278637957	-71.7750586698035	8.61602513359384e-27	3.78797687430739e-24	51.5968400129831
cg23229016	-0.778926890002611	0.75100669547664	-71.6811563276713	8.85745258077638e-27	3.89036725057973e-24	51.5696602470018
cg12116027	0.873383133354607	0.199536289782984	71.6664304274578	8.89595142153401e-27	3.90351608526619e-24	51.565394284211
cg06379589	-0.820624081942956	0.725282595377957	-71.6502989897809	8.93832599910421e-27	3.91833865985731e-24	51.5607200304373
cg05933789	-0.86693197156978	0.76800292570721	-71.6423056800996	8.95940133316701e-27	3.92380467032101e-24	51.558403451127
cg15348679	-0.888220660999948	0.797012651251067	-71.606701193655	9.05391085895108e-27	3.96139011487945e-24	51.5480812513113
cg23633059	-0.814916948840563	0.743411967759129	-71.4912875412562	9.36750949863462e-27	4.09467042715485e-24	51.5145820657821
cg07303091	-0.853459542905063	0.748994482153467	-71.4412433056837	9.50700369697399e-27	4.15166480410672e-24	51.5000378713032
cg03892838	-0.930261772161666	0.185631752231103	-71.4192637005049	9.5689558118389e-27	4.17472023366074e-24	51.4936464298472
cg24884140	0.89529666607697	0.798536378469465	71.3641238406083	9.72624153902748e-27	4.23928372854495e-24	51.4776027030601
cg13214190	-0.931392855036301	0.79428477061948	-71.3555032705277	9.75107523447405e-27	4.24604843376224e-24	51.4750931802493
cg24414282	0.683734576506255	0.75108996808643	71.3485847719317	9.7710537063564e-27	4.2506880680009e-24	51.4730789015083
cg06640279	-0.771573470094304	0.695087688723088	-71.3273276265276	9.83270629997593e-27	4.26980654325287e-24	51.4668886548196
cg22213242	0.739086916463412	0.731150139870776	71.3243516482694	9.8413700461997e-27	4.26980654325287e-24	51.4660218631291
cg00598204	0.874474951622723	0.748161312062644	71.3237585275025	9.84309770998391e-27	4.26980654325287e-24	51.4658491043247
cg00813162	0.7348249561253	0.636435069905152	71.2828736686236	9.96295733494973e-27	4.31769189978796e-24	51.4539366866033
cg05223100	-0.88288105992153	0.789661069637931	-71.2775573785167	9.97865467875946e-27	4.32038789609993e-24	51.4523871479012
cg22614759	-0.865562166342005	0.767822077172293	-71.2639750548162	1.00188767401198e-26	4.33368699676282e-24	51.4484277258002
cg06085726	0.693760327195337	0.795629110298653	71.2531186260478	1.0051148514973e-26	4.3435252317169e-24	51.4452623342041
cg11185291	0.733853728619821	0.752250010354082	71.1960990347504	1.02224408760107e-26	4.41336460206633e-24	51.4286284214663
cg08729279	0.882358941894194	0.753000179604901	71.188332717855	1.02460070662043e-26	4.4193539087542e-24	51.4263616650372
cg20032056	0.889451331047494	0.807538699102938	71.1819928686998	1.02652869357854e-26	4.42348484583546e-24	51.4245110483815
cg10251446	0.746399339577744	0.776689602625133	71.1327789381706	1.0416247494344e-26	4.48429782355655e-24	51.4101391588709
cg20382493	0.873375150710821	0.696859207108085	71.1195826909874	1.04571200472902e-26	4.49424178377498e-24	51.4062835958667
cg07946977	-0.824704767399469	0.758093086348633	-71.117557424678	1.04634077242495e-26	4.49424178377498e-24	51.4056918011151
cg25843003	-0.737930501440183	0.709330908113467	-71.1157833468889	1.04689188093462e-26	4.49424178377498e-24	51.4051733897519
cg25541528	-0.886248452714069	0.802689504688391	-71.0664856891684	1.06232814238292e-26	4.55621847030851e-24	51.3907621496062
cg04147906	-0.912557312863274	0.797539002586649	-71.0537659534745	1.06634954104243e-26	4.56916747421669e-24	51.3870419732905
cg19861260	-0.827154926076534	0.771107111873466	-71.0188739287073	1.07746284183164e-26	4.61245149501843e-24	51.3768332089173
cg01289343	-0.742651039903891	0.71010038482995	-71.0112422116925	1.07990970786273e-26	4.61858944570075e-24	51.3745995667921
cg03019986	0.548951967461821	0.247637287694526	70.977007555436	1.09095775507497e-26	4.66146719884001e-24	51.3645765271245
cg09432758	-0.772061281357157	0.703545004482835	-70.954171511995	1.09839304188306e-26	4.68884243188115e-24	51.3578877282007
cg08574423	-0.785949456562283	0.749374694061779	-70.9059987984733	1.11425235139523e-26	4.75209344737699e-24	51.3437698435475
cg00965578	-0.737078841113197	0.712058506185511	-70.879913684023	1.12293991934661e-26	4.78466858532066e-24	51.3361206858054
cg25117875	0.87329123954163	0.179372944458116	70.8686986453652	1.12669682642355e-26	4.79619374542262e-24	51.3328310452706
cg09902130	-0.731383093870963	0.69744349554304	-70.8519717302273	1.13232461695155e-26	4.81565406823115e-24	51.3279235653544
cg08776660	-0.857266393757812	0.756631245882608	-70.8295183067883	1.13992540806476e-26	4.8434612562051e-24	51.3213339739065
cg18908499	-0.893070918005182	0.777218337599768	-70.8196193366502	1.14329329362181e-26	4.85324809585773e-24	51.3184281052609
cg05938409	-0.842844442310538	0.7019366375343	-70.7813063630135	1.15642686704909e-26	4.90443323680326e-24	51.3071769825018
cg05979766	-0.87323117838874	0.729791555428339	-70.7055680593132	1.18285666732253e-26	5.01186043865256e-24	51.2849155139725
cg19263161	-0.839651063980546	0.746679822411459	-70.6996284932628	1.1849559192889e-26	5.01609334413186e-24	51.283168601802
cg07225509	-0.885585034846381	0.780809458824036	-70.6846012708821	1.19028450656068e-26	5.03395616645932e-24	51.2787481516882
cg11211563	0.841189835719125	0.193218669967342	70.6815093970368	1.1913839800859e-26	5.03395616645932e-24	51.2778385080746
cg12632411	0.685345803753052	0.822250752943035	70.6491972910231	1.20293802601e-26	5.07806921702057e-24	51.2683294955567
cg26542660	-0.815962646383015	0.721596726797986	-70.6422564629416	1.2054351735913e-26	5.08354630376439e-24	51.266286275168
cg18297960	-0.777767726762553	0.75273131225498	-70.6393969082307	1.20646555255929e-26	5.08354630376439e-24	51.2654444231801
cg25214966	0.934837864106358	0.794916996713093	70.5730534617058	1.23063167162856e-26	5.17754194474787e-24	51.2459023186384
cg19215266	-0.885801595222134	0.784730557354054	-70.5719317141274	1.23104460707304e-26	5.17754194474787e-24	51.245571721941
cg15997393	0.951398105781696	0.805496310867423	70.5251912593613	1.24838021199092e-26	5.245613110127e-24	51.2317913920566
cg06958766	0.946685648260015	0.774110805806332	70.5154671603255	1.25201880090033e-26	5.2560579329509e-24	51.2289231966436
cg14173033	-0.868925969781557	0.807854649442253	-70.5113906523584	1.25354746086432e-26	5.25763406515779e-24	51.2277206698392
cg24859236	0.84164097475381	0.184609910832657	70.5046769901548	1.25606929467214e-26	5.26336904534903e-24	51.2257400424053
cg23601905	-0.753282119503972	0.785507224082591	-70.4562336488749	1.27442410660728e-26	5.33537827771648e-24	51.2114423571344
cg23202722	0.907493656518443	0.721464423368724	70.4514365358365	1.27625691471142e-26	5.33814944941362e-24	51.2100259327014
cg27415283	-0.805898682112086	0.736624987341482	-70.429497732591	1.28467419866238e-26	5.36843092495111e-24	51.203546787306
cg18211633	0.825232164396357	0.764781144867554	70.3962718190876	1.29753286201548e-26	5.41719969891464e-24	51.1937299811163
cg17665505	-0.861882448203981	0.730847678120294	-70.3744768331025	1.30604080687059e-26	5.44773160348006e-24	51.1872877258094
cg13440795	0.816352872652083	0.828631790170345	70.3658226166242	1.3094352707449e-26	5.4568979367944e-24	51.1847290622351
cg27122441	-0.858137638849623	0.756874803212036	-70.3244114796125	1.32580638398593e-26	5.52007660751623e-24	51.1724808191457
cg27470066	-0.776946062705059	0.259459696155799	-70.3197182357067	1.32767524284748e-26	5.52281405079011e-24	51.1710921862482
cg02513379	-0.757985162217212	0.726382325074691	-70.2787395573538	1.34411068554813e-26	5.58405056393411e-24	51.1589630872299
cg02544836	-0.807557034897098	0.699959113574892	-70.2769184040167	1.34484602645251e-26	5.58405056393411e-24	51.1584238702473
cg06693983	0.933584809864127	0.180700753803092	70.2171540843128	1.36921272931854e-26	5.67406202388048e-24	51.1407199326295
cg17253459	0.816902568430092	0.752089007818816	70.2153464344222	1.36995689430927e-26	5.67406202388048e-24	51.1401841939243
cg08287903	-0.894206722499846	0.786253275693662	-70.214615822202	1.37025778954013e-26	5.67406202388048e-24	51.1399676558204
cg26581206	0.927114587421947	0.724789636009001	70.2058434161865	1.37387602389041e-26	5.68388219647801e-24	51.1373675042163
cg27208925	-0.873049786706842	0.743902504855853	-70.1598269231074	1.3930203696947e-26	5.75785962599738e-24	51.1237222645399
cg23918953	0.946786836637526	0.799317079191978	70.1349885326134	1.40346981523538e-26	5.79579640818808e-24	51.1163528345124
cg17100176	-0.783033931329449	0.731058494504199	-70.1202176798514	1.40972275803659e-26	5.81527641960959e-24	51.1119690238085
cg20899781	0.923178077158328	0.758067376495203	70.1158315078278	1.41158516703178e-26	5.81527641960959e-24	51.1106670640461
cg13429095	-0.757906279007653	0.688356325117019	-70.114823466626	1.41201355454099e-26	5.81527641960959e-24	51.1103678316015
cg18332838	0.873984189286913	0.790860529466713	70.0750838486916	1.42901062861833e-26	5.87996602611356e-24	51.0985675104361
cg17333767	0.881212626997691	0.200343557516799	70.052512101487	1.43876007919733e-26	5.91474398292925e-24	51.0918617343452
cg23719209	-0.799125932447236	0.741748607106113	-70.0415940738977	1.44350088601529e-26	5.92888728777687e-24	51.0886172703334
cg19526353	0.870686845280286	0.697667114870116	70.0235540874046	1.45137004916168e-26	5.9471558838132e-24	51.0832551771306
cg12527995	-0.834494617224833	0.756709305505838	-70.0228237255531	1.45168958234332e-26	5.9471558838132e-24	51.0830380567199
cg04696274	0.849519282894808	0.79769343451316	70.0224294700026	1.45186209968724e-26	5.9471558838132e-24	51.0829208522306
cg14313184	0.928367788068781	0.796050239209114	70.0187650063379	1.45346661372739e-26	5.94838387670068e-24	51.0818314436746
cg25767870	0.69286983454126	0.771937394397967	69.9728491844678	1.47372932812555e-26	6.02590078910959e-24	51.0681757757993
cg23981702	0.798527850882483	0.740926768429206	69.9231298465093	1.49600441743592e-26	6.11149976660584e-24	51.053377730076
cg03773198	0.836778723307129	0.762735333258348	69.8434427611928	1.5324437573005e-26	6.25475768478844e-24	51.0296360359827
cg10200202	-0.769027418129945	0.737682523618324	-69.8354633469482	1.53614342596227e-26	6.26424999401125e-24	51.0272570264849
cg25468516	-0.862682818418895	0.686105337466622	-69.8099426680493	1.54803904400086e-26	6.30711778865445e-24	51.0196461859078
cg21188037	-0.902216914147744	0.701909845732829	-69.7801148584425	1.56206462636246e-26	6.35857931968668e-24	51.0107469606425
cg13125224	-0.883570788336497	0.778187918356311	-69.7748150788128	1.56457056793129e-26	6.36309872993357e-24	51.0091653137403
cg25652454	0.915422900594537	0.775820106040755	69.7350050914701	1.58352935540819e-26	6.43446406795141e-24	50.997280317283
cg10418626	0.944790961206066	0.787964677416548	69.7055278004553	1.59772228079856e-26	6.4863540965171e-24	50.9884752401352
cg19984911	0.920380270572614	0.742659428791243	69.6841886367528	1.60807987257729e-26	6.52259514863625e-24	50.9820985101162
cg20506347	-0.833265468212821	0.196299512905338	-69.6699990491747	1.61500610359695e-26	6.54486606836343e-24	50.9778570750995
cg01963059	0.84896324677499	0.732193498360897	69.6480516599291	1.62578066003583e-26	6.58267904721965e-24	50.9712948602442
cg01954585	0.92082451807247	0.797220600755615	69.6299193980833	1.63473903655906e-26	6.61307785410508e-24	50.9658716341592
cg15569052	-0.802075168310406	0.753928270083563	-69.5775082155775	1.66092493906575e-26	6.71305220717613e-24	50.9501870526462
cg08052292	-0.91271470892084	0.810847658060527	-69.5670070070297	1.66622420419387e-26	6.72850555300289e-24	50.9470428882825
cg12756527	-0.873852581910859	0.771520681611097	-69.5490612261605	1.67532126680285e-26	6.75925414821314e-24	50.9416685318465
cg06787669	-0.925452266968288	0.746432711867643	-69.5435848132815	1.67810771023158e-26	6.76451004572663e-24	50.9400281645261
cg02797271	-0.763295197260441	0.705199062551019	-69.5248346145694	1.68768476770122e-26	6.79450865045727e-24	50.9344107766597
cg26161816	-0.782280213208944	0.747421536592059	-69.5210627263013	1.68961824289366e-26	6.79450865045727e-24	50.9332805511875
cg06943385	-0.880175340902973	0.798224123855508	-69.5202784087407	1.69002057634589e-26	6.79450865045727e-24	50.9330455262545
cg05117638	-0.875081852018575	0.794595870536278	-69.5041046700816	1.69833966157021e-26	6.82193863529932e-24	50.9281983259997
cg09328012	0.810920400356557	0.769089894130832	69.4868836930598	1.70724454688318e-26	6.85167131487245e-24	50.9230359025405
cg05904013	-0.836580026476661	0.716899129968932	-69.4837161301356	1.70888779442197e-26	6.85223425114268e-24	50.922086191492
cg00561322	0.890966690259816	0.67940920450804	69.4707267247003	1.71564369161959e-26	6.87327869460708e-24	50.9181911569772
cg13270626	0.82132811880941	0.782288130610888	69.4674783170772	1.71733758241303e-26	6.87402438277372e-24	50.9172169558244
cg17207512	-0.87616217441882	0.727288229441433	-69.4595132848303	1.72149838426246e-26	6.88463445937805e-24	50.9148280205206
cg03787837	-0.901656432614942	0.788518886884418	-69.4536443507555	1.72457097178629e-26	6.89087775413748e-24	50.9130675698211
cg16536718	-0.762131211235384	0.162996625043455	-69.4463806340059	1.72838172831364e-26	6.89804639819871e-24	50.9108885112488
cg06457736	0.944356394604558	0.773044902743049	69.4444594415683	1.72939111516333e-26	6.89804639819871e-24	50.9103121263374
cg05608541	-0.856380274929334	0.781555762000403	-69.4218423185541	1.74132057038536e-26	6.93955822766076e-24	50.9035253446204
cg00018229	-0.711606616243148	0.723428376390581	-69.4157906353189	1.74452713364219e-26	6.94626520086298e-24	50.901708985273
cg14205864	0.813606392896372	0.760860065006535	69.4105541368361	1.74730674974361e-26	6.95126195702973e-24	50.9001371552505
cg14213105	-0.843663512390773	0.796722365265277	-69.3926685691976	1.75683570966474e-26	6.98307731816263e-24	50.8947674895848
cg12251779	0.892618615548126	0.25982108722086	69.3892914140222	1.75864106740923e-26	6.98416419026604e-24	50.8937534170222
cg10102102	-0.920002497147616	0.772031426826405	-69.3746081070146	1.76651307273508e-26	7.00932093116317e-24	50.8893437648409
cg00578304	0.793465079629772	0.721797457648617	69.3706571932795	1.7686375268645e-26	7.01164812932864e-24	50.8881570607763
cg06099703	0.682203629561565	0.819651890956604	69.3539887364752	1.77762984970685e-26	7.04117484604561e-24	50.8831496689204
cg07144560	0.850193874991193	0.67777769573494	69.2947509849468	1.80997679649711e-26	7.16167777337875e-24	50.8653432196954
cg27043141	-0.893710086705027	0.761387227009342	-69.2925436186579	1.81119397966829e-26	7.16167777337875e-24	50.8646793761272
cg09076123	-0.865050566843515	0.672118661367514	-69.2515590943427	1.83394996943446e-26	7.2453737483957e-24	50.8523494419965
cg13553498	-0.928350469982093	0.808732665500925	-69.2120834076401	1.85615133556814e-26	7.32673554457896e-24	50.8404658114314
cg07464217	-0.812581338688641	0.738438304580111	-69.1758354257012	1.87678529411478e-26	7.40177494325145e-24	50.8295472458224
cg03337918	-0.884668387584616	0.804007018765641	-69.1616374155697	1.88493276031398e-26	7.42748223642822e-24	50.8252688196977
cg22894329	-0.803076308537171	0.685803110171421	-69.1558443636265	1.88826770738481e-26	7.43419801790855e-24	50.8235228638157
cg19510565	-0.767630542723327	0.689601853883798	-69.1467812105309	1.89349758616566e-26	7.44212038272285e-24	50.8207910150343
cg24690709	-0.856936745728561	0.780214483549325	-69.1466996826347	1.89354470048003e-26	7.44212038272285e-24	50.8207664388036
cg27485906	0.920942903988608	0.782860785255589	69.1289414906944	1.90383632422055e-26	7.47612419100249e-24	50.8154125464505
cg17976229	-0.921749333554342	0.791393913550664	-69.125730441693	1.90570350670642e-26	7.47701622842102e-24	50.81444428972
cg15926420	0.752795985686239	0.631903521773319	69.1122137102145	1.91358435408946e-26	7.50148102212318e-24	50.8103679226554
cg04095498	-0.856142829214258	0.75229344971949	-69.1066687989946	1.91682714361989e-26	7.50773765504935e-24	50.8086954373983
cg13493048	-0.623146657711811	0.66382757354634	-69.0957164967682	1.923249214766e-26	7.52642531763062e-24	50.8053915111933
cg05693489	-0.798261537906942	0.664540145171115	-69.0867854493149	1.92850276195577e-26	7.54051195714626e-24	50.8026968989172
cg06553114	-0.884295374652643	0.784744825796146	-69.0586506977352	1.94515102537076e-26	7.59909000837005e-24	50.7942057674133
cg08442823	-0.817403783101358	0.74956897288524	-69.0494247449752	1.95064303290368e-26	7.61402110557464e-24	50.791420522799
cg07398791	-0.825382739407329	0.706463030068436	-69.0136161036538	1.9721134011035e-26	7.69124226430364e-24	50.7806062760626
cg16411361	-0.854265636915351	0.741749455374249	-69.0072538628579	1.97595392700557e-26	7.69963380223171e-24	50.7786842249801
cg05584759	0.827213926906311	0.269085138542711	68.967123077785	2.00035978702802e-26	7.78679026046391e-24	50.7665560922732
cg09715545	0.801049622310644	0.729546513027905	68.9648741639588	2.00173678692367e-26	7.78679026046391e-24	50.7658762059756
cg05973084	-0.807275685429611	0.751008054736535	-68.9594315342453	2.00507339360549e-26	7.79312029734594e-24	50.7642307018241
cg03742273	0.783234342572418	0.771838320970797	68.9313854956374	2.02235958482942e-26	7.85361122929794e-24	50.7557490961369
cg25016112	-0.860563127353792	0.751005194244482	-68.9167349428421	2.03145143483068e-26	7.88220445662686e-24	50.7513170024495
cg00943384	0.882824335905083	0.770017009190943	68.8904139554327	2.04789340027566e-26	7.93779164712652e-24	50.7433517505398
cg21236153	0.880695241025222	0.219718048431006	68.8882363864354	2.04925989091442e-26	7.93779164712652e-24	50.742692624703
cg19396666	-0.877032806309494	0.744194494478369	-68.8780778368816	2.05564731560685e-26	7.95577391900101e-24	50.7396174413984
cg03972665	-0.734656690194838	0.248618990831592	-68.8746982884481	2.05777690339812e-26	7.9572609671606e-24	50.7385942778612
cg06108459	0.855215799748737	0.743407917551811	68.8681254319345	2.06192533902822e-26	7.9664564840646e-24	50.7366041767538
cg01987702	-0.883852461846118	0.772887926039079	-68.8653974788941	2.06364964744802e-26	7.9664564840646e-24	50.7357781573964
cg02982610	-0.938505022492091	0.772497526476745	-68.8308263107076	2.08563296530443e-26	8.04450867353589e-24	50.7253069410598
cg01988891	-0.798418023924098	0.759245893384416	-68.8275186041073	2.08774910230033e-26	8.04586384809589e-24	50.724304770073
cg16935790	0.866453372867632	0.774914322199814	68.7956783740303	2.10823453719217e-26	8.11794939063582e-24	50.7146550802453
cg05157340	-0.832807518993925	0.737440535523379	-68.7536175070654	2.13561889182167e-26	8.21242903494091e-24	50.701900310752
cg05618401	0.866220231812195	0.794927063918371	68.7524663415654	2.13637359027877e-26	8.21242903494091e-24	50.7015511040205
cg00015530	-0.783421740066925	0.731544198971631	-68.7298302357891	2.15127057670063e-26	8.26272762109169e-24	50.6946831180149
cg14779622	0.893718544474486	0.717758309832434	68.6958363223395	2.17384684946086e-26	8.34241176041836e-24	50.6843643910321
cg17298275	0.801717367763456	0.216619922264751	68.6773236556929	2.18624580741951e-26	8.38293798200698e-24	50.6787425716117
cg20187047	0.877193101226055	0.763172530742489	68.6476783314903	2.20625537580096e-26	8.45255368387744e-24	50.6697365709507
cg00881448	0.770870487874268	0.815771957039835	68.631496689964	2.21725823076938e-26	8.48757514685196e-24	50.6648189152932
cg23429698	-0.849352888728744	0.764750973214178	-68.6256381346081	2.22125596120181e-26	8.49574501066709e-24	50.6630381653757
cg26737223	-0.911411129126328	0.642189180236806	-68.6180655683693	2.22643447389497e-26	8.50841358753946e-24	50.6607361812881
cg12177334	-0.78728994619573	0.765105766091332	-68.5765909121092	2.25502206858586e-26	8.61044481816566e-24	50.6481233342639
cg13480465	-0.869888957296073	0.756939111760213	-68.5384883294822	2.28162415404494e-26	8.69779351173819e-24	50.6365285566336
cg19505659	0.801434580661013	0.741356492291426	68.538360823855	2.28171372420848e-26	8.69779351173819e-24	50.6364897442069
cg21450888	0.920387033712068	0.770061401005712	68.5298824483449	2.28767788307195e-26	8.71324330552493e-24	50.6339087671866
cg23752828	-0.728057265640939	0.688544304207304	-68.5193963273058	2.29507698678454e-26	8.73412812224492e-24	50.6307161079375
cg15859496	0.940314953009365	0.79154681512832	68.5079698177776	2.30316817131009e-26	8.75760968291895e-24	50.627236520108
cg07751331	0.815650197637453	0.245210290882089	68.4452939821081	2.34808367402895e-26	8.92095689855449e-24	50.6081391659308
cg09698395	0.75048993360522	0.578039894931933	68.4400019190015	2.35191788846341e-26	8.92808396777145e-24	50.606525790104
cg01502872	-0.752601417386448	0.155934893890967	-68.4353654937645	2.35528246628621e-26	8.93127497087798e-24	50.6051121837381
cg01167556	-0.871465317753172	0.689608762636669	-68.4334465438098	2.35667649096668e-26	8.93127497087798e-24	50.6045270814564
cg21472050	0.802529340923365	0.816306092873495	68.4293544654899	2.35965207465841e-26	8.93234851929831e-24	50.6032793156197
cg18372896	0.932165871782568	0.812764313392333	68.4276697970932	2.36087823600151e-26	8.93234851929831e-24	50.6027655988132
cg01556706	0.895398949003072	0.794583791497736	68.407862733119	2.3753446509185e-26	8.97963001492748e-24	50.5967246579965
cg25546488	-0.928181922705724	0.798041049789854	-68.3637762122308	2.40787815709292e-26	9.09507647556116e-24	50.5832718258462
cg15436385	-0.765511196762339	0.719657670005119	-68.3609626048593	2.40997022304132e-26	9.09544308267191e-24	50.582412940062
cg20875826	0.777638516648385	0.762788620547785	68.3516481877266	2.41690957375848e-26	9.11408803781827e-24	50.5795693300638
cg21011403	0.754036992777753	0.724722344834569	68.3441761092358	2.42249148189732e-26	9.12758753315543e-24	50.577287861427
cg17178220	0.910930379716075	0.74865165027813	68.3381293962845	2.42701847152897e-26	9.13709323992382e-24	50.5754414021652
cg05453924	0.90968678272847	0.798069212264778	68.3302326127604	2.43294389325945e-26	9.15184364996629e-24	50.5730297237224
cg02099418	-0.819430233635506	0.793956922032327	-68.2681778370232	2.48003770434633e-26	9.32130247146362e-24	50.5540675011238
cg05740106	0.931251977595919	0.82140053130955	68.2532739489374	2.49148988152884e-26	9.3566322231286e-24	50.5495104589041
cg07800034	0.791194217049978	0.713286804270353	68.2109313687802	2.52432910972594e-26	9.47215542728522e-24	50.5365577284072
cg04121415	0.89880918233786	0.781202613977685	68.1935397976021	2.53794832768941e-26	9.51542781313224e-24	50.5312350266831
cg27122888	-0.764236798837451	0.739029986350678	-68.1785942503904	2.54971354134796e-26	9.55168365354109e-24	50.5266597383014
cg04579254	-0.788937737768444	0.733803859664174	-68.113341309914	2.60175387722335e-26	9.73863390939983e-24	50.5066708813475
cg15075241	-0.897137899325036	0.769328686318252	-68.1030007217967	2.6101022132804e-26	9.76186792499316e-24	50.503501326714
cg13166098	0.891335667304025	0.726853248016283	68.086438590053	2.62353191341971e-26	9.80405274300969e-24	50.4984236665086
cg18128976	0.802563914562042	0.756673604487197	68.0661900449327	2.64004916452182e-26	9.8576970892477e-24	50.4922139694972
cg04439622	-0.763014217590111	0.219693406105893	-68.0628875525332	2.64275340117948e-26	9.85971933823027e-24	50.4912009890201
cg23533000	-0.903634237974704	0.802177817839059	-68.0464562326128	2.65625131839222e-26	9.9008342217798e-24	50.4861601714776
cg21234506	-0.877192799406034	0.787665058414403	-68.0441920089427	2.65811697209065e-26	9.9008342217798e-24	50.4854654455796
cg25102206	0.689487718993441	0.75588670600877	68.0404675313141	2.66118881711039e-26	9.90418443762283e-24	50.4843226184016
cg07608052	-0.793729274430459	0.690746475994635	-68.0200600885304	2.67808640911046e-26	9.95894269802243e-24	50.478059530323
cg04141080	0.809882971397756	0.765030236004095	68.0146632034003	2.68257384629265e-26	9.96749993694607e-24	50.4764028690223
cg24343430	0.863028371049695	0.741814442436612	67.9845958210105	2.7077189892698e-26	1.0047402403193e-23	50.4671705510631
cg15881332	-0.91089377051904	0.782408894696266	-67.983683518969	2.70848578744143e-26	1.0047402403193e-23	50.4668903546237
cg00240653	-0.905629315034224	0.801432976030503	-67.9697345058433	2.72023841544019e-26	1.00827959023036e-23	50.4626056620258
cg27090678	-0.74165178390133	0.762607700279029	-67.9490049838501	2.73780263345381e-26	1.01396555533544e-23	50.456236425957
cg01903374	-0.854900394737846	0.752488014866732	-67.9300936900475	2.75392984088003e-26	1.01911051441202e-23	50.4504239838754
cg11953794	-0.855920908346531	0.822512119800951	-67.924110659954	2.75905274661198e-26	1.020178213875e-23	50.4485847112706
cg26023748	-0.846641410127935	0.761575385418315	-67.9061626708131	2.77448046548567e-26	1.02505136873547e-23	50.4430661627944
cg00660167	0.892863187110923	0.833413380918473	67.8791747214076	2.79784897928291e-26	1.0328480389837e-23	50.4347650370924
cg07837085	-0.74792643619203	0.739794067634788	-67.8602118391339	2.81439189523662e-26	1.03811440854153e-23	50.428930141395
cg14266527	0.573127023443433	0.249319836509138	67.8555482889023	2.81847597062339e-26	1.03865162518327e-23	50.4274948881555
cg05088898	-0.893560379091445	0.802997511940208	-67.8533483450298	2.82040471140552e-26	1.03865162518327e-23	50.4268177962385
cg10347555	0.816673682554086	0.748260478762332	67.8271773239455	2.84345573414504e-26	1.0462953218354e-23	50.4187611082325
cg20382081	0.676825644539628	0.79021102720694	67.8231274520412	2.84704038313841e-26	1.04676950086825e-23	50.41751405919
cg08202287	-0.867868829532972	0.729796981533754	-67.7991357918994	2.86837329957277e-26	1.05355832712108e-23	50.4101247937
cg10459018	-0.808758172452604	0.738268802328584	-67.7971722309561	2.87012665281389e-26	1.05355832712108e-23	50.4095199032345
cg03294833	0.865110165716715	0.293927504936671	67.758907881611	2.90451956804392e-26	1.06432906480047e-23	50.3977284218546
cg00139496	-0.85074164580873	0.79006158556219	-67.7585016586463	2.90488699706949e-26	1.06432906480047e-23	50.3976032015621
cg02073763	-0.903799737896642	0.670750626842502	-67.7567498364491	2.90647207930641e-26	1.06432906480047e-23	50.3970631840173
cg20923885	0.909545363033134	0.651865833737272	67.7411702713617	2.92060866884872e-26	1.06864743034897e-23	50.3922599445636
cg03375002	-0.889073279910097	0.763736978296038	-67.7261019279047	2.93434988119718e-26	1.07281431783208e-23	50.3876131613629
cg27662750	0.880750557459356	0.805564169427187	67.6765156628395	2.98004874238105e-26	1.08864905620108e-23	50.3723136979543
cg04916802	-0.866410353727885	0.19378990099853	-67.65650733792	2.99869891566472e-26	1.09389261330215e-23	50.3661367931541
cg16434150	0.885266848359599	0.670983730909242	67.6559704022861	2.99920108492398e-26	1.09389261330215e-23	50.3659710044784
cg17809595	0.80811913393363	0.212309097879873	67.6484819725396	3.00621382575562e-26	1.0955738971225e-23	50.3636586644182
cg02294870	-0.698500992673727	0.730219162503746	-67.5808955212463	3.07028909103933e-26	1.118031549118e-23	50.3427760198156
cg07818141	0.785642136647427	0.759296186113879	67.5781767145523	3.07289637842842e-26	1.11808793925722e-23	50.3419354915981
cg18245281	-0.862703167552304	0.725808790741146	-67.5739496520236	3.07695466115749e-26	1.11867176999068e-23	50.3406286072357
cg04685228	-0.825048838971951	0.772183563662994	-67.542041506339	3.10777039944031e-26	1.12897498231779e-23	50.3307606410441
cg12524725	0.823247849855002	0.830090176307448	67.5242744747844	3.12506904833354e-26	1.13435527852368e-23	50.3252637592738
cg09560590	-0.838015117916757	0.780783886237254	-67.4738001605836	3.17476494868166e-26	1.15147739678079e-23	50.3096390097252
cg03081691	-0.82080819456386	0.758620605223833	-67.4436279601457	3.20486634123014e-26	1.16136568391021e-23	50.3002928185908
cg12549345	-0.805863523601087	0.764624259139768	-67.441378071857	3.20712288838358e-26	1.16136568391021e-23	50.2995957054684
cg03988297	-0.880156194503015	0.749488653887735	-67.4153988752847	3.23329980478676e-26	1.16991564603201e-23	50.2915443712862
cg26382697	-0.791818183081949	0.728813679118991	-67.4114364555121	3.23731200074248e-26	1.17043847284576e-23	50.2903160597898
cg11739612	-0.890538199227185	0.77814067454314	-67.3951192717183	3.25388917273672e-26	1.17549093512298e-23	50.2852570562731
cg22626525	0.809859881182907	0.692562357672507	67.3926129719855	3.25644326963726e-26	1.17549093512298e-23	50.2844798802787
cg25113767	0.87591950056076	0.694783703921213	67.375834001898	3.27359638192461e-26	1.18074788487599e-23	50.2792760885167
cg00900735	-0.792690618438354	0.796048624770954	-67.3514051802978	3.29873923619338e-26	1.18844673598268e-23	50.2716972446111
cg03450180	0.812907643390888	0.747541824931034	67.3494182404169	3.30079312401223e-26	1.18844673598268e-23	50.2710806798932
cg14398113	-0.820643974225942	0.765726383466488	-67.3469498244889	3.30334657573261e-26	1.18844673598268e-23	50.2703146811547
cg18563886	-0.788965166715341	0.745618458883173	-67.3437400724021	3.3066699957222e-26	1.18844673598268e-23	50.2693185849039
cg11528914	-0.835746412310279	0.76846415433511	-67.3424805709984	3.30797505639715e-26	1.18844673598268e-23	50.2689277041445
cg26043955	-0.882317213772289	0.777302880748525	-67.3251255393862	3.3260128751682e-26	1.19398624402987e-23	50.2635408284663
cg27214730	-0.903630903404288	0.804101575010064	-67.3069857483611	3.34497643306702e-26	1.19984909960628e-23	50.2579087394422
cg14564351	-0.877291371011698	0.799117605874398	-67.303407106452	3.34873093927011e-26	1.20025151141717e-23	50.2567974366885
cg10397389	-0.773932292148897	0.73926519964539	-67.2906556253217	3.36214497285102e-26	1.20411273729184e-23	50.2528370953217
cg11888747	-0.727066037815889	0.689736488136932	-67.2273660920011	3.42956049018815e-26	1.22729271827447e-23	50.2331685008281
cg22548088	0.773620546903556	0.670204898909262	67.2200776660137	3.43741444279479e-26	1.22913527670261e-23	50.2309021595264
cg21752211	-0.852502396083261	0.323427748999588	-67.2175882190882	3.44010136446346e-26	1.22913527670261e-23	50.2301280024234
cg23217386	-0.897716299901782	0.771024936372374	-67.2118408717627	3.44631302063923e-26	1.23039042227066e-23	50.2283405977925
cg25429672	-0.729116041792642	0.746810637642324	-67.1787879688445	3.4822648504758e-26	1.24225302658875e-23	50.2180580049369
cg17786894	0.761259032707719	0.794310989857824	67.1749708393747	3.48644198354958e-26	1.24277073082102e-23	50.2168701574419
cg01037082	-0.853550879974256	0.662658129887173	-67.1718232875579	3.48989033564604e-26	1.24302804915968e-23	50.2158906192137
cg11029367	0.94563701890431	0.746893677685349	67.152095401265	3.51158503406552e-26	1.2497788703207e-23	50.2097500276142
cg17691545	0.802176159109779	0.781179416263589	67.1393394699832	3.52568782158815e-26	1.25295344930374e-23	50.2057785045724
cg22798362	-0.914396604765192	0.78322555938248	-67.1390564918338	3.52600134995218e-26	1.25295344930374e-23	50.2056903907406
cg16112945	-0.637165684786575	0.674249583545118	-67.1325245383522	3.53324661014005e-26	1.25455020407239e-23	50.2036563555873
cg26032419	-0.847689625729535	0.72729220714392	-67.1001882757998	3.5693443593652e-26	1.26638115710365e-23	50.1935837191164
cg01138020	-0.82850806749032	0.732471290655256	-67.0838110479892	3.58777375387102e-26	1.27192996277398e-23	50.1884802361516
cg04757345	-0.877672091912053	0.760258213807708	-67.0729556635104	3.60004426547641e-26	1.27484136811168e-23	50.1850967204665
cg13914531	-0.78184008182638	0.687668235886743	-67.0716010390677	3.60157856183861e-26	1.27484136811168e-23	50.184674455302
cg01403030	-0.874884028171846	0.778104449910034	-67.0619291673738	3.6125531851626e-26	1.27671462845275e-23	50.1816592559
cg26827533	0.915458738585846	0.686624974990664	67.0606131406085	3.61404917793272e-26	1.27671462845275e-23	50.1812489485828
cg10671830	-0.761843514267566	0.760922785241352	-67.0563102440652	3.6189450223307e-26	1.27671462845275e-23	50.1799073413099
cg18982286	0.954679911282758	0.43550841214055	67.055489309561	3.61987987177282e-26	1.27671462845275e-23	50.1796513700474
cg03370951	-0.884988607336408	0.779753501105877	-67.0546178160145	3.62087257263365e-26	1.27671462845275e-23	50.1793796304745
cg00691586	0.857107802213793	0.74961634974569	67.0511390158642	3.62483804483347e-26	1.27712512598147e-23	50.178294870512
cg16695253	-0.900692723045446	0.790516909090452	-67.0427655657201	3.63440156653189e-26	1.27868707728005e-23	50.1756836069237
cg08217409	0.887220731727254	0.815366504144802	67.0399179571703	3.6376599061237e-26	1.27868707728005e-23	50.1747954976019
cg01291088	0.85560333930894	0.317158745372113	67.0398957094624	3.63768537481569e-26	1.27868707728005e-23	50.174788558846
cg04444027	-0.818493895818557	0.751738155657163	-67.0216938208226	3.65858519060935e-26	1.2850428152933e-23	50.1691107920978
cg06620569	-0.713420599137088	0.292942712328483	-67.0168267084633	3.66419499363759e-26	1.28602243229354e-23	50.1675922933327
cg01763290	-0.872497885950375	0.778288459520262	-67.0111844901365	3.67070945192466e-26	1.28731780478998e-23	50.1658318165233
cg27317694	-0.866334161678169	0.813103238350721	-67.006434799016	3.67620280591518e-26	1.28825335991144e-23	50.1643496987195
cg13823257	-0.71906567439864	0.728076824257516	-66.9991873240443	3.6846016165674e-26	1.2900434717998e-23	50.1620879376495
cg00239660	0.893972802488311	0.782499783819598	66.9971464468906	3.68697033132667e-26	1.2900434717998e-23	50.1614509809918
cg01631215	-0.845560614840279	0.772485769208966	-66.9885428688826	3.69697349140194e-26	1.29255152182903e-23	50.1587655749683
cg09756419	0.818517584588685	0.289377609554665	66.9723336947258	3.71589675571439e-26	1.29817202291015e-23	50.1537052318592
cg08339023	-0.666857775965553	0.713441023863395	-66.967303383033	3.72178994837285e-26	1.29923526444308e-23	50.1521345454244
cg16236143	-0.904252667752994	0.775595098245663	-66.96435305886	3.72525091204713e-26	1.2994484646606e-23	50.1512132631524
cg11205006	-0.719930827527082	0.728571807245911	-66.9143297262777	3.7844479570895e-26	1.31908843128186e-23	50.1355859601785
cg00618309	-0.862125739789049	0.745219517409566	-66.9059992090737	3.79440147236569e-26	1.32154742189934e-23	50.1329822599922
cg08692676	0.931693371306377	0.774468896727192	66.9034463535961	3.79745717307057e-26	1.32160206089664e-23	50.1321842947635
cg01508045	-0.810951579773321	0.182706190443565	-66.8817152723251	3.82357325023278e-26	1.32967603395395e-23	50.1253902953458
cg11859594	-0.856423644956835	0.741518541042102	-66.8747933029171	3.83193139945472e-26	1.33156695451631e-23	50.1232257044152
cg10503610	-0.752601929805175	0.723476260656551	-66.853559218676	3.85769071446252e-26	1.33949716194258e-23	50.1165839939493
cg01821018	0.767280523964213	0.245915578970546	66.8408741679066	3.87316554139767e-26	1.34384695736576e-23	50.1126151923243
cg21882356	0.923867846940548	0.266643410640749	66.8329216124923	3.88290020545839e-26	1.34620002484451e-23	50.1101266365149
cg02217815	-0.805633150806859	0.736457457089707	-66.8181910098664	3.90099955694721e-26	1.35144734651049e-23	50.1055162005819
cg13652008	0.882462402575143	0.743045454959596	66.804750963082	3.91759028057063e-26	1.35616445316246e-23	50.101308715219
cg10852718	0.671342078274354	0.722863790251215	66.7900586381563	3.93581139529391e-26	1.36143837119002e-23	50.0967081351371
cg14543226	0.864891519970326	0.233398191814961	66.7816883352175	3.94623172393399e-26	1.36318476717509e-23	50.0940866618819
cg00181327	0.835482361686256	0.444584627876908	66.7812003222678	3.94684014974691e-26	1.36318476717509e-23	50.0939338112737
cg27215100	-0.889383229938426	0.804953083655122	-66.7618025554146	3.97110385452764e-26	1.37052684202702e-23	50.0878572421748
cg24686551	0.878594127034191	0.733446213612846	66.7364642806692	4.00303370976014e-26	1.38050158745593e-23	50.0799168266536
cg25477497	-0.822189711982557	0.762555053029881	-66.7287037259039	4.01286680134622e-26	1.38284663900359e-23	50.077484191523
cg17680211	0.862118758044477	0.746917837980961	66.719549456968	4.02449833076666e-26	1.38580742747721e-23	50.0746142820566
cg06737942	0.922616053994326	0.809261480312867	66.7111017214273	4.03526344856556e-26	1.38846562930983e-23	50.0719654914983
cg20425130	-0.808590659321794	0.783878925489764	-66.6947860880628	4.05614021583222e-26	1.3943826690867e-23	50.066848678055
cg19736900	-0.805546737126593	0.737348836739132	-66.6926858727906	4.05883576248486e-26	1.3943826690867e-23	50.0661899211878
cg09903879	0.863046976828497	0.778849115671985	66.6882092005515	4.06458766285264e-26	1.3943826690867e-23	50.0647856851729
cg06632549	-0.776627628022968	0.725403848281862	-66.6881266281763	4.0646938369771e-26	1.3943826690867e-23	50.0647597830205
cg07824824	0.609866747515901	0.182454601015435	66.6679594502238	4.0907125828981e-26	1.40225321328502e-23	50.0584324824496
cg17514766	-0.74504427350616	0.779714467942629	-66.6476525312845	4.11708786156141e-26	1.41023405481928e-23	50.0520592197842
cg20212364	-0.904989229810735	0.78565299972155	-66.6285855695242	4.14201473936522e-26	1.41770716203003e-23	50.0460731767851
cg19239041	-0.89467325060691	0.765326174159516	-66.6051503692766	4.17286898725782e-26	1.42683192143553e-23	50.0387131606585
cg08874645	-0.747494939228651	0.730113580031505	-66.6035890061477	4.17493317364172e-26	1.42683192143553e-23	50.0382227010093
cg10572465	-0.828759731543293	0.774038229462565	-66.6003491386869	4.17921982331498e-26	1.42722704842512e-23	50.0372049448102
cg20432732	-0.738223548124673	0.763497118495361	-66.5492918603539	4.2473853300555e-26	1.44942024388144e-23	50.0211588941029
cg13634319	-0.823614619476155	0.728941959877186	-66.5434961551807	4.2551962929578e-26	1.45099965738399e-23	50.0193365938876
cg08305533	0.615536253014086	0.785770240222299	66.516136612074	4.29227277147664e-26	1.46254863919575e-23	50.0107317895321
cg21876918	-0.753664773513132	0.735485423606259	-66.4912914370114	4.3262349532463e-26	1.47301999815871e-23	50.0029144158649
cg27322071	0.870247208221016	0.702611168532226	66.4765379689215	4.34653527847249e-26	1.47882753642417e-23	49.9982708185867
cg15551881	-0.889585477657983	0.768567871118375	-66.454350154712	4.3772530172647e-26	1.48816810074657e-23	49.9912851641978
cg25637972	0.916395785885601	0.765360487931654	66.444995913667	4.39027145112691e-26	1.49148186086682e-23	49.9883392914455
cg00255726	-0.812167358056472	0.798009599811769	-66.4402955298532	4.39682834005964e-26	1.49259717685524e-23	49.9868588574766
cg03529261	-0.926529297131109	0.753195578705816	-66.4372674010668	4.40105791482518e-26	1.4929213645446e-23	49.9859050565965
cg20114394	0.674225014369139	0.236808478597782	66.4082834706908	4.44175773848506e-26	1.50473713388269e-23	49.976773280889
cg27518324	0.847581753178317	0.747014981925253	66.4077636683325	4.4424912421445e-26	1.50473713388269e-23	49.9766094703601
cg22971939	-0.525092105716308	0.740150674855	-66.3953816801759	4.46000125902001e-26	1.50954652858189e-23	49.9727069952328
cg15128334	0.843800991801798	0.787616247420379	66.353754359833	4.51940033546083e-26	1.52851617725515e-23	49.9595813206794
cg04596201	0.464037937680638	0.25931335015659	66.3371360170121	4.5433442667758e-26	1.53547522955208e-23	49.9543388075988
cg24727339	0.871648567202038	0.790920795670157	66.3181302201194	4.57089096504479e-26	1.54364066657301e-23	49.9483413727251
cg26469895	0.838635514784019	0.811588900755194	66.2966788620418	4.60219240098132e-26	1.55306109365758e-23	49.9415699605804
cg22900266	-0.7939031734333	0.766934812573748	-66.2650812389311	4.64870844422512e-26	1.5675981263363e-23	49.9315913734074
cg04330122	-0.8115895821417	0.754338899642175	-66.2341895057574	4.6946613722261e-26	1.58192392181198e-23	49.9218306721978
cg14515801	-0.780875615274395	0.748573062900231	-66.1932875019186	4.75623796824944e-26	1.6014892556164e-23	49.9088994102176
cg12787553	-0.831256945746879	0.679702498526152	-66.190165154127	4.76097316580857e-26	1.60190057271128e-23	49.9079119136613
cg18717067	-0.907779863774522	0.808940610929112	-66.1713143780136	4.78966636479867e-26	1.60788710678972e-23	49.9019489463523
cg08586426	-0.79111451784781	0.711213507516982	-66.1692712793092	4.792787068703e-26	1.60788710678972e-23	49.9013025520038
cg11479568	-0.67557226229113	0.666372400839824	-66.1675129984822	4.79547443566032e-26	1.60788710678972e-23	49.9007462506827
cg02100150	0.945050737631896	0.698384754480256	66.1671838623213	4.7959776646156e-26	1.60788710678972e-23	49.9006421137109
cg17956563	-0.739840688162735	0.724653178881743	-66.166908033558	4.79639943241871e-26	1.60788710678972e-23	49.9005548424863
cg02487823	-0.748464463960515	0.723802832239504	-66.0868593464455	4.92045760068022e-26	1.64826291309781e-23	49.8752108947697
cg21808287	-0.868729885933798	0.74998314052905	-66.0736274435747	4.94128561309462e-26	1.65402461370482e-23	49.8710183521504
cg01051524	-0.805360990423316	0.762418254115465	-66.0610533788078	4.96116368430365e-26	1.65946011394782e-23	49.8670333951754
cg03684062	-0.77697348526435	0.704018875391019	-66.0504424293254	4.97800344186332e-26	1.66387210350433e-23	49.8636699407806
cg00673344	-0.851414940716068	0.741687165991913	-66.0358970268234	5.00118454596973e-26	1.67039563835389e-23	49.8590583846974
cg17526462	-0.806462603733346	0.742477717931945	-66.0225263039315	5.02259325881411e-26	1.67631807659293e-23	49.8548182755907
cg09696044	-0.841908650672223	0.742392003147223	-66.0194891070369	5.02746966703239e-26	1.67671813891495e-23	49.8538549921284
cg25382573	-0.859124246075427	0.757952236083213	-66.0146451128864	5.03525726017036e-26	1.67808781979844e-23	49.8523185609348
cg08850641	0.84530605666163	0.744875431384318	65.9805347865786	5.09045460053894e-26	1.6952440883358e-23	49.8414958632325
cg25855001	0.758076584642345	0.817241464793101	65.964527874581	5.11657503478478e-26	1.7026990686925e-23	49.8364149994781
cg09405635	0.759999103620456	0.778401032004214	65.9465333762234	5.14610647968885e-26	1.71127746546677e-23	49.830701632487
cg14482093	0.770834251926835	0.790717054495004	65.8992846162265	5.22450078337955e-26	1.73608028582403e-23	49.8156917353296
cg06825661	0.762254739748716	0.787739218462003	65.8802774006619	5.2563889642657e-26	1.74540443750792e-23	49.809650240129
cg05350315	-0.726000940140092	0.687385219766481	-65.8431300683642	5.31930031544925e-26	1.7650088841459e-23	49.7978373568019
cg12793123	-0.789284834938449	0.710037823712104	-65.830954693852	5.34009120827002e-26	1.77061889655446e-23	49.7939639921702
cg10061129	-0.932867975972034	0.779059792377608	-65.8246561753541	5.35088004791796e-26	1.77290677517898e-23	49.7919599305834
cg10683939	0.866566924123767	0.768241537298632	65.81926974643	5.36012465672604e-26	1.77441798318214e-23	49.7902459112423
cg13100118	-0.826925439935908	0.745364231130848	-65.8174653990493	5.36322515589696e-26	1.77441798318214e-23	49.7896717143126
cg04003883	0.825083928211307	0.762578147680169	65.7621808936846	5.45913912586416e-26	1.80484127546971e-23	49.7720701991495
cg01467417	-0.901732113160529	0.745604336976627	-65.7427466464599	5.49328108524043e-26	1.8148128837478e-23	49.7658788698681
cg05462446	-0.836815515907613	0.770697138441647	-65.7279303710569	5.51946036919813e-26	1.82214133013839e-23	49.761157382492
cg06516476	0.824325440649119	0.719163280114174	65.715031766816	5.54235762355065e-26	1.82837645741894e-23	49.7570460504544
cg00232500	0.639019378561256	0.711493614158956	65.6868978801106	5.59264584467235e-26	1.84363208029253e-23	49.7480755282949
cg17810211	-0.821788685683976	0.750785376926808	-65.6832178909487	5.59925892504489e-26	1.84447842233903e-23	49.7469018490828
cg13016916	0.870165639147566	0.796170540956034	65.6691310064062	5.62464934124072e-26	1.85150460733939e-23	49.7424083774798
cg09718987	0.75752770842863	0.802572596909546	65.6601712799817	5.64086118151975e-26	1.85550145834536e-23	49.7395498323932
cg20583073	-0.747513177274309	0.724007088894367	-65.6491801330489	5.66081554118367e-26	1.86064363284833e-23	49.7360425931642
cg24885246	0.891216348924698	0.788319929891042	65.6470693537845	5.6646560996545e-26	1.86064363284833e-23	49.735368976947
cg09699373	0.866710321648767	0.788078245313798	65.6420606018914	5.67378043442707e-26	1.86207627201425e-23	49.7337704316008
cg14700325	0.817695546207843	0.750910319272215	65.6401931178752	5.67718632646751e-26	1.86207627201425e-23	49.7331743891638
cg11753750	-0.774078486345698	0.717839972878228	-65.6306671118937	5.69459306565296e-26	1.86644279263971e-23	49.7301336979984
cg09459548	-0.915826399755718	0.80640030710411	-65.6253105403934	5.70440559040486e-26	1.86831577063325e-23	49.7284236741998
cg25950638	-0.87471543344515	0.729766668720886	-65.5949893354909	5.76028471240222e-26	1.8843101967799e-23	49.7187411035966
cg05415670	0.849823785075313	0.780989805928352	65.5943298292507	5.76150646906448e-26	1.8843101967799e-23	49.7185304469704
cg01794245	-0.843600996371316	0.770932037967373	-65.5850890417624	5.77865388902073e-26	1.88856350863329e-23	49.7155785513529
cg20778600	0.868955732907039	0.796823103322349	65.580429852837	5.78731984158405e-26	1.89004082304913e-23	49.7140900384723
cg21108215	0.920620687285854	0.783746037124367	65.5599865438465	5.82550492230329e-26	1.90114956988353e-23	49.7075574657142
cg12078154	-0.889876613235413	0.772193452785894	-65.5567663830343	5.83154371299071e-26	1.90175900871931e-23	49.7065282741655
cg22145559	-0.871007735344369	0.726973812883363	-65.5386480908741	5.86564347421464e-26	1.91151216320886e-23	49.7007364801921
cg18184053	-0.856095099654726	0.738456151038931	-65.5326870249387	5.87690816219725e-26	1.91381514301953e-23	49.6988305504406
cg17709873	-0.845739719321105	0.779825108231879	-65.5084895872515	5.92286740145903e-26	1.92614477817195e-23	49.6910919667859
cg02235918	0.877716151079684	0.821341172782221	65.5077541704852	5.92427008826558e-26	1.92614477817195e-23	49.690856724245
cg06616905	-0.791654542272698	0.778472707839628	-65.5060906391777	5.92744428456327e-26	1.92614477817195e-23	49.6903245890342
cg15014639	-0.748232524929288	0.755666879289944	-65.4938865057863	5.95078559796222e-26	1.93235232333829e-23	49.6864202442476
cg17277615	0.793204377993803	0.757571520749576	65.486646027166	5.96467901581911e-26	1.93548527409402e-23	49.6841034957873
cg18257485	-0.808626497350238	0.786289574256579	-65.4743707668348	5.98831109040486e-26	1.94177162818384e-23	49.6801751204358
cg07277017	-0.82338103206925	0.730283369562509	-65.4681860496942	6.0002548959396e-26	1.94426169837088e-23	49.6781955591579
cg26411747	0.795884306743499	0.797433971027337	65.4463393970493	6.04264476495385e-26	1.95660665823161e-23	49.6712013996781
cg04517263	-0.937989822110518	0.780644684761178	-65.4254264085974	6.08351679760757e-26	1.96666325105589e-23	49.664503762587
cg03724640	-0.871357110297512	0.71794534526873	-65.4248915993837	6.08456580842746e-26	1.96666325105589e-23	49.6643324528311
cg08293102	0.871777169944034	0.74542875854	65.4234330207942	6.08742772540969e-26	1.96666325105589e-23	49.6638652340713
cg24466100	-0.925609954586646	0.77045225066336	-65.4216349708084	6.09095766816019e-26	1.96666325105589e-23	49.6632892585867
cg11876705	-0.737504800620479	0.764204513727668	-65.4111257933524	6.111632262352e-26	1.97194215479752e-23	49.6599224722241
cg08474748	0.793796502947574	0.205357166906875	65.3975215559388	6.13850490772431e-26	1.97921200316873e-23	49.6555632558991
cg16871385	0.7705724330001	0.746368453415547	65.3430128968557	6.24742372765115e-26	2.01290667962787e-23	49.6380870704043
cg01656216	0.927371533080925	0.791804319463102	65.3253075037496	6.28323634387765e-26	2.02301573554891e-23	49.6324070671951
cg05823823	-0.873476474390955	0.79901405386094	-65.3151119538227	6.30395629445165e-26	2.02825456189376e-23	49.6291355073053
cg02116768	-0.81328713889858	0.805106539691225	-65.30739165348	6.31969349504072e-26	2.03188396426235e-23	49.6266578375711
cg10966440	-0.874725239945562	0.784722692003968	-65.2735200625328	6.38922561280443e-26	2.05279200079892e-23	49.6157836767059
cg13626582	-0.865578173573261	0.791443422236641	-65.2604021949982	6.41636891842674e-26	2.0588060531804e-23	49.6115706525297
cg14678088	-0.903171922259099	0.766648459844959	-65.2601096020087	6.41697572233412e-26	2.0588060531804e-23	49.6114766708265
cg10821976	-0.848641500545528	0.770198835066538	-65.2501753002854	6.4376140021777e-26	2.06397510529735e-23	49.6082854719314
cg15312943	0.869699232502674	0.776392020317313	65.1870226277162	6.57044778350672e-26	2.10508281727235e-23	49.5879865150054
cg05355436	0.859328319191657	0.80300393907859	65.1611189565421	6.62575999216931e-26	2.12131336940303e-23	49.5796541773432
cg24940706	-0.813331436377496	0.789232133673374	-65.1381445501222	6.67522527813551e-26	2.1356504958279e-23	49.5722610614517
cg07929956	-0.881932294615907	0.788815451645917	-65.1299120859563	6.69304423318692e-26	2.13984978706329e-23	49.5696111795107
cg14871010	0.868758589610365	0.737923234778968	65.1173155943541	6.72040546959576e-26	2.1470918413759e-23	49.5655558885138
cg05299836	-0.748950522702517	0.693107183272216	-65.1058609023985	6.74538823715456e-26	2.15241961486768e-23	49.5618674435226
cg01597882	-0.827812226007552	0.325763835232133	-65.1053413345873	6.74652372101053e-26	2.15241961486768e-23	49.5617001243578
cg09671309	0.705392250855576	0.818461396260797	65.0996736547309	6.75892309660402e-26	2.15486757270821e-23	49.5598748369038
cg14592365	-0.847497039754519	0.695763244229679	-65.0913535287975	6.77716855618876e-26	2.15917464462056e-23	49.5571950099948
cg12073436	-0.893080227642056	0.735485992143387	-65.079905166125	6.80235835662358e-26	2.16568659103928e-23	49.5535069995202
cg05246522	-0.847459090202205	0.768978776546982	-65.0681876121011	6.82824198717638e-26	2.17241019146796e-23	49.5497315381955
cg16680125	-0.875854210914633	0.783148922278022	-65.0608005876318	6.84461261888655e-26	2.17609995751504e-23	49.5473510166118
cg02904996	-0.848775655659449	0.745924651440376	-65.0476485055335	6.87386117719874e-26	2.18387599254124e-23	49.5431119342642
cg09284275	0.731648184335068	0.719870480952735	65.0220241649764	6.93122291366182e-26	2.20056673994956e-23	49.5348502003732
cg03864479	-0.776519855301778	0.766798108855394	-65.0045366755384	6.97065733510261e-26	2.21154654533517e-23	49.5292098907216
cg22802793	-0.870340808747834	0.713135694633223	-64.9999659176687	6.98100310082199e-26	2.21303725760268e-23	49.5277353932544
cg16745930	0.790398410610846	0.738256284526998	64.9981736681444	6.98506418742791e-26	2.21303725760268e-23	49.5271571940832
cg18650263	-0.863761875597778	0.775480218960341	-64.9591522764962	7.07409927051639e-26	2.23968930445912e-23	49.514564158353
cg13166642	0.903414609791425	0.765471485599888	64.9330615166876	7.1342927376432e-26	2.25717932131777e-23	49.5061395121493
cg16328896	0.642026374344652	0.763350156873012	64.8660013192202	7.29147937312152e-26	2.30531092995827e-23	49.4844689878617
cg27381584	-0.750635329474766	0.734208959740859	-64.8369374319833	7.36072638095073e-26	2.32559165927876e-23	49.4750693977474
cg26401673	-0.862071355959926	0.783017241027433	-64.8140060853572	7.41584791610067e-26	2.34138450376001e-23	49.4676498994972
cg12277366	-0.892256867308579	0.804000305237245	-64.8072481814473	7.43217463654462e-26	2.34491538999796e-23	49.4654628159745
cg07622521	-0.847648683730329	0.220467116169769	-64.804688745643	7.43836791275418e-26	2.34524641431795e-23	49.4646344321406
cg07017125	0.905920738943392	0.783517682098245	64.790897921444	7.47183181919853e-26	2.35416920849399e-23	49.4601702973657
cg11850468	-0.887519640178094	0.779303619545668	-64.7851207626171	7.4858971020274e-26	2.3569719252661e-23	49.4582999044952
cg13714407	-0.929016809673133	0.784186450230893	-64.7805492199927	7.4970467930247e-26	2.35885341850096e-23	49.4568197089309
cg15159247	-0.911031564429365	0.78084827895201	-64.7370622823692	7.60398198931459e-26	2.3908492612058e-23	49.4427336107261
cg14322157	0.748787716077745	0.787642392560301	64.7126510950098	7.66470824427382e-26	2.4076811974718e-23	49.4348219276487
cg09091941	-0.699266465663922	0.75522701140348	-64.7081207423487	7.67603387947173e-26	2.4076811974718e-23	49.4333532794753
cg00579868	-0.876603812819885	0.790725948907314	-64.7075282617297	7.6775163438057e-26	2.4076811974718e-23	49.4331612010291
cg03117577	0.737880007299166	0.746057674492447	64.7070795259416	7.67863933917658e-26	2.4076811974718e-23	49.4330157224673
cg03082589	0.862641773280765	0.794953439269751	64.6988586143974	7.69924325773437e-26	2.41248246985132e-23	49.4303503373924
cg04212846	0.880633378173938	0.752023170036017	64.6885908438202	7.72505850492802e-26	2.41890894435559e-23	49.427020801215
cg24255209	-0.638329043035417	0.4958594604389	-64.6165485414052	7.90875517962339e-26	2.47472928891016e-23	49.403643399763
cg06099303	-0.813065428963065	0.770375710409613	-64.5756869766282	8.01497309053992e-26	2.50624580364064e-23	49.3903713874516
cg05549575	-0.737488631884536	0.679579186606326	-64.5542894316271	8.07118992631762e-26	2.52209472193795e-23	49.3834177238507
cg02924234	0.632894214620775	0.784331815391436	64.5398163104298	8.10944845647779e-26	2.53231414095396e-23	49.3787129007009
cg08854008	-0.804399429960633	0.695531735304055	-64.5093527591137	8.19059812860811e-26	2.55590389651863e-23	49.368806263339
cg23273866	0.884203104472869	0.200613639769398	64.4961829179264	8.22594312543429e-26	2.56517765411542e-23	49.3645219013162
cg01901101	-0.728261937856082	0.743977007615005	-64.464437706442	8.31179834659557e-26	2.59017907327162e-23	49.3541907554835
cg13913247	0.781206749839514	0.772552808746943	64.4603078504888	8.32303635021429e-26	2.59190949619276e-23	49.3528463301225
cg11185549	-0.855865419513581	0.749072595635231	-64.401344587416	8.48523131806103e-26	2.64061557011413e-23	49.3336413115116
cg12830752	-0.858701755811949	0.73841566860227	-64.3960169323621	8.50004863880155e-26	2.64342235669578e-23	49.3319050898263
cg07615493	-0.769498644095036	0.755750829850295	-64.3916149627987	8.51231187269325e-26	2.64543156501676e-23	49.3304704204764
cg12089079	0.861677193444096	0.776199313018224	64.3715687047121	8.56839247363029e-26	2.66104619390517e-23	49.3239356876225
cg09259797	0.875053473235361	0.801109507164406	64.3533302531631	8.61975172381295e-26	2.67517427393027e-23	49.3179883440554
cg13457462	-0.915460979245148	0.718901516692267	-64.3391770281641	8.65982908154045e-26	2.68578413371776e-23	49.3133718805103
cg00183239	-0.883715252988021	0.811565457905571	-64.3356666289325	8.66979955991952e-26	2.68704848223175e-23	49.3122266962329
cg03746834	-0.835533945190435	0.769705771867129	-64.332981380445	8.67743450074723e-26	2.68758774676336e-23	49.3113506518663
cg24599598	-0.791356696900343	0.792353197961486	-64.3228510360028	8.70630144088613e-26	2.69469782071582e-23	49.3080453364892
cg16113793	-0.791922029566383	0.698398113460219	-64.2827147914979	8.82166372831132e-26	2.72683718391645e-23	49.2949441659302
cg11316100	-0.673198202103226	0.656886441581545	-64.2825631151157	8.82210270947502e-26	2.72683718391645e-23	49.2948946392339
cg23239344	0.730186582204746	0.740442686839907	64.2669583371233	8.8673884340691e-26	2.73897768358838e-23	49.2897985514012
cg25569396	-0.824825975590897	0.714683455874017	-64.2581869626822	8.89295011923243e-26	2.74501346571378e-23	49.2869334726645
cg14394837	-0.756654119545991	0.71657510810254	-64.2532970815282	8.90723377262559e-26	2.74756221196058e-23	49.2853360588495
cg02358862	-0.841287824625356	0.668699015128307	-64.2505926090109	8.91514402258581e-26	2.74814287446727e-23	49.2844525119138
cg14630032	0.849725367635807	0.699059775720482	64.1831969071712	9.11466209700345e-26	2.80774702476003e-23	49.2624213663862
cg14189583	-0.804180460695727	0.72088059940555	-64.1760599617036	9.13606233482894e-26	2.81243901355291e-23	49.2600868795627
cg14806636	-0.92607948786718	0.679217843095474	-64.166409559572	9.16508290049725e-26	2.81946892386349e-23	49.2569297948214
cg09888229	-0.882982648333257	0.792603096874062	-64.1305617002994	9.27373203043938e-26	2.84926547882567e-23	49.2451978087835
cg11710123	0.810806079495567	0.791478819517236	64.1303295345867	9.27444006619133e-26	2.84926547882567e-23	49.2451218042985
cg15645309	-0.888364231175569	0.791075499449345	-64.1068498382632	9.34633920230431e-26	2.86942054257411e-23	49.2374336704019
cg10416958	0.816133690188212	0.768240438635476	64.0810565786161	9.4259959720876e-26	2.89192854887918e-23	49.2289844588752
cg07824636	-0.840916661681331	0.788994891243586	-64.0751199331015	9.44443041049235e-26	2.89563568826333e-23	49.2270392422779
cg01951086	-0.864057151559505	0.190880341913668	-64.0659055625874	9.47311761605244e-26	2.90247920183768e-23	49.2240196496952
cg21561492	0.868339233592272	0.755300960410891	64.0568418337638	9.50142484116863e-26	2.90919717886984e-23	49.2210489623875
cg23150604	0.863368775666963	0.769668947936356	64.0523434705559	9.51550669422282e-26	2.91155346104908e-23	49.2195744292418
cg18496858	0.733336648845679	0.818359453543309	64.0431695937264	9.54429272087805e-26	2.91840274606003e-23	49.2165669452726
cg27621721	0.839437490741041	0.725352864078495	64.032144265789	9.57900895056622e-26	2.9269162945783e-23	49.2129518779215
cg07290761	-0.775932677052009	0.739810389654504	-64.0302537029473	9.58497516572439e-26	2.9269162945783e-23	49.212331918006
cg02226192	0.870523374062233	0.656109400468895	64.0222192298942	9.61037369030041e-26	2.9327078106726e-23	49.2096970037636
cg10702041	0.872840762438489	0.727410093685738	64.0164298605578	9.62871867964603e-26	2.93634055734945e-23	49.2077981508976
cg23343486	-0.786184873631319	0.702139437345274	-63.9772424357528	9.75386126628974e-26	2.97107851429924e-23	49.194940173228
cg17588003	-0.849795506742431	0.751499262449163	-63.9766819397321	9.75566347723446e-26	2.97107851429924e-23	49.1947562040413
cg15507690	-0.849023077859032	0.750662979977923	-63.9486774791334	9.84615395529179e-26	2.99663554723437e-23	49.1855621898375
cg26546884	0.936783516193474	0.766408244084855	63.9138716773885	9.95984788809698e-26	3.02921564420433e-23	49.1741291577339
cg15619439	-0.885190190027178	0.776161955074487	-63.9076411036778	9.98034481998784e-26	3.03342600458711e-23	49.1720818208317
cg27631256	-0.914103828900192	0.699761708659586	-63.9045834142254	9.99041995567604e-26	3.03446526448518e-23	49.1710769992631
cg06879394	-0.933958421793875	0.766314231139751	-63.899007068976	1.00088215297599e-25	3.03803050841067e-23	49.169244359472
cg02655361	0.756337842869706	0.707198456797893	63.8962703156972	1.00178656144332e-25	3.03875256971141e-23	49.1683448747224
cg11791526	-0.697976855856909	0.676952132611107	-63.8873996728588	1.00472390781031e-25	3.04563614900133e-23	49.165429085541
cg16085649	0.866951455592944	0.766508935789654	63.8807501301387	1.00693169095536e-25	3.04885814959718e-23	49.1632430856729
cg08677210	0.724157747093395	0.785939477390738	63.880170757023	1.00712429499098e-25	3.04885814959718e-23	49.1630526083003
cg13493563	0.859730550956689	0.720833458334747	63.8761133726436	1.00847419383171e-25	3.0509188434626e-23	49.1617186313249
cg23255141	-0.824117242916674	0.75016166908519	-63.8650519385005	1.01216398266586e-25	3.06005093724928e-23	49.1580814121544
cg16909402	-0.727125649195671	0.680132913793279	-63.8565012798218	1.01502593070348e-25	3.06666979501009e-23	49.1552693166743
cg02018291	0.871624309722501	0.72604149651575	63.8463356582894	1.01843944206176e-25	3.07494520549917e-23	49.1519255683172
cg12673499	-0.885165654161509	0.784737767650479	-63.8358052011377	1.02198813732949e-25	3.08361754923817e-23	49.148461205594
cg11023224	0.821848729579524	0.799708803336449	63.8255644590789	1.02545161854642e-25	3.09202147758929e-23	49.1450915592004
cg27176729	-0.86301156703266	0.809308015485611	-63.7905030970114	1.03740293784984e-25	3.12599057101864e-23	49.1335504070472
cg03901660	-0.86056406066735	0.181118254982327	-63.7782970284959	1.04159774931729e-25	3.13456708509834e-23	49.1295309169372
cg24176731	0.617729803082589	0.240252143040835	63.7782200704355	1.04162425345441e-25	3.13456708509834e-23	49.1295055717967
cg12205429	0.655847166150327	0.822130008987698	63.7693068970027	1.04469870667412e-25	3.14174529920711e-23	49.1265699087941
cg11737334	-0.795379469521951	0.732699670536531	-63.7628758788705	1.04692288050035e-25	3.14635867138375e-23	49.1244514972438
cg12661316	-0.884588855055027	0.790281495733539	-63.7569694088487	1.04897000656766e-25	3.15043422723493e-23	49.1225056701462
cg16280132	-0.904172915538658	0.788913781981921	-63.7354811694295	1.05645305239938e-25	3.17081969137195e-23	49.1154249335596
cg17582782	-0.916634600670674	0.795852385215932	-63.7057682639065	1.0668924402113e-25	3.20004560800483e-23	49.1056297581961
cg05544807	0.718020679369199	0.317550526673009	63.6932178299179	1.07133432444497e-25	3.20955447260068e-23	49.1014908834303
cg22905282	0.842599662866127	0.66632584131882	63.6928334662335	1.07147066467027e-25	3.20955447260068e-23	49.1013641142214
cg25922751	-0.784604664229294	0.726170487170377	-63.6757104092896	1.07756296720696e-25	3.22470977594817e-23	49.0957158167046
cg06523948	0.907448524985048	0.698002995209162	63.674640875379	1.07794470367946e-25	3.22470977594817e-23	49.0953629601468
cg10485752	0.956487572831728	0.775642677119863	63.6721237725259	1.07884366314138e-25	3.22528271778877e-23	49.0945325017518
cg00769161	0.829070070572677	0.215721972605752	63.6477150624885	1.08760182149039e-25	3.24933516668206e-23	49.0864775770767
cg13634681	0.787051800896363	0.635167297112807	63.643316981849	1.08918780776849e-25	3.25194245867538e-23	49.085025844722
cg10744305	0.911132794269302	0.693460896101342	63.6067034866807	1.10248530962346e-25	3.28949003606302e-23	49.0729361165729
cg11543592	-0.805115832476751	0.190084079823315	-63.6032953118478	1.10373172761983e-25	3.29105514675708e-23	49.0718103572934
cg07031797	-0.858391084400059	0.767334718751207	-63.5881156615778	1.10930108635647e-25	3.30549972732535e-23	49.0667955488903
cg14928510	-0.841259232278943	0.759076486511753	-63.5718924223973	1.11528587157517e-25	3.3211625193327e-23	49.0614345393198
cg06942111	0.84964371022104	0.772862171925506	63.5544321295151	1.12176479276244e-25	3.33827536989768e-23	49.0556630825087
cg05516327	-0.891815254642458	0.819710147003149	-63.5234758159785	1.13334867597604e-25	3.37054791170407e-23	49.0454263167331
cg12098228	-0.709228672173494	0.798938983614705	-63.5121518288877	1.13761734923012e-25	3.38103732521189e-23	49.0416802995176
cg12683410	0.796121770977313	0.808534871916987	63.5063794839489	1.13979975754871e-25	3.38531666100347e-23	49.0397705072708
cg04960065	-0.893309714180036	0.780721784015383	-63.4759266890729	1.15138613612057e-25	3.4175029512938e-23	49.0296920170684
cg17308012	0.783893755998232	0.765861154292268	63.4671800411604	1.15473671965259e-25	3.42521807323887e-23	49.0267963042077
cg17332198	0.728026334030257	0.728586207301967	63.457324993631	1.15852413226251e-25	3.43365249436443e-23	49.0235331195567
cg16454902	-0.769617930739739	0.726934880214493	-63.4558646014266	1.15908648391719e-25	3.43365249436443e-23	49.0230495104676
cg15497006	-0.827011263761908	0.736970379654871	-63.4351592053165	1.16709031027155e-25	3.45511781399936e-23	49.0161916155927
cg01195564	0.878047520266853	0.800573984164085	63.4015867779639	1.18019119036885e-25	3.49163507852735e-23	49.0050668293156
cg01185921	0.736324292572151	0.707294420771081	63.3884369952276	1.18536447668075e-25	3.50466613854424e-23	49.0007076861214
cg25064331	-0.876121183621412	0.767418860385684	-63.3693892582218	1.1929002317773e-25	3.52244012341582e-23	48.9943916350716
cg07119472	-0.876989108382338	0.719423258369936	-63.3693361533567	1.19292131134523e-25	3.52244012341582e-23	48.9943740231166
cg07785552	-0.824978483790395	0.720442326029026	-63.3560181564836	1.19822012032701e-25	3.53579634341934e-23	48.9899566723841
cg21686632	-0.776228894298335	0.758069234329432	-63.3369040503567	1.20586811855335e-25	3.55606296202883e-23	48.9836150909019
cg18192602	0.87772155267566	0.816318172259488	63.3163348013204	1.21415547217324e-25	3.57818759740465e-23	48.9767884096014
cg13670057	0.886954424700091	0.705942300472919	63.3135888011422	1.21526633935557e-25	3.57914778278811e-23	48.9758768638079
cg07092896	-0.839557508017495	0.775281417739205	-63.3057656636985	1.21843694996846e-25	3.58616907592074e-23	48.9732797067312
cg03837313	0.944111156092281	0.696137826931995	63.2989296259234	1.22121459284972e-25	3.5920254517814e-23	48.9710099659635
cg00412851	0.91637869136106	0.812642574501772	63.289875492179	1.22490370907858e-25	3.60055351390082e-23	48.9680033507907
cg05482603	-0.86653707576989	0.745623017611641	-63.2800140591044	1.22893503779208e-25	3.61007585747284e-23	48.9647281240391
cg18185648	0.846323388193204	0.732148334928261	63.2770295804949	1.23015782123522e-25	3.61134096767126e-23	48.9637367954606
cg21004490	-0.813384171733789	0.718967530358013	-63.273985534904	1.23140632236113e-25	3.6126798997919e-23	48.9627256287824
cg15503018	0.817146962201172	0.732923744269063	63.2703967268364	1.23287995943757e-25	3.6146771852552e-23	48.9615334359095
cg15173780	-0.773924189264014	0.758197142519903	-63.2657398813966	1.23479490701169e-25	3.6179649489441e-23	48.9599863344005
cg08313420	-0.760411895165561	0.816353447184867	-63.2311506162516	1.24911623083827e-25	3.65757598459521e-23	48.9484911892275
cg07944051	0.822462111644422	0.792157985937297	63.222334331212	1.25279426026354e-25	3.66599121435655e-23	48.9455601583353
cg03390416	0.870098503954299	0.736330169078408	63.2118058622945	1.25720144896595e-25	3.67652798331024e-23	48.9420593200156
cg27566403	0.828737041921319	0.224290774833073	63.1892917670602	1.26668034442154e-25	3.70187330657196e-23	48.9345709991419
cg15026089	-0.820411337309594	0.729213911423405	-63.1635176564236	1.27762370103678e-25	3.73043043549195e-23	48.9259948249476
cg02152819	-0.813208417011284	0.721481827903469	-63.1624285543317	1.27808829379448e-25	3.73043043549195e-23	48.9256323494729
cg08553327	-0.783740893979453	0.70660411213988	-63.1487877128772	1.28392225306872e-25	3.74506074469968e-23	48.9210918240355
cg16427420	0.84237322551982	0.703616061321247	63.1419782706272	1.28684496345799e-25	3.75118598011593e-23	48.91882481766
cg00802386	0.813968321465186	0.74068694833155	63.1394790125174	1.28791942764267e-25	3.75191914540938e-23	48.9179926956271
cg06433895	0.81875931853415	0.83272130598874	63.1328432645541	1.29077678363253e-25	3.75784191204282e-23	48.915783165845
cg16385758	-0.874286398558057	0.746345402911189	-63.1159764830537	1.29806954211077e-25	3.77666167800716e-23	48.9101658369617
cg04512965	-0.830897000137659	0.734149678890333	-63.1119780795842	1.29980466488913e-25	3.77929811715309e-23	48.9088339662333
cg06800222	0.85972136533316	0.788290525875775	63.1099838085851	1.30067099398891e-25	3.77940671044924e-23	48.9081696391057
cg15749858	-0.69524161420212	0.15252857765924	-63.0743592815643	1.31624887955415e-25	3.82223583871041e-23	48.8962986396718
cg21412456	0.855370831875683	0.209013439978595	63.0565862795062	1.3240935702709e-25	3.84256842534824e-23	48.8903735048204
cg14519350	-0.795763472506781	0.720997950450359	-63.029116014566	1.3363148983292e-25	3.87556822708183e-23	48.8812119496444
cg15491094	0.713404906223298	0.740596553342241	63.016272210971	1.34206947849333e-25	3.88978319097199e-23	48.876926952417
cg19018155	-0.692980719740025	0.759070640246463	-63.0087263018806	1.34546246608594e-25	3.89713972625947e-23	48.8744090168545
cg17369991	-0.808913055386902	0.725324041917689	-63.0006607014057	1.34909906245621e-25	3.90519208612325e-23	48.8717173081204
cg02922879	0.862781565464328	0.754103057970617	62.9583944989901	1.36832491893528e-25	3.95833130578544e-23	48.8576058252962
cg23986143	-0.761786860483088	0.699067435713456	-62.9453973432922	1.37429450371389e-25	3.97307931000761e-23	48.8532643805942
cg01318557	-0.556906537814334	0.750781677179347	-62.9347704634698	1.37919568144214e-25	3.98471082549462e-23	48.8497139580938
cg27360210	-0.763721380444945	0.728587919264444	-62.9328877876452	1.38006588876226e-25	3.98471082549462e-23	48.8490848915561
cg20645232	0.887025292170316	0.765248579108736	62.924048029481	1.38415947991512e-25	3.99400093979811e-23	48.8461309526062
cg01738164	-0.772164755039413	0.702854750354282	-62.8863756772484	1.40174817174517e-25	4.04219487021089e-23	48.8335371225326
cg20732304	0.844242759836201	0.766499751469909	62.8719643988401	1.40853833320171e-25	4.05769627834074e-23	48.8287172846184
cg25693349	-0.824654445750923	0.766249662645209	-62.8711908538763	1.40890377675712e-25	4.05769627834074e-23	48.8284585394163
cg09529871	0.848294858370754	0.783983553513455	62.8570074428085	1.41562202890708e-25	4.07447120706458e-23	48.8237136793804
cg05437294	0.712108357573986	0.769228295095486	62.8493064681337	1.41928378824755e-25	4.08243326119836e-23	48.8211369410643
cg26112797	-0.925921663302987	0.772565331586636	-62.8437003528193	1.42195569289502e-25	4.08753984834658e-23	48.8192609254182
cg26345203	-0.79420681233772	0.790439571911292	-62.8408390975991	1.42332141175899e-25	4.08888761710802e-23	48.818303372634
cg20973735	-0.842481016845018	0.75083303900177	-62.8008863972093	1.44253554435389e-25	4.14147594475052e-23	48.8049277941999
cg16811988	0.944159082639285	0.760785526787701	62.7943902306172	1.44568527160232e-25	4.14790668455768e-23	48.8027521016435
cg07196577	-0.807832689872939	0.713060993707642	-62.7808612696184	1.45226804944979e-25	4.16417312216763e-23	48.7982202067446
cg03109660	-0.839836382778133	0.737096925657043	-62.7788738116704	1.45323772602829e-25	4.16433445426498e-23	48.7975543643245
cg00017461	-0.830439128597457	0.741177973692829	-62.7714004567354	1.4568900311913e-25	4.17217797814337e-23	48.7950504205834
cg25990402	-0.753449639810356	0.706724058226221	-62.7669324656385	1.45907817322135e-25	4.17582128030977e-23	48.793553268224
cg14106719	-0.915959425382451	0.735267133278594	-62.7628563557401	1.46107739773728e-25	4.17891967630114e-23	48.7921873282954
cg26680608	-0.919316499763492	0.786606668181073	-62.7161950112452	1.48416897158765e-25	4.24230392373997e-23	48.7765438566639
cg18108683	0.92267859298257	0.762791844904811	62.695600550882	1.49448190653186e-25	4.26910555142193e-23	48.7696354411679
cg11586930	0.905977901855029	0.761911062913437	62.6705736986808	1.50711548816447e-25	4.30249857363219e-23	48.7612368706632
cg19272720	-0.779759211272752	0.660989414989187	-62.6589933990734	1.51299902626591e-25	4.31659190278404e-23	48.7573494971511
cg20333292	-0.751910383118536	0.714776970394751	-62.6207583252482	1.5325962675028e-25	4.3697683822214e-23	48.7445088958136
cg15676837	0.719673097528774	0.728785017358487	62.6096614325226	1.53833355824397e-25	4.3833853283688e-23	48.7407806031887
cg21699330	-0.386748034188964	0.083591345372351	-62.6071791612199	1.53962001140446e-25	4.38431080199504e-23	48.739946521024
cg16493584	-0.855110939596291	0.818996204918283	-62.5861546975439	1.55056135041292e-25	4.41271176820696e-23	48.7328805347582
cg15157024	0.922069781386718	0.778234194571865	62.5713235407707	1.55832857709942e-25	4.43204979154957e-23	48.7278944741326
cg18477117	0.60270217767128	0.770439146216932	62.566312128999	1.56096230267571e-25	4.43458398890563e-23	48.7262094072034
cg19171272	-0.817477527478843	0.766428286482847	-62.5651489329424	1.56157428139423e-25	4.43458398890563e-23	48.7258182663451
cg10307662	0.930454863242548	0.259733859220206	62.5640785000619	1.56213767765183e-25	4.43458398890563e-23	48.7254583114401
cg02935132	-0.675307990778278	0.629332776482595	-62.546041995541	1.57166282197402e-25	4.45884752436947e-23	48.7193921659547
cg08461097	0.892534969061087	0.76819286424268	62.5369026787216	1.57651252175791e-25	4.46982477484233e-23	48.7163176532077
cg19328475	-0.894933179693334	0.217598582155253	-62.5258849412683	1.58237982545739e-25	4.48306836008255e-23	48.7126105835873
cg10541663	0.843720302639646	0.809036028973121	62.524441501284	1.58315019625209e-25	4.48306836008255e-23	48.7121248659297
cg25360761	-0.887043516757899	0.6624041775252	-62.5209701129035	1.58500450086717e-25	4.48553322154158e-23	48.7109566937993
cg19935951	0.905134747281827	0.778199416857496	62.4993964881122	1.59657953409564e-25	4.51548744038179e-23	48.7036952845561
cg01585348	0.811217950906456	0.736155240166145	62.4794785564676	1.6073448100285e-25	4.54311576156288e-23	48.696988751891
cg18571045	-0.833161788119898	0.803312897882573	-62.4756150242066	1.6094417636696e-25	4.54622425325037e-23	48.6956876006295
cg16505233	-0.918195610849417	0.75169912667869	-62.4621682665214	1.61676242527453e-25	4.56407527744217e-23	48.691158354347
cg20589862	-0.671412260660892	0.16181148396111	-62.4595750474656	1.61817822663098e-25	4.56524526796615e-23	48.6902847638508
cg01787559	-0.757716064947965	0.686128884877717	-62.4567633511919	1.6197147751996e-25	4.56675425579003e-23	48.6893375295071
cg26353176	0.788467355368314	0.816949081334138	62.4525940204766	1.6219960625564e-25	4.56975605692603e-23	48.6879328357886
cg12176793	0.728437449620788	0.712162892722692	62.4511551861263	1.62278411444435e-25	4.56975605692603e-23	48.6874480529995
cg18004856	0.742864250998251	0.741327831772313	62.4270460728223	1.63604851312429e-25	4.60426467665739e-23	48.6793232325646
cg12705326	0.858060721702992	0.752452965874616	62.406464807339	1.64746176011619e-25	4.63352431248966e-23	48.6723846172938
cg02097616	0.932303151867387	0.803274929909158	62.3955357744617	1.65355626100591e-25	4.64779799602468e-23	48.6686990776511
cg10054332	0.913167199287078	0.653171444518034	62.3796577977525	1.6624525962578e-25	4.66992460357297e-23	48.6633433873676
cg02586212	-0.918084468017628	0.827997107294385	-62.371193397331	1.6672156124562e-25	4.68042038100313e-23	48.6604877164098
cg13103051	-0.799044678070173	0.755744923009447	-62.3526399196622	1.67770591770417e-25	4.70697172271082e-23	48.6542267833716
cg01502320	-0.805730963930505	0.706648280982968	-62.337008160821	1.68659789094463e-25	4.72627313218607e-23	48.6489502296176
cg05978527	-0.811915078813586	0.731775445886201	-62.33690128623	1.68665885505182e-25	4.72627313218607e-23	48.6489141488069
cg13203135	-0.840971190818724	0.794929359326385	-62.3308549332975	1.69011161552615e-25	4.73303922994181e-23	48.6468727939703
cg25132230	-0.923034869567252	0.814587988287969	-62.3143103261754	1.69959726745677e-25	4.75668133951024e-23	48.6412859491886
cg02857760	-0.795847922333678	0.231993742626052	-62.272595504007	1.72376222802739e-25	4.82135237656422e-23	48.6271924065853
cg14710984	-0.727463079542013	0.691178000136147	-62.2598264714171	1.73123089133496e-25	4.83927330268868e-23	48.6228762895243
cg21495715	0.860191115297555	0.764217745882905	62.2446178996382	1.74017068034035e-25	4.8612819538846e-23	48.6177343237192
cg23184653	0.84441750870024	0.781957275020942	62.2266366891363	1.75080264777214e-25	4.88798796782485e-23	48.6116531851994
cg10476003	-0.808161964626176	0.729378669066866	-62.2065714994452	1.76274716559207e-25	4.91832350223427e-23	48.6048650135498
cg13395086	-0.802048395430946	0.753429945192558	-62.1827970450353	1.77701027009491e-25	4.95197326789192e-23	48.5968189105637
cg13692543	0.912575884071434	0.782052447859573	62.1820370544214	1.7774682023524e-25	4.95197326789192e-23	48.5965616484217
cg11003133	-0.824218649167336	0.747047017524476	-62.1810454174602	1.77806589887019e-25	4.95197326789192e-23	48.5962259672578
cg14036402	-0.797588355705324	0.728395035403566	-62.1752629085418	1.78155542583037e-25	4.95866260189454e-23	48.5942684024135
cg10017626	0.92292749817974	0.686036904041309	62.1493128283087	1.79730383873083e-25	4.9978418638051e-23	48.5854810429422
cg18856478	0.940590271561689	0.202509756019132	62.1484593252538	1.79782427598438e-25	4.9978418638051e-23	48.585191957646
cg19508622	0.792147364591701	0.76188109504382	62.1429463446343	1.80118970794182e-25	5.00414625074804e-23	48.5833245830831
cg01068601	0.949547022032096	0.247123751070258	62.1336991036381	1.80684955969533e-25	5.01681353691047e-23	48.5801919256118
cg06499262	-0.835705498087763	0.738453154806793	-62.1283769907362	1.81011544280632e-25	5.02282246822781e-23	48.578388742365
cg01749539	0.85598635836753	0.724808168948772	62.0705750304536	1.84598595903587e-25	5.11924244880805e-23	48.5587941182974
cg13191352	0.748887512368914	0.818918032285671	62.0280729295476	1.87283607742002e-25	5.19054526478152e-23	48.544373495362
cg21190644	-0.832062176895036	0.793518009259243	-61.9860565251792	1.89978150131008e-25	5.2620254207915e-23	48.5301071647996
cg25617028	0.843696426940806	0.744553834763264	61.9376769830368	1.93131111852722e-25	5.34610839130384e-23	48.5136673330451
cg09981407	-0.639829521841261	0.696763966690188	-61.9322740405432	1.93486614307729e-25	5.34981708447238e-23	48.5118305001944
cg24113496	-0.770960476824322	0.681165660474345	-61.9320741799073	1.93499777857361e-25	5.34981708447238e-23	48.5117625504571
cg02691192	-0.66537203520337	0.698692542092635	-61.8971454219743	1.95814775861189e-25	5.41054027047725e-23	48.4998836357365
cg26081974	0.919991939400908	0.818655635274164	61.8862531101402	1.96542609946714e-25	5.42736167781989e-23	48.4961777900753
cg05656364	-0.815204749145276	0.190852123041848	-61.8751591150214	1.97286832724652e-25	5.44461500650702e-23	48.4924026021631
cg17253981	0.93401739927324	0.804136462466156	61.8666396809367	1.97860347695712e-25	5.45713920858753e-23	48.4895030180816
cg05352838	-0.764809862441404	0.740368328333669	-61.8595721683329	1.98337446135603e-25	5.46699063287078e-23	48.4870972672196
cg12044923	-0.891202947183403	0.72653024065779	-61.855949750512	1.98582447240662e-25	5.4704364665553e-23	48.485864096697
cg20614671	0.760643220568374	0.710752373186101	61.8518020277178	1.98863366334193e-25	5.47486698945784e-23	48.4844520021307
cg00505318	-0.795239532091477	0.674061745290347	-61.8303727098767	2.00321384371366e-25	5.51167907958658e-23	48.4771547490049
cg11354682	-0.881185929435739	0.763630287950107	-61.8241064895298	2.00749839919321e-25	5.52013627971156e-23	48.4750204179756
cg00862408	-0.686976970988828	0.727961950775414	-61.8189921965422	2.01100242968277e-25	5.52540922650455e-23	48.473278270587
cg00037681	-0.872433091402957	0.7867632848099	-61.8177712426777	2.01183990612128e-25	5.52540922650455e-23	48.4728623383527
cg12710152	-0.802630295480856	0.687607660183617	-61.810722839316	2.01668168907315e-25	5.53537235921337e-23	48.4704610437198
cg09523782	-0.773364850549718	0.761701378636108	-61.7849947113799	2.03445898695167e-25	5.5808074412824e-23	48.461693311693
cg18315380	-0.714302152797109	0.756124022639207	-61.7705789745275	2.04449143710695e-25	5.60495544853537e-23	48.4567789367226
cg10639435	-0.834538666580231	0.712709153641714	-61.7426790200096	2.06405546495266e-25	5.65518946530389e-23	48.4472642257554
cg09701702	-0.85637916278875	0.179441742614681	-61.7350779324004	2.0694194075985e-25	5.66648049320259e-23	48.4446712249408
cg17104700	0.637286443176437	0.690166707670206	61.7238302878708	2.07738344636133e-25	5.68487327149217e-23	48.4408336215412
cg00479463	-0.82414196720343	0.680146156283521	-61.6974041516779	2.09622133029488e-25	5.73298300356771e-23	48.4318142702344
cg17405000	0.805861877883282	0.77111416707904	61.6909216932946	2.1008696136805e-25	5.74225099264433e-23	48.4296011428463
cg04086097	-0.867251022570871	0.628937568912208	-61.6751836820155	2.11219960161559e-25	5.76975985843358e-23	48.4242271017973
cg21879102	0.892442327664536	0.21266583076882	61.6603307148819	2.1229511191783e-25	5.79565655535676e-23	48.4191539176163
cg00174992	0.595456602080151	0.752320175937445	61.6458306573555	2.13350245930397e-25	5.82097609946901e-23	48.4142000005272
cg09490124	0.893312186991074	0.721593267803153	61.6337920950716	2.14230433961667e-25	5.84149504470476e-23	48.4100860927714
cg05834036	0.749669709633999	0.798108573555022	61.6264700806482	2.14767634636281e-25	5.85264269617613e-23	48.4075835348514
cg12800105	-0.933745177693621	0.708943681577973	-61.6184656989414	2.15356513049976e-25	5.86518446025178e-23	48.4048473864708
cg14791395	0.942343839463507	0.785737977271449	61.602778991656	2.1651548437837e-25	5.89322832733987e-23	48.3994840656742
cg19064304	0.882869161483572	0.801097684983976	61.600607149723	2.16676459120468e-25	5.89409095928476e-23	48.3987413918116
cg26946092	0.813748132320615	0.796727938865192	61.5876172518252	2.17641876787167e-25	5.91207540090395e-23	48.3942988312478
cg19867107	-0.826758065429726	0.767341369441642	-61.5868326879784	2.17700330104724e-25	5.91207540090395e-23	48.3940304770901
cg21544415	-0.833118267747507	0.748359202072738	-61.586479817165	2.17726625827855e-25	5.91207540090395e-23	48.3939097790818
cg12922492	-0.885068842689605	0.750315542128681	-61.5312336527541	2.21884834466534e-25	6.02139969533556e-23	48.3750038441577
cg01439408	-0.785652077712113	0.680229819859139	-61.5200657349418	2.22735464813976e-25	6.04088790977632e-23	48.3711798157598
cg14711108	0.898054379167203	0.754389501923101	61.5017871846444	2.24135067562469e-25	6.07523297576725e-23	48.3649194051895
cg14530275	0.79858110708571	0.20119669153865	61.497166226046	2.24490353968287e-25	6.08124761008211e-23	48.3633364071194
cg11786338	-0.888435572314177	0.743951950217804	-61.4882306339844	2.25179048151274e-25	6.0962814633401e-23	48.3602749844309
cg02963266	0.819164161290818	0.707577932478298	61.485879111179	2.25360654805541e-25	6.09757721853972e-23	48.3594692495448
cg12166520	0.856514227057129	0.794194329203242	61.4806335498493	2.25766319030609e-25	6.10493016069069e-23	48.3576717702627
cg03860768	-0.855936676438948	0.724526313861047	-61.4738787156104	2.26289828904702e-25	6.11545915210093e-23	48.3553568696218
cg22584911	0.852141788141231	0.816648866105032	61.4693295885004	2.26643109177257e-25	6.12137795645753e-23	48.3537977163352
cg10649042	-0.906291516683532	0.778482062482984	-61.4603149768302	2.27344881030035e-25	6.13669654886934e-23	48.3507077093075
cg17383853	-0.885644740031815	0.663197628663199	-61.4572880256217	2.27581033803906e-25	6.13943604269461e-23	48.3496700285416
cg11372436	0.742314790146097	0.311514554886939	61.4452293473443	2.2852436463859e-25	6.16123850280187e-23	48.3455355992577
cg09501047	-0.871452041005231	0.77522587337631	-61.4427829217235	2.28716243540128e-25	6.16276729269385e-23	48.3446967128089
cg25677394	0.865489538711061	0.692987086099839	61.4309163090725	2.29649366076225e-25	6.18425531528717e-23	48.3406271054721
cg13419330	0.875332936162141	0.692100471445921	61.4161364656721	2.30817144974997e-25	6.21203332736429e-23	48.3355572311414
cg16751493	0.825465034047316	0.722496729393716	61.3483289751563	2.36254962569844e-25	6.35463126756445e-23	48.3122805986388
cg16586211	-0.865330060139634	0.742929370887209	-61.3356143667775	2.37289455507533e-25	6.37869314035609e-23	48.3079128988078
cg16292885	0.701594652374476	0.834293342925178	61.3201751583035	2.38552007910624e-25	6.40561102700309e-23	48.3026079361242
cg15770585	0.879131781722662	0.812141914055298	61.3199336531538	2.38571812942275e-25	6.40561102700309e-23	48.3025249427196
cg13100962	0.932521485552963	0.730973366852347	61.3139575124344	2.39062445043022e-25	6.41500643434751e-23	48.3004711257031
cg13894747	-0.753910718158104	0.714697020188403	-61.3107287370204	2.39327962043516e-25	6.41835359854468e-23	48.2993614043867
cg10902549	-0.841171326608259	0.739196229193818	-61.3077248007445	2.39575266736466e-25	6.42120869240577e-23	48.2983289030714
cg24901447	0.83789895972017	0.70305446816371	61.2883303067287	2.41178408261769e-25	6.46037885491323e-23	48.2916613893279
cg14462124	-0.827492780297283	0.787479806843209	-61.2779082966997	2.42044523071993e-25	6.47607789454763e-23	48.2880775306842
cg16487653	-0.781100502249575	0.738879768347987	-61.2778595920411	2.42048578278809e-25	6.47607789454763e-23	48.2880607808736
cg27202779	-0.830829967740749	0.81742716063105	-61.2736387125958	2.42400283966206e-25	6.48168407407817e-23	48.2866091417656
cg21250232	-0.946945934831966	0.796732983418669	-61.2669309059594	2.42960314561116e-25	6.49285093854387e-23	48.284301980178
cg09672233	-0.767261038091638	0.702730568907461	-61.258604856321	2.43657336042315e-25	6.50766350761875e-23	48.2814378422206
cg10887366	-0.655177408827402	0.773678658715292	-61.2441058826005	2.44876130107694e-25	6.53638621062055e-23	48.2764492334109
cg18544365	0.852833294172796	0.761421379104182	61.236821922859	2.45490832015368e-25	6.54895993119522e-23	48.2739425874465
cg13912307	-0.918821083483134	0.780875237091627	-61.2279902953426	2.4623831091747e-25	6.56505896668911e-23	48.2709029077338
cg20666585	-0.803829949181108	0.746450087589667	-61.2223905482143	2.46713488505571e-25	6.57163984071814e-23	48.2689753354157
cg00549398	0.836421413270448	0.689124538328725	61.2216849779621	2.4677342912657e-25	6.57163984071814e-23	48.2687324470909
cg09839177	-0.680923595431567	0.669523813485878	-61.2185001660937	2.47044179644662e-25	6.57500945369516e-23	48.2676360571594
cg16438182	0.857393336661632	0.812270368057441	61.1917174066751	2.49333405054279e-25	6.63206491822033e-23	48.2584135032724
cg09517873	0.813818718882985	0.229085018847091	61.1772435285293	2.50579776733649e-25	6.66133096271942e-23	48.2534276600004
cg20872692	0.820622452035434	0.736585111275526	61.1755308739138	2.50727687487076e-25	6.66137878800891e-23	48.2528376145935
cg09390241	-0.900652139992313	0.783921497087297	-61.1482550845671	2.53095678456014e-25	6.72037569976011e-23	48.2434381326467
cg01861825	-0.784722763798473	0.218592692797708	-61.1437145482284	2.53492140089566e-25	6.72698495857009e-23	48.2418729842364
cg00560747	-0.81168984806747	0.722407545385995	-61.1302797158881	2.54669028971191e-25	6.75428487482581e-23	48.2372411880763
cg03750587	-0.833263947315607	0.782527665497068	-61.1093996657398	2.56509484575051e-25	6.79914180887275e-23	48.2300403984732
cg07884764	-0.877669540069768	0.754024861108625	-61.0956776615509	2.57726578186673e-25	6.82743313544952e-23	48.2253067211105
cg19119942	0.751718461373545	0.81687477125413	61.0884903169494	2.58366481694591e-25	6.84041014340191e-23	48.2228268467984
cg08132573	-0.889670011787776	0.722275708546258	-61.0709621554972	2.59934033198401e-25	6.87791788017893e-23	48.216777725945
cg13158272	0.924123542061703	0.726925536221316	61.0684150661488	2.6016264780458e-25	6.87997405803865e-23	48.2158985475679
cg03752935	-0.762541617407935	0.742181004465312	-61.0561718915827	2.61264478284316e-25	6.90510656780306e-23	48.2116720215921
cg13797468	0.851631859321029	0.781329350036928	61.0433060803513	2.62427609132419e-25	6.93182915872312e-23	48.2072295678553
cg09997532	-0.757432296318585	0.773922827968514	-61.0353191572124	2.63152391359956e-25	6.94694885610408e-23	48.2044712444813
cg06473288	-0.798624239655486	0.697775450069881	-61.0015519567155	2.66239871440263e-25	7.02438771923207e-23	48.1928052750054
cg15500466	-0.808385793834603	0.763581160148899	-60.9914967619645	2.67166571153182e-25	7.04476063935495e-23	48.1893300388012
cg17434901	-0.686804116936719	0.694666647550978	-60.9869167035182	2.67589794047758e-25	7.05184179215685e-23	48.1877468926751
cg05483776	0.80273367894554	0.809022575971194	60.9844982099311	2.67813559435991e-25	7.05366146056976e-23	48.1869108628494
cg08556511	0.90255446872424	0.771090055324024	60.9686771133877	2.69282209694987e-25	7.08824781882458e-23	48.1814409123818
cg19264571	0.711082038048185	0.2463019702057	60.9648007217227	2.69643334150315e-25	7.09365796148125e-23	48.1801004641561
cg26559707	0.836479078669711	0.194201089412319	60.9618353849932	2.69919927032323e-25	7.09683932718029e-23	48.1790749948516
cg21144158	-0.827995148295973	0.776160373123875	-60.950921049516	2.70940527040056e-25	7.1195674745148e-23	48.1753001490572
cg26886976	-0.732188992068211	0.722023431476545	-60.9327072966449	2.72652702429011e-25	7.15631424302124e-23	48.1689990956403
cg22014112	-0.924859387105604	0.804616458192332	-60.9327053236537	2.72652888511502e-25	7.15631424302124e-23	48.1689984129735
cg08954277	0.914935892057399	0.784594992461093	60.9240927246868	2.73466453482957e-25	7.1735380211401e-23	48.1660181749768
cg27172287	0.656812461289632	0.767940197257655	60.922234920122	2.73642278775272e-25	7.17402250238266e-23	48.1653752549583
cg02258482	0.876105429344567	0.732240148860636	60.9194847480537	2.73902776318802e-25	7.17672498571867e-23	48.1644234795417
cg11182965	-0.708390063424573	0.755703464096986	-60.9155136622928	2.74279377541514e-25	7.18206939015248e-23	48.1630490904754
cg03746015	0.939377120053405	0.799266544069792	60.9140132335473	2.74421813025501e-25	7.18206939015248e-23	48.1625297683668
cg18236464	-0.87044794370984	0.299274182863712	-60.9122463208967	2.74589645084653e-25	7.18233878890099e-23	48.1619181942974
cg19562969	-0.779309720304154	0.655572234893421	-60.9049206546536	2.75286628409349e-25	7.19644075447857e-23	48.1593823882677
cg24154340	-0.763971974122521	0.733985067784145	-60.8863281690645	2.770638952813e-25	7.23875074485373e-23	48.1529450563315
cg13399952	-0.862256181604047	0.196720935072204	-60.881582902615	2.77519419577309e-25	7.2464993459044e-23	48.1513017493511
cg03649649	-0.903019179570614	0.749858768889682	-60.8470521734235	2.80857918104119e-25	7.32947529724378e-23	48.139339447288
cg27072025	-0.859824014112098	0.658885663016316	-60.8260531484763	2.82908680672677e-25	7.37876982868879e-23	48.1320612878914
cg22732126	0.824334437901218	0.690870508990584	60.8125159077402	2.8423903188683e-25	7.40922910391793e-23	48.1273679117491
cg20009327	0.76138249885432	0.277775575844774	60.8085979538234	2.84625283550553e-25	7.415057887059e-23	48.1260093429032
cg00006459	0.914198616318478	0.793740056818183	60.7981079194414	2.85662151721918e-25	7.43782019369158e-23	48.122371410298
cg01591591	0.913122779620185	0.695377040076666	60.7823362417032	2.87228522776207e-25	7.47433537779113e-23	48.1169005371849
cg14332653	0.844239326080545	0.806611111730517	60.7696323311888	2.88496754822575e-25	7.50305507650658e-23	48.1124926982502
cg03276982	0.888409098688161	0.698122535344222	60.7517991805817	2.90286938574086e-25	7.54530890338149e-23	48.1063035075039
cg03622263	-0.851363895931353	0.695301350357566	-60.744031942967	2.91070286202169e-25	7.56135921267411e-23	48.1036071908106
cg19418318	0.914800385998634	0.774481671435896	60.7264448795643	2.92852180543602e-25	7.6033164938288e-23	48.0975006504424
cg23256882	-0.884961897884356	0.772033971194726	-60.7221548856762	2.93288566388859e-25	7.60749346168992e-23	48.0960107995882
cg24049629	-0.872405056326746	0.744225170379677	-60.7215830094902	2.93346790060557e-25	7.60749346168992e-23	48.0958121869632
cg20207567	-0.80425891431074	0.77072541947623	-60.7162767984246	2.93887601683265e-25	7.61718570116075e-23	48.0939692435851
cg01537445	-0.855473153152719	0.741468806932043	-60.7112417234403	2.94401744214781e-25	7.62532166215681e-23	48.0922203103439
cg15174117	0.884092915508536	0.7907231509839	60.7099283081917	2.94536014719092e-25	7.62532166215681e-23	48.0917640698915
cg12475590	0.910480660517785	0.785280155219293	60.6570778432285	2.99992464165028e-25	7.76217731767753e-23	48.073396606452
cg24375218	-0.866562312730164	0.779194272392541	-60.6534326977296	3.0037268079016e-25	7.76760685757469e-23	48.072129150479
cg19440734	-0.816274369019608	0.764401221351338	-60.6515652225264	3.00567668184004e-25	7.7682429479461e-23	48.0714797776666
cg04384112	0.851421259201575	0.727467958872188	60.6302625616132	3.0280132917246e-25	7.82153846929271e-23	48.0640707295355
cg24718756	-0.791849196964821	0.694544899276147	-60.6250165508375	3.0335405461142e-25	7.8313786544673e-23	48.0622457412839
cg03459656	-0.812132913025942	0.726413379580485	-60.6062780425008	3.05337004797951e-25	7.87810944297872e-23	48.0557255793274
cg03843170	0.804839377320769	0.751974914580799	60.5899722758466	3.07073558885789e-25	7.91843361038574e-23	48.0500501368665
cg02666020	-0.832848565500937	0.748075471393865	-60.5790877293378	3.08238508678823e-25	7.9439806948424e-23	48.0462607084121
cg14590070	0.855555970971865	0.796004990252085	60.5740814600842	3.08775871565438e-25	7.95333376301689e-23	48.0445175418989
cg02019487	-0.847281264567168	0.748710589700562	-60.5718392813574	3.09016860436605e-25	7.95504668784034e-23	48.0437367723597
cg03924551	0.899392067174456	0.792214378131672	60.567346005805	3.09500389572912e-25	7.96299788996538e-23	48.0421720342069
cg07623567	-0.852700631719858	0.757232419688548	-60.5560110916477	3.10723681992665e-25	7.98996242849835e-23	48.0382242089079
cg04436847	0.85964323192493	0.82318435593099	60.5443262229499	3.11990042357048e-25	8.01800339408127e-23	48.0341536658211
cg23318703	-0.822509288959772	0.782550082471647	-60.5285045420052	3.13713351693698e-25	8.05774953074219e-23	48.0286406745614
cg06907356	-0.920552608041217	0.613750697698218	-60.468700015507	3.20317861611478e-25	8.22275429545547e-23	48.0077880486954
cg02540537	0.727697205464726	0.825011407662181	60.4624382279304	3.21017751426434e-25	8.23288801993651e-23	48.0056034071734
cg16119522	-0.852198116463095	0.259758399014466	-60.4604915553549	3.21235660154967e-25	8.23288801993651e-23	48.0049241934094
cg16523740	0.819626076089495	0.792905640992506	60.460324514931	3.21254365718389e-25	8.23288801993651e-23	48.0048659102189
cg24024661	-0.750113360607421	0.817102390992204	-60.4557544490568	3.21766574631526e-25	8.24138196855387e-23	48.003271270789
cg08289350	-0.896505902475909	0.719096989440048	-60.4486688925236	3.2256240858669e-25	8.25712676579213e-23	48.0007986412984
cg12937413	0.884458492460339	0.757981090433624	60.4382814493565	3.23732830029423e-25	8.28243740396824e-23	47.997173196785
cg13119182	0.746078953783175	0.82378476802311	60.4333711592022	3.24287651506045e-25	8.29197886697258e-23	47.995459164959
cg13617155	-0.739997042456444	0.711792861832595	-60.416647338862	3.26184783393519e-25	8.33581303794503e-23	47.9896202675249
cg25471071	-0.771660462031582	0.769496794112721	-60.4027053205865	3.27775230936045e-25	8.36725617202551e-23	47.9847512699624
cg12157156	0.798433008124004	0.725788372442387	60.4014048049939	3.2792400176452e-25	8.36725617202551e-23	47.9842970267889
cg26194475	0.762105295842001	0.234770764084031	60.4010399118761	3.27965755947656e-25	8.36725617202551e-23	47.9841695752868
cg03234557	-0.790359813682005	0.783601403572498	-60.3917512890163	3.29030515756347e-25	8.38972608716311e-23	47.9809249246062
cg06130354	-0.749273380642111	0.629808025815797	-60.3704446072705	3.31486606991172e-25	8.4476276687169e-23	47.973480163421
cg16286755	0.684793254392828	0.823285982312556	60.363627969097	3.32276429901829e-25	8.46302498081245e-23	47.971097767253
cg17707057	-0.917466715587181	0.781609604706798	-60.3115648004904	3.38374201054966e-25	8.61352216655331e-23	47.9528922844862
cg15699321	0.928721197598938	0.812051778075997	60.2812579414975	3.4197766216081e-25	8.69902699010522e-23	47.9422867783148
cg13289579	0.704450081342359	0.72927264864836	60.2801112420925	3.42114790051955e-25	8.69902699010522e-23	47.9418853926416
cg02341503	0.79074179453091	0.192712217439399	60.2745014663505	3.42786464472319e-25	8.70861216735815e-23	47.9399216528025
cg16483840	-0.806893002943153	0.712040084569705	-60.273772997231	3.42873787379261e-25	8.70861216735815e-23	47.9396666328571
cg24176926	0.818809746856323	0.707169092470059	60.2418997898554	3.46717378680985e-25	8.8013318549247e-23	47.9285053251109
cg24102222	-0.88017867781602	0.757780563750586	-60.2351548757094	3.47536515454407e-25	8.81375165296553e-23	47.9261425881372
cg04122815	-0.819732141084666	0.193788239797184	-60.234050229553	3.4767086227993e-25	8.81375165296553e-23	47.9257556045385
cg07368857	-0.826713932392625	0.779042394633244	-60.233098890332	3.47786607525279e-25	8.81375165296553e-23	47.9254223218595
cg08760493	0.752348883398382	0.773155736264704	60.2051116311896	3.51209807085305e-25	8.89555906379229e-23	47.9156150121446
cg03668763	0.906107921028391	0.822390253083349	60.1871641723048	3.53423558939698e-25	8.94665934237634e-23	47.9093232748387
cg23508887	-0.790615633477315	0.686751762314354	-60.1819902959174	3.54064446275308e-25	8.95790908442706e-23	47.9075091242795
cg17829017	-0.675873873964662	0.721738107229893	-60.1609439484829	3.56684021922645e-25	9.01917983553817e-23	47.9001277756117
cg06806711	-0.734406527956119	0.734177877684076	-60.1379211611459	3.59572851272558e-25	9.08718728512593e-23	47.8920500729561
cg11623339	-0.732747650684408	0.749396522893494	-60.1345867411836	3.59993270521312e-25	9.09086758014526e-23	47.8908798933221
cg00460589	-0.874680003904886	0.765013298309648	-60.1336039893962	3.60117278623902e-25	9.09086758014526e-23	47.8905349936072
cg22446998	-0.857314768141781	0.734724642359376	-60.0838925404387	3.6644880882345e-25	9.24558253628662e-23	47.8730807021541
cg11783497	0.821942369951682	0.732309837392041	60.0727416946406	3.67884980465179e-25	9.2766837081792e-23	47.8691633741978
cg25252197	0.781287284213057	0.800710162131996	60.0345110822817	3.72853785222239e-25	9.3967810514467e-23	47.8557269030627
cg12813802	0.71743533195656	0.833496274895413	60.0123665740473	3.75763979701923e-25	9.46489259590627e-23	47.8479398231979
cg00247963	0.902723282477274	0.676687211907054	59.986760598144	3.7915874523606e-25	9.5403411348458e-23	47.8389316742341
cg16342115	-0.470863239179975	0.112604083820552	-59.986617047262	3.79177867042631e-25	9.5403411348458e-23	47.8388811615768
cg00604356	-0.892283698890294	0.751478538358577	-59.9794047537479	3.80139886989001e-25	9.55927059443769e-23	47.8363431339174
cg07787634	-0.865480282621395	0.787327243843069	-59.9674739571803	3.81736903627113e-25	9.59413846376169e-23	47.8321439310618
cg18983132	-0.907426535971462	0.772681853952513	-59.9645971381647	3.82123035049836e-25	9.59680794104066e-23	47.8311312619731
cg19565094	0.796270814888559	0.675375021354883	59.9635468079773	3.82264113990258e-25	9.59680794104066e-23	47.8307615222279
cg10364249	0.808881340723468	0.206741514961295	59.9561088017899	3.83264738685388e-25	9.61663329741637e-23	47.8281429783972
cg05361273	-0.723613650975966	0.686984722964398	-59.9538125885928	3.83574198716939e-25	9.61910412194938e-23	47.8273345279755
cg04843555	0.899389674844536	0.798003424937801	59.9138555225266	3.8900128786779e-25	9.74983931565717e-23	47.8132611222422
cg19998294	0.899878954261968	0.797603331904774	59.9105373425099	3.89455573574124e-25	9.75586211803181e-23	47.8120919621378
cg03840289	0.743168453879362	0.699616902136833	59.9038156852294	3.90377525840769e-25	9.77358691960819e-23	47.8097233742975
cg20592766	0.815450613910338	0.71981576318698	59.8828117259527	3.93273213610474e-25	9.84068006680303e-23	47.802320127044
cg00993308	0.818493775858533	0.748142487017475	59.8498919239532	3.9785699260953e-25	9.94991670326994e-23	47.7907113004501
cg24414363	-0.904918796632217	0.729394038663062	-59.8470911811751	3.98249543389603e-25	9.95427353765099e-23	47.7897233310656
cg17926328	0.822906199349579	0.761270538813585	59.8367525055677	3.99702121919518e-25	9.98510654270289e-23	47.7860759060679
cg17079374	-0.766676119279111	0.756891303971847	-59.789439608285	4.06420682145382e-25	1.01458308707405e-22	47.7693755502595
cg20463302	0.675274577359197	0.165981914703433	59.7883208669867	4.06580969946763e-25	1.01458308707405e-22	47.7689804888042
cg00806644	-0.907906143028354	0.755306742514042	-59.7785281447371	4.07986851782242e-25	1.0175343850987e-22	47.7655220429679
cg05603527	-0.799631363929312	0.177459461114231	-59.7725834860884	4.08842772082947e-25	1.0191115813031e-22	47.7634223014286
cg00045607	-0.761189513968317	0.685360311445093	-59.762172268305	4.1034632612474e-25	1.02230051116683e-22	47.7597443647616
cg03319315	-0.832490311452323	0.718759117171866	-59.726530075667	4.15537637004899e-25	1.03466829102623e-22	47.7471479540832
cg04299274	-0.805338652628071	0.671228570784752	-59.6803480545989	4.22366542998033e-25	1.05109787455367e-22	47.7308146251186
cg08289567	0.895457233809042	0.71177957883766	59.6542070936037	4.26283970198242e-25	1.0602680024718e-22	47.7215632617021
cg26575166	-0.852465334459581	0.707022987447291	-59.6432085216019	4.27943543921393e-25	1.06381538227482e-22	47.7176695339746
cg08654262	0.839077829443368	0.749802022572561	59.6325863031357	4.29552751370685e-25	1.06723375954991e-22	47.7139083117927
cg25316423	0.85559965409405	0.767030013762824	59.6264521739546	4.30484922416924e-25	1.06896721666176e-22	47.7117359499817
cg27636058	-0.823363474519737	0.768494283251819	-59.6169538838495	4.31932507900707e-25	1.0719779514263e-22	47.7083717192777
cg07568841	-0.939395483302108	0.765969142296368	-59.6105377000667	4.32913248711325e-25	1.07382741686605e-22	47.7060988244428
cg01719718	-0.831853332300796	0.760958162244221	-59.5707303267824	4.39050305929927e-25	1.08822801778528e-22	47.6919914302202
cg01758575	-0.79006104777692	0.711858216694228	-59.5697908812612	4.39196234503501e-25	1.08822801778528e-22	47.6916583765532
cg16258657	-0.896470068482672	0.79560780446978	-59.5621987530784	4.40377421141289e-25	1.09056203189856e-22	47.6889665967927
cg18041815	0.769168767796373	0.715107845002564	59.5599836891026	4.40722668118737e-25	1.09082449306196e-22	47.6881811791937
cg14790000	-0.760088505844323	0.753866915581348	-59.5453458998653	4.4301129609937e-25	1.09589408575509e-22	47.6829901224452
cg15840005	0.735229132468026	0.69836863479729	59.5404089762403	4.43785990398087e-25	1.09721513493705e-22	47.6812390130342
cg16577665	0.840148020367896	0.766941000506197	59.5298329838796	4.45450335792292e-25	1.10073313057487e-22	47.6774872214378
cg04225775	-0.7486527695273	0.770444449130403	-59.5110066386435	4.48429230128765e-25	1.10749388032506e-22	47.6708068798337
cg02625590	0.834362414936059	0.770975562425808	59.4989109996218	4.50354122238364e-25	1.11164563004706e-22	47.6665136660728
cg09744420	0.415823965375608	0.85610424636037	59.4971177359178	4.50640236524328e-25	1.11174994715263e-22	47.6658770871879
cg01165997	-0.826073118440266	0.695237451469212	-59.4924588860066	4.5138444335071e-25	1.11298367532732e-22	47.664223176502
cg08194377	0.886220993427521	0.802371493664597	59.4786126245885	4.53603855744946e-25	1.11785153444691e-22	47.6593068770975
cg20272979	-0.784835860241367	0.192641699083584	-59.4432365014214	4.5932632121853e-25	1.13134231824279e-22	47.6467405363081
cg21429780	-0.89235272174714	0.793949775204383	-59.4380632147269	4.60169468893699e-25	1.13225339707717e-22	47.6449022040903
cg17865114	0.629493078367579	0.253915317587482	59.4379194637383	4.60192920704525e-25	1.13225339707717e-22	47.6448511195927
cg08976554	0.68910306973964	0.718508630951992	59.4212648262748	4.62918478473925e-25	1.1383450028104e-22	47.6389316975891
cg01797036	-0.794901112365721	0.749897971833073	-59.4181975338387	4.63422285842082e-25	1.13896956516584e-22	47.6378413208039
cg24530074	-0.734635322290659	0.667965026350223	-59.4154176844296	4.63879376131916e-25	1.13947869812663e-22	47.6368530735835
cg17049050	0.932218202569961	0.806389384795475	59.405770281179	4.65469362300578e-25	1.1427686427919e-22	47.6334229996721
cg18030943	-0.682313861628657	0.68950404316872	-59.3956444992422	4.67144328187814e-25	1.14626356654525e-22	47.6298221985529
cg22070156	0.911350754131062	0.803051473791752	59.3778092951146	4.70109918742104e-25	1.15291991960039e-22	47.623478269954
cg00540464	-0.820626979160081	0.764016561953202	-59.3737794177461	4.70782721876195e-25	1.15367653398416e-22	47.6220445716302
cg02458516	-0.759658590514637	0.750257017031908	-59.372930794827	4.70924531101427e-25	1.15367653398416e-22	47.6217426461002
cg24260359	-0.822743060996848	0.694661219297107	-59.3398608789687	4.76485655730412e-25	1.16667333675646e-22	47.6099733299189
cg25307468	-0.649076955179836	0.689687630168577	-59.3314924466335	4.77903784829002e-25	1.16951752303484e-22	47.606993957269
cg17626734	0.884425605370235	0.782935256198319	59.2804811300541	4.86644355826508e-25	1.19026839197888e-22	47.5888228939319
cg16320159	0.918989577234408	0.401883864583491	59.2582522119367	4.90505389542121e-25	1.19870686172786e-22	47.5808993455505
cg22125902	-0.728598963771826	0.60848892002188	-59.2575934616047	4.90620298739702e-25	1.19870686172786e-22	47.5806644838854
cg13280041	0.88451780711503	0.258793140358078	59.2237529949395	4.96561338613396e-25	1.21257246859793e-22	47.5685957089494
cg26586719	-0.766922000940769	0.741552556079636	-59.209637420656	4.9906168776951e-25	1.21775738916477e-22	47.5635593826901
cg11639950	0.90117848713965	0.703068233539913	59.2087527669317	4.99218828354053e-25	1.21775738916477e-22	47.5632437023198
cg05607401	-0.687652586473945	0.71838471199237	-59.195396351802	5.0159762667886e-25	1.22290574320406e-22	47.5584769765906
cg03880611	0.811647710739394	0.639268490609286	59.1891681346212	5.02710935997523e-25	1.22496495366452e-22	47.5562538151347
cg02769206	0.619666159004456	0.778141649596155	59.1777965700764	5.04750310160667e-25	1.22927731787046e-22	47.5521940894887
cg11355029	0.830208930379169	0.626421268350179	59.1738425435593	5.05461452356871e-25	1.23035200610796e-22	47.5507822792982
cg01883046	0.812425259085642	0.789882078327397	59.148958885001	5.09960983780005e-25	1.24064200701783e-22	47.5418950905601
cg00328720	0.941655260909062	0.724292503062272	59.1461322815041	5.10474743671427e-25	1.24122954873195e-22	47.540885316823
cg21193744	0.903839495799675	0.771425609948956	59.142871940817	5.11068012129169e-25	1.2416633843726e-22	47.539720530902
cg03781224	-0.828437682262752	0.718069303491295	-59.1421588721794	5.11197861961215e-25	1.2416633843726e-22	47.5394657715716
cg07813851	-0.903996077406554	0.716228158085122	-59.1351208513177	5.12481340261139e-25	1.24411803960839e-22	47.5369511084482
cg19869035	0.808206519492776	0.746027394485398	59.1103254023888	5.1703007072634e-25	1.25449270646538e-22	47.5280892150068
cg02717339	0.800358747262302	0.237993504331172	59.1078462157887	5.17487196644523e-25	1.25493397777768e-22	47.5272029346635
cg12271419	-0.697632900479643	0.742031049399792	-59.1021443588053	5.18540142426945e-25	1.2568189066128e-22	47.5251644360134
cg20981219	0.948161801766263	0.661070291887146	59.0889628545123	5.20982928943014e-25	1.2620686882806e-22	47.5204510454157
cg22159015	0.711710147407704	0.780958696975243	59.0838976296206	5.21924814178661e-25	1.26367892741473e-22	47.5186395425082
cg23811942	0.689872900819997	0.774439704779899	59.0654795482312	5.25364734606879e-25	1.2709198199827e-22	47.5120511847185
cg06518838	-0.932705441637231	0.809135084750056	-59.0649020325314	5.2547297946248e-25	1.2709198199827e-22	47.5118445651741
cg12586050	0.73259540996328	0.742354514973124	59.0605241963243	5.26294285279876e-25	1.27181301007866e-22	47.5102782230306
cg21585162	-0.92334491418358	0.775820550785713	-59.0599601580589	5.2640019960484e-25	1.27181301007866e-22	47.5100764072324
cg09222422	-0.731951724231161	0.208290893724877	-59.057505247156	5.26861439360885e-25	1.27225317171092e-22	47.509198003406
cg02052933	-0.768974232882087	0.685714167112107	-59.014012604232	5.35103562177869e-25	1.2914720224061e-22	47.4936291962664
cg20610594	-0.788950284974264	0.730014494104392	-59.0056183551518	5.36709804857009e-25	1.29466331816063e-22	47.4906229408321
cg24457026	-0.801355758177323	0.6547181148946	-58.9962083199636	5.38516421126155e-25	1.29833432869183e-22	47.4872523544211
cg09250678	-0.863983286121541	0.20105622568542	-58.9908276543539	5.39552305674015e-25	1.30014424777928e-22	47.4853247916164
cg20103054	-0.912965126620572	0.76201643387404	-58.979032010947	5.41830506418914e-25	1.30494424818514e-22	47.4810984762481
cg01710351	-0.677748804092326	0.715039204285038	-58.9676460032607	5.44039144031046e-25	1.30957173260398e-22	47.4770180722661
cg06322601	-0.574797608982037	0.13258390669911	-58.9553669422218	5.46431580996036e-25	1.31463652818946e-22	47.4726166787995
cg05232207	0.749719988405725	0.742247746060963	58.9462409625066	5.48216809089523e-25	1.31823589362872e-22	47.4693448619901
cg08061524	0.917494987826813	0.806198077051435	58.9273469460725	5.51932299758034e-25	1.32647050491663e-22	47.4625693154555
cg22692843	-0.882906212678179	0.789387306532811	-58.8944604314535	5.58462414741264e-25	1.34145732088877e-22	47.4507703950562
cg14082893	-0.851478758539279	0.730177551403778	-58.8872331843803	5.59908304581458e-25	1.34422219663893e-22	47.4481764803643
cg19130824	0.883322170686209	0.753509311173594	58.8724712390796	5.62873784333697e-25	1.35063045797672e-22	47.4428772449119
cg18087514	-0.852041583048928	0.781049337271673	-58.8213679582417	5.73267385436605e-25	1.37484657387902e-22	47.4245212209465
cg10883503	-0.774853204494083	0.166278187983439	-58.789776710718	5.79792872085037e-25	1.38976534338743e-22	47.4131652721301
cg07813031	-0.827569893448956	0.733477922536665	-58.784889271158	5.80809346823527e-25	1.39100907160725e-22	47.4114078249754
cg23475018	-0.857498648703246	0.696480766070013	-58.7843483901016	5.80921952214298e-25	1.39100907160725e-22	47.4112133229569
cg15742515	0.726319819865338	0.693169694910507	58.7817319029986	5.81466998380245e-25	1.39158330305269e-22	47.4102724013832
cg16764848	0.899289744625197	0.348607314109521	58.7748536350986	5.82902380588921e-25	1.39428659147059e-22	47.4077986761127
cg02585724	-0.886202584569454	0.743625982931294	-58.7595069326958	5.86118374904176e-25	1.40124398690384e-22	47.4022782149578
cg03577139	0.921351472469001	0.239489948944747	58.7489503375875	5.88341352859002e-25	1.40582131122614e-22	47.3984799380548
cg23250700	-0.801421078760401	0.770488696780291	-58.7431477421727	5.895670045701e-25	1.40801201180489e-22	47.3963918453627
cg14491284	-0.769805387864684	0.723563348489142	-58.7347850695728	5.91338112241482e-25	1.41150240184301e-22	47.3933821077938
cg16309127	0.679623742222444	0.665013199324957	58.7306070165705	5.92225056481743e-25	1.41287977760644e-22	47.3918782488344
cg04738237	-0.819922244185134	0.751936924966668	-58.7205839479191	5.94358501575651e-25	1.4172279521619e-22	47.388270053236
cg13901675	0.813029152578817	0.613148707761709	58.6906657411996	6.00774682387964e-25	1.43177828252743e-22	47.3774959026508
cg01905489	-0.743564404868748	0.704386334222178	-58.6860826963094	6.01763936997763e-25	1.43338660667006e-22	47.3758449364104
cg01124539	0.799416439266627	0.528765974316639	58.6822935586725	6.02583113752314e-25	1.43458834146641e-22	47.3744798579395
cg22928386	-0.856295246103716	0.185783713125032	-58.6760418499673	6.03937228830282e-25	1.43706170144057e-22	47.3722274049466
cg19464780	0.877979503702629	0.790744677767507	58.6594130737894	6.07554537155724e-25	1.44491491410885e-22	47.3662349066615
cg14014879	0.779265886550246	0.74437259222771	58.6579340994067	6.07877359490798e-25	1.44492892057065e-22	47.3657018418541
cg15135286	0.840422603602203	0.696853181946368	58.6498421921779	6.09646798092191e-25	1.44837973797921e-22	47.3627850316299
cg03669394	-0.843129169556002	0.766019875515484	-58.6228187391067	6.15595128819905e-25	1.46174987073064e-22	47.3530410317419
cg00089486	-0.518063884971583	0.168719549101064	-58.6059118459966	6.19347500803803e-25	1.46935278941432e-22	47.3469423727648
cg20682376	-0.853390827262182	0.755443820102255	-58.605489382247	6.19441569883164e-25	1.46935278941432e-22	47.3467899574214
cg24999588	-0.779885970077084	0.710766753262876	-58.6006562373935	6.20518820719559e-25	1.47114267058894e-22	47.3450461846643
cg14658964	-0.822381851501488	0.763882164615354	-58.5834371250135	6.24372725496631e-25	1.47951023534911e-22	47.338832370231
cg03181524	-0.779976221351607	0.742674325346584	-58.5804491585355	6.25044026205732e-25	1.48033154279198e-22	47.3377539118949
cg11958644	-0.877459982113597	0.810789481714362	-58.5720791680736	6.26928521914308e-25	1.48402379245043e-22	47.3347325853814
cg26692749	-0.850468857045106	0.754067112234655	-58.5665071063172	6.28186363785489e-25	1.48528145235421e-22	47.3327209747584
cg07700837	-0.678739450996855	0.661017981079036	-58.5655995096023	6.28391495517834e-25	1.48528145235421e-22	47.3323932972614
cg01267076	0.869552214204117	0.785084053110378	58.5653974477453	6.28437174352671e-25	1.48528145235421e-22	47.3323203443809
cg25039325	-0.804386170158827	0.747475662809384	-58.5450124027346	6.33063404420642e-25	1.49544008657728e-22	47.3249590962653
cg22231483	0.874032740577687	0.612409921904259	58.5383706101019	6.34578397883176e-25	1.4982425550436e-22	47.3225600847748
cg23213217	-0.809302540994436	0.753483387102733	-58.5363353723555	6.35043395156943e-25	1.4985643596584e-22	47.3218248998422
cg21424703	-0.869459027163024	0.756766142099122	-58.5301105734482	6.36467810120131e-25	1.50114867724712e-22	47.319576158231
cg05506581	0.855437978845907	0.772481088259428	58.5229377353451	6.381133127524e-25	1.50425150163881e-22	47.3169846151503
cg15200009	0.863225235381697	0.787671224634524	58.5212412420723	6.38503151858441e-25	1.50439261996786e-22	47.3163716232307
cg03766264	-0.926598645271555	0.776547957820967	-58.5035650800984	6.42579841510305e-25	1.51272566975652e-22	47.3099835853084
cg14088811	-0.799418326912704	0.71015777181523	-58.5030306536741	6.42703520940182e-25	1.51272566975652e-22	47.3097904152853
cg12732155	-0.685301178345951	0.65574655053272	-58.496230815876	6.44279348431053e-25	1.51565220713726e-22	47.3073324288449
cg11972626	0.844320108205935	0.792242894377118	58.4930439484119	6.45019280210537e-25	1.5166103148055e-22	47.3061803436754
cg03437770	-0.681881565710763	0.742420754515394	-58.4887444049996	6.46018964873783e-25	1.51817786740003e-22	47.3046259083738
cg17237804	0.783577735975341	0.68678116743945	58.4601556143136	6.52707515139661e-25	1.53310604444783e-22	47.2942869515011
cg01655958	-0.90597724845239	0.785317250384552	-58.4457878233137	6.56096296892997e-25	1.54027220760292e-22	47.2890888879529
cg07314530	0.834882587020953	0.757481868723069	58.4154225476718	6.63318981867305e-25	1.55642695328422e-22	47.2780986630142
cg23290313	0.898382121972384	0.766807507784704	58.3988199337859	6.67303233225203e-25	1.56497025236472e-22	47.2720870291901
cg07222861	-0.826236908190301	0.780256233299957	-58.3899578392084	6.69440183501047e-25	1.56917467383014e-22	47.268877408713
cg07613333	0.924386619624424	0.809237519527607	58.3836035558806	6.70976825100134e-25	1.57171526074857e-22	47.2665757316575
cg12544951	-0.765843437675105	0.202807014070086	-58.3826260864972	6.71213531766677e-25	1.57171526074857e-22	47.2662216445332
cg03635766	0.817120727987678	0.769447384100184	58.3704256492947	6.74175389497678e-25	1.57784035844911e-22	47.2618015172018
cg10586672	0.850223182896752	0.783336683249136	58.3397859957462	6.81674160393329e-25	1.59457191618739e-22	47.2506966423145
cg02218506	0.77604327003137	0.751670262719733	58.3367372172435	6.82425082418716e-25	1.59550984269496e-22	47.2495913179643
cg01295249	-0.824878684824203	0.764671039878894	-58.3257150289538	6.85147108723372e-25	1.60105288743246e-22	47.2455947454959
cg02235497	0.832738122393517	0.776689090921618	58.3186398717377	6.86900368943611e-25	1.60432759838669e-22	47.2430289148101
cg03316934	0.849888088865649	0.74542950479145	58.3112465665166	6.88737487195449e-25	1.6077947147326e-22	47.2403473510213
cg25769315	0.818055383518872	0.760978496667132	58.3091749092579	6.89253183009825e-25	1.60817512111571e-22	47.2395958923785
cg19695507	-0.823867230008367	0.778660308496302	-58.2977638947473	6.92100971580284e-25	1.61399362635891e-22	47.235456228136
cg08452338	0.882105418101562	0.771444807973037	58.2942509309707	6.92980161733994e-25	1.61521771746495e-22	47.2341816280113
cg07919145	0.77471359368127	0.63007385914733	58.2808089749528	6.96355094099215e-25	1.6222547314807e-22	47.2293037573865
cg26521448	-0.810125332892744	0.744481682268733	-58.2727303185757	6.98391713299216e-25	1.62616836573159e-22	47.2263715636849
cg22111043	-0.844692596997139	0.701951832075995	-58.2641002242346	7.00574239626608e-25	1.63041756808661e-22	47.2232387423888
cg15150064	-0.79886126447153	0.660874885352551	-58.2530432638972	7.03380953095528e-25	1.63611433839685e-22	47.219224216492
cg05415840	0.814598087214497	0.801688818299392	58.2277718874411	7.09840164133527e-25	1.65029693641059e-22	47.2100457067215
cg10819238	0.931845866681448	0.741649666219715	58.2252954455732	7.10476459842959e-25	1.65093436700817e-22	47.2091460392842
cg08305799	-0.71671121038304	0.746246442445259	-58.2183824539656	7.12255842334944e-25	1.65422598613818e-22	47.2066343996816
cg00011616	0.908315016740954	0.819265047593752	58.2113177462082	7.1407909693789e-25	1.65761609513724e-22	47.2040673089634
cg13869484	-0.926506485815637	0.769658126099695	-58.2056754812039	7.15538757798084e-25	1.66015916065e-22	47.2020168496479
cg11898431	-0.645848702123274	0.149529392235109	-58.1722369636243	7.24253697115332e-25	1.6795244305791e-22	47.1898605738594
cg19827923	-0.793173718982975	0.730604316142313	-58.1657571278575	7.25955324124908e-25	1.68261460000908e-22	47.1875040234147
cg04206967	0.601885000562932	0.813949924453815	58.1249324657979	7.36772721305855e-25	1.70681936672029e-22	47.172650684052
cg21211187	0.513996317671248	0.845163238418618	58.0828674157687	7.48095457095045e-25	1.73216962846217e-22	47.1573343862719
cg14989202	-0.894027919703348	0.797668336346309	-58.0494624117146	7.57216869168094e-25	1.75239970975851e-22	47.145162851315
cg00652846	0.814909805635842	0.690352385685971	58.0473901975224	7.577865197788e-25	1.75282827109261e-22	47.1444075674438
cg11858499	-0.885980295331615	0.762459042826323	-58.0458528353408	7.58209429729833e-25	1.75291714557874e-22	47.1438472086586
cg20052079	0.895905803938905	0.681876684941347	58.0281846950293	7.63087499601105e-25	1.76330066874374e-22	47.1374061449994
cg05191313	0.865904031506708	0.314355918677212	58.0258876081285	7.63724121162739e-25	1.7638777308982e-22	47.1365685694745
cg09683440	-0.829506352775001	0.777553391869312	-58.0086364139011	7.68522972813222e-25	1.7740623216976e-22	47.1302772191382
cg03852656	-0.818023145581832	0.734031423747423	-58.001042063051	7.70645529063158e-25	1.77806175685822e-22	47.1275069963271
cg23275914	-0.724316057921744	0.757806568434839	-57.9834250870886	7.7559298904542e-25	1.78820955117981e-22	47.1210792869734
cg02016764	-0.895614748059068	0.778180123252678	-57.9825903636646	7.75828231939126e-25	1.78820955117981e-22	47.1207746789995
cg20781880	-0.743897641030637	0.715769147570443	-57.9696134087886	7.79495038141027e-25	1.7957533240974e-22	47.1160385152156
cg01382502	-0.925334121506837	0.799437220363212	-57.9351895261665	7.89310120480485e-25	1.81744634862757e-22	47.1034694368289
cg21531300	-0.739556523423477	0.723861670754123	-57.9216034077733	7.93219383039485e-25	1.82552573912939e-22	47.0985065871291
cg22935422	0.884726588330228	0.765248777764526	57.8900681648671	8.02371649724409e-25	1.844829872587e-22	47.0869823397404
cg02338778	0.90239062041885	0.765690289976021	57.8899141268593	8.0241662550504e-25	1.844829872587e-22	47.0869260315999
cg01391063	0.842290159661826	0.815268181450719	57.8867061539062	8.03353884593488e-25	1.84587141497745e-22	47.0857533301644
cg19281794	-0.780415606666263	0.793841907594407	-57.885592918668	8.03679401357778e-25	1.84587141497745e-22	47.0853463614613
cg15587792	-0.857690511073353	0.682522924528451	-57.8536415864148	8.13081264601962e-25	1.866525072229e-22	47.0736622549567
cg12137450	0.844423720385239	0.43303269453358	57.8312825775273	8.19728963815508e-25	1.88083861043346e-22	47.0654818139831
cg20611272	-0.756627033471758	0.19515021752456	-57.8285471842045	8.20546138711357e-25	1.88176654979826e-22	47.0644807898845
cg14438812	-0.760680887698554	0.795499370723048	-57.8211184882476	8.22769702768849e-25	1.88591722066036e-22	47.0617619847473
cg02995791	0.805371515102201	0.80919750198882	57.8017016601035	8.28611408611631e-25	1.89835290100567e-22	47.0546539191913
cg08005692	-0.879132836790029	0.821106980687372	-57.7921077689201	8.31513818572806e-25	1.9040455300127e-22	47.0511408697344
cg20155875	0.892459758781943	0.458677064813268	57.7871567007069	8.33015811450449e-25	1.90652730220067e-22	47.0493276655063
cg20971158	-0.920647592043221	0.797848775750032	-57.7791065619909	8.3546402801983e-25	1.91117112400663e-22	47.0463791505884
cg18179039	-0.820713386444774	0.764726913646586	-57.7679022799696	8.38884030955858e-25	1.91803218933343e-22	47.0422746413057
cg19344322	0.85600305593515	0.634170912528933	57.7595103075251	8.41455200742436e-25	1.92294656927561e-22	47.039199819973
cg16664472	-0.776470890479686	0.670750317771543	-57.7524311786485	8.43630550648042e-25	1.92695192558091e-22	47.0366056541233
cg13725172	0.794194852480721	0.672670122006925	57.7452913164588	8.4583052760182e-25	1.93100949343488e-22	47.0339888885773
cg09491944	0.887931036134508	0.807286765702983	57.739894136363	8.47497524546389e-25	1.93384682890863e-22	47.0320105882958
cg04587220	0.855680810284125	0.179843585408061	57.7191556418419	8.53934975338583e-25	1.9475612536599e-22	47.0244071951405
[truncated: 453,911 more rows]
