# Supplementary material for: Genetic Variation, Not Cell Type of Origin, Underlies the Majority of Identifiable Regulatory Differences in iPSCs
Source: PLoS Genet. 2016 Jan 26;12(1):e1005793. doi: 10.1371/journal.pgen.1005793 (PMC4727884; doi:10.1371/journal.pgen.1005793)
Supplement: S2 Table — Differential methylation results from all contrasts (a) between L-iPSCs and F-iPSCs, (b) L-iPSCs and LCL, (c) F-iPSCs and fibroblasts, and (d) LCLs and fibroblasts. The contrasts are polarized as written here–i.e. a negative T statistic indicates a decrease in methylation between the first cell type and the second. (GZ) [file pgen.1005793.s015.gz › TopTables/L-iPSC_vs_F-iPSC.txt]

Probe	logFC	AveExpr	t	P.Value	adj.P.Val	B
cg23720064	-0.867727574354241	0.363672324881505	-22.5316765568011	2.73538752675893e-16	1.24709052732467e-10	26.29636832277
cg26248075	-0.791351339541088	0.432000563844177	-19.6896875885656	4.2039887110277e-15	9.58320246622319e-10	23.9908127268981
cg08074534	-0.7274214535788	0.321570673640339	-15.3861569149873	5.62815006395894e-13	8.55309965219839e-08	19.6110971826341
cg20234976	-0.652743511466232	0.345583363433331	-14.8314780506595	1.15028806325962e-12	1.31106957730173e-07	18.9499513412295
cg06504526	-0.866312693020865	0.28980404963454	-14.5172486002699	1.74178617101655e-12	1.58819546645631e-07	18.564030956779
cg26099134	-0.738497423070324	0.373669148161029	-14.3594893855527	2.15118346252669e-12	1.63457675400091e-07	18.367078023492
cg14314744	-0.87585784019958	0.422471392521058	-13.2839674733309	9.56294943973031e-12	5.82944898648165e-07	16.9645311478045
cg06386307	-0.787115238023542	0.407702195194369	-13.2369940162894	1.02291223907906e-11	5.82944898648165e-07	16.9008011726583
cg01978237	-0.830571071454683	0.453004190103959	-13.0482103820937	1.3434302241222e-11	6.80536970532838e-07	16.6425004162602
cg14015656	0.489761310701014	0.687042711489408	12.857028862992	1.77615467866616e-11	7.79090072795737e-07	16.3773240574636
cg26796341	-0.532620184883428	0.371127209715389	-12.818483459076	1.87975495180038e-11	7.79090072795737e-07	16.3234161896968
cg04859726	-0.659538149236875	0.306743285944296	-11.9189429144875	7.33883854941543e-11	2.78820823588666e-06	15.0215643578474
cg00087368	-0.761674683894825	0.455319369368653	-11.7425924984305	9.67274991335717e-11	3.35308681316298e-06	14.7561563831036
cg05100070	-0.666571262184165	0.465458704622377	-11.702949102226	1.02965970003469e-10	3.35308681316298e-06	14.6960176266168
cg23588121	-0.538942907663738	0.41525538058609	-11.5740617164778	1.26304263026622e-10	3.83889177043116e-06	14.499278200483
cg18782604	-0.916473699949537	0.369316386559459	-11.4134622282146	1.63305551134775e-10	4.65328961361596e-06	14.2514992688372
cg06708634	-0.6195045904556	0.451120512654989	-10.90067395128	3.77678509230059e-10	1.01286711260633e-05	13.4403327354474
cg08979319	-0.878935624721927	0.48616774788247	-10.7119155503901	5.179017002929e-10	1.31175868989187e-05	13.1338727254949
cg14717557	-0.758481950200254	0.494374272781446	-10.6339587076447	5.90713815715315e-10	1.41743334590931e-05	13.0060428535917
cg13727089	0.273368266243286	0.783404890523047	10.4373108529709	8.25655323505804e-10	1.88212259269766e-05	12.6802687316075
cg23466749	-0.124493516754682	0.447209530652903	-10.1766795619917	1.2956155973701e-09	2.81278146189048e-05	12.2410640184601
cg16565394	-0.709727645624281	0.46242520939019	-10.1436728991883	1.37245963657493e-09	2.84417305868579e-05	12.184830388907
cg01838004	0.233786390181972	0.79504384527315	9.6168645516981	3.5030707550858e-09	6.94384777370073e-05	11.2682930109588
cg25137968	0.226399653907253	0.486525640665758	9.57303239640301	3.79280373223252e-09	7.2049047898422e-05	11.1903986948149
cg27153155	-0.388995485184262	0.33971218210862	-9.48652261380644	4.43990228264662e-09	8.09678339872569e-05	11.0359135688894
cg24411043	-0.582302314355412	0.273939271452221	-9.44612538096048	4.7803167316209e-09	8.38228538889725e-05	10.9634326595102
cg04080517	0.23764120025685	0.407543845348477	9.40539116234051	5.15105288952655e-09	8.69783897357055e-05	10.8901262682525
cg26275858	0.146395619087819	0.931220524837945	9.12444779912503	8.67101780704702e-09	0.000141185847443243	10.3784496175715
cg05770946	-0.5800435340942	0.303294080424924	-8.95244492943193	1.19858831929128e-08	0.000188430482982099	10.0598909362263
cg04888113	0.285866801479142	0.343966250025974	8.7476205909141	1.77108449046397e-08	0.00026915171001581	9.6752419259712
cg11731300	-0.628584680664498	0.206885721990516	-8.72673955940322	1.84356288220569e-08	0.000271128630202063	9.63570268885749
cg13466383	-0.662763018591929	0.303985893251921	-8.5096639340312	2.8066999567536e-08	0.000399875805401104	9.22106761051867
cg06023791	-0.315562334426574	0.262304073383216	-8.4300568563478	3.27949493979182e-08	0.000453077132727421	9.06736209029358
cg00329300	-0.680750294304245	0.306619190820047	-8.33710842296164	3.93737322458864e-08	0.000527967007888884	8.88677317671423
cg03681834	0.220014007348916	0.337119849775227	8.16505133322313	5.53976326544545e-08	0.000721609562956924	8.5492807697915
cg04834436	-0.495737073577539	0.366693739575856	-8.14589640190155	5.75579109372355e-08	0.000728922977094307	8.51145027874828
cg15157455	0.157624483949176	0.307276232637559	8.10186187746604	6.28605554575218e-08	0.000757678864642968	8.42428714391571
cg00446235	-0.652778135179707	0.225528363569278	-8.09955121504322	6.31523696704016e-08	0.000757678864642968	8.41970580712096
cg11474093	0.351121179696678	0.40452350216484	8.08621305857364	6.48644263853129e-08	0.000758265144444308	8.39324560637271
cg01327147	0.266566218396431	0.731349254721894	8.06077131042813	6.82643139287797e-08	0.00076223944127414	8.34270476009052
cg16615348	-0.112922248695576	0.0521624960259999	-8.05870637402131	6.85482158589189e-08	0.00076223944127414	8.33859869226284
cg00672936	-0.500350869057199	0.52630517160914	-8.02628218712006	7.31696046130254e-08	0.000794256058074391	8.27404523599531
cg12861170	0.365756287869499	0.67988988510418	8.00627215384632	7.6181108359092e-08	0.00080771463051148	8.23413316185485
cg15734553	0.342004208778701	0.504187386249389	7.98186110905302	8.00290939506786e-08	0.000829228732342134	8.18536631679132
cg15046062	-0.558865229016282	0.309967026318483	-7.87468271636348	9.94530575073031e-08	0.00100759207662566	7.97025702759554
cg12003026	0.178136330520607	0.387687786142421	7.83557641239872	1.07700413669115e-07	0.00106742816512796	7.89136627498224
cg05905531	0.55081881954048	0.535682060458934	7.80725332005233	1.14112111712897e-07	0.0011069117627878	7.83409424514776
cg01357292	0.204527728897275	0.600300491747157	7.7838228531508	1.19713484385988e-07	0.00113705363888366	7.78663007750688
cg27180868	-0.632542079403209	0.278370368195271	-7.73983722896296	1.31008113162582e-07	0.00121893691575413	7.69731738093983
cg09118625	-0.367862354086265	0.63656113927294	-7.65858178023612	1.54855523976065e-07	0.00141200363871856	7.53161164116406
cg11578532	-0.512162338270475	0.423067664163101	-7.56474234850376	1.8805383585991e-07	0.00167519753592584	7.33908752282675
cg23671082	0.425740347038707	0.549592823311155	7.55708285405092	1.91069008945063e-07	0.00167519753592584	7.32331844896184
cg14993283	-0.306576763195129	0.362375152932207	-7.53086369952975	2.0177300450337e-07	0.00173566661288927	7.26927715089573
cg13906823	-0.727105176284468	0.316857917212857	-7.51200218734249	2.09854158947756e-07	0.00177175202973836	7.23034136051726
cg10745499	-0.551551235473766	0.358134730725062	-7.50115436295697	2.14652299940393e-07	0.00177931145574227	7.2079256341245
cg10172584	0.363155455611873	0.735673569868948	7.48192054129402	2.23439647367443e-07	0.0018190780291302	7.16814073855614
cg12426196	-0.677129669867021	0.298434980972581	-7.46734359302567	2.30345879468673e-07	0.00184240333172917	7.13795403022352
cg01685883	-0.530283067223524	0.364314072595048	-7.44624499597897	2.4073389888882e-07	0.00189229296280003	7.09420931082657
cg15055674	-0.203199052967164	0.0649631047006426	-7.41760934907749	2.55610645480749e-07	0.00197517710815471	7.03473815856189
cg20149168	-0.335910830081305	0.701735259585149	-7.39815366516667	2.66256051630677e-07	0.0020231466083157	6.9942668464106
cg00339488	-0.447354619237373	0.352485371373365	-7.37797116015817	2.77782791780525e-07	0.00207613037050261	6.95222782945611
cg00448707	-0.335164531837181	0.723641563390695	-7.34540982667322	2.97474893580018e-07	0.00218744804406558	6.88428478813244
cg12769994	0.196023581470314	0.340105997952503	7.31738924134805	3.15570715781801e-07	0.00227025210295048	6.82569846884087
cg13688123	0.38179842846859	0.437961770486351	7.30613479653581	3.23154641254932e-07	0.00227025210295048	6.80213661398739
cg14286208	0.414059760207003	0.599520071829914	7.30537349956844	3.23674380232461e-07	0.00227025210295048	6.80054215810412
cg08721652	0.0895621198722173	0.943351931922583	7.29622250023932	3.29989590913935e-07	0.00227947809687231	6.78137006435429
cg24161057	-0.706351024168378	0.299152976767377	-7.26441486845263	3.52945188563973e-07	0.00240166031221196	6.71464013230611
cg08636083	0.183809876444374	0.330778868048051	7.24842309427121	3.65101612600772e-07	0.00244784523824732	6.6810376925446
cg14780132	-0.362781293969658	0.444208898400342	-7.21690043733135	3.90342961707842e-07	0.00257914869090177	6.61469768150297
cg15682057	-0.136156486832841	0.0895969024087696	-7.20715477794177	3.98505065930531e-07	0.00259546349440555	6.594159984891
cg05324194	-0.451102999552453	0.277789363770723	-7.19784529189674	4.06466018391596e-07	0.00261002707668891	6.57452922814377
cg18296956	-0.11124913687373	0.0639270232188762	-7.18970547046489	4.13560870577854e-07	0.00261870189590485	6.55735513077842
cg14250881	0.188696647723596	0.855395469773297	7.16288450429813	4.378541008863e-07	0.00272273734356061	6.50070135948942
cg01746241	0.225465406567415	0.734441688968048	7.15852974986479	4.41934950809337e-07	0.00272273734356061	6.49149349492286
cg05079049	-0.503662217598719	0.323767562851805	-7.12873735455481	4.70924292018732e-07	0.00286265458632347	6.42842937929376
cg22901840	-0.35201333351366	0.646516733878761	-7.11667382626336	4.83212926897678e-07	0.00289870533555159	6.40285882234794
cg08072402	0.303612996084456	0.449391960338502	7.05575635087896	5.50503995957567e-07	0.00325948411424694	6.27343030509087
cg15254671	0.634079864802155	0.488727603471503	7.02556842807628	5.8735278948547e-07	0.00343307705454257	6.20910373311718
cg14633504	-0.124967021937472	0.0590377275187147	-7.00416380557011	6.150102507709e-07	0.00354923194213875	6.16341812192057
cg02722214	0.397652096515131	0.794414609319459	6.98090256153404	6.46589847193516e-07	0.00365498374707537	6.11369926112945
cg01912955	-0.433661527413434	0.362002015201492	-6.97752995922317	6.51305052835433e-07	0.00365498374707537	6.10648453380436
cg00614392	-0.233922954462308	0.262093356399623	-6.96962417852407	6.62497173504226e-07	0.00365498374707537	6.08956632007006
cg24372299	0.296989893947696	0.327006535121823	6.96759439811762	6.65402493929187e-07	0.00365498374707537	6.08522126584471
cg07279638	0.03830833673814	0.932314110861269	6.95884563020638	6.78075757604372e-07	0.00368025617439773	6.06648681902733
cg23324289	0.186891645212649	0.722496950897491	6.92379694604775	7.31387611302507e-07	0.00392290501022266	5.99133059464456
cg25526215	-0.163284655592505	0.10575592482617	-6.90147382425298	7.67572386382125e-07	0.00406911542645901	5.94337601270384
cg14497172	0.352898195216132	0.407915215473535	6.89092120942266	7.853134706141e-07	0.00411531338376637	5.92068355023077
cg12535715	-0.650374179297242	0.381488759215094	-6.85838201841557	8.42719411126268e-07	0.00436595689462019	5.850616917565
cg03992149	-0.356131334317715	0.180683490002479	-6.82823147015847	8.99761849510065e-07	0.00453241252882643	5.78556740870267
cg08338216	0.148942634727519	0.741485859846375	6.82663841619633	9.02883942901794e-07	0.00453241252882643	5.78212703897888
cg22987448	0.693910547727192	0.510043235209308	6.8257280149145	9.04673159446393e-07	0.00453241252882643	5.78016077867714
cg08907834	-0.378036287502249	0.264602012278626	-6.78868459546617	9.80652517622041e-07	0.0048323375627425	5.70006193174406
cg00094898	-0.429034522040341	0.304185775456692	-6.78631191901334	9.85737082615105e-07	0.0048323375627425	5.69492529586195
cg00231504	-0.508011585953551	0.290997692797449	-6.74175385209831	1.08642162694452e-06	0.00526926046744974	5.5983227243359
cg13912480	0.16248681001737	0.825825386962017	6.728162875228	1.11919003317076e-06	0.00529706251768966	5.56880516133723
cg23244910	-0.222740654789458	0.225489477603167	-6.72540348414091	1.1259660873301e-06	0.00529706251768966	5.56280921081439
cg13482954	-0.200846480737663	0.0747935559451424	-6.72497994940093	1.12700985768221e-06	0.00529706251768966	5.56188881290657
cg05876174	0.275139146440356	0.651338644947212	6.69003827478513	1.2166367320123e-06	0.00565996788256864	5.48587480410575
cg12169233	0.325665652082668	0.420339589590373	6.66053533089185	1.2980001648632e-06	0.00593517991115933	5.42156818398326
cg08190928	-0.252995193624378	0.218652801586109	-6.65919327986279	1.30183148234505e-06	0.00593517991115933	5.41864026050982
cg14273116	0.411660233266669	0.489942194704812	6.64570939076322	1.34097610437295e-06	0.00605311302717495	5.38920975396923
cg21808053	-0.288193839951996	0.545875583098276	-6.63087862340441	1.38542888339323e-06	0.00619245962968437	5.35681222927831
cg22123542	0.166798671017348	0.309635000345469	6.62506149284015	1.40327529743098e-06	0.00621133243545396	5.34409703544432
cg16473915	-0.456065286003078	0.337914789515136	-6.6063586851982	1.46226945774326e-06	0.00641022373538203	5.30318642598606
cg02198701	-0.411209877070794	0.333835035335713	-6.55356472903362	1.64292046434522e-06	0.00713356065618694	5.18746159209283
cg25085369	-0.473787973555172	0.399369788629973	-6.52891529286152	1.73495994203065e-06	0.0074621281808603	5.13330753706231
cg16519842	0.182575790576971	0.372552843458398	6.50589846415312	1.82568026871284e-06	0.00777893356363432	5.08267041659003
cg20365618	0.206977627038361	0.715863311472008	6.49727301866515	1.86091837546767e-06	0.00785566015332838	5.06367708246539
cg07973435	-0.540049521318302	0.344033435784883	-6.4904412048328	1.88932352765232e-06	0.00790239898616485	5.04862666228708
cg13365524	-0.367460497289903	0.306290150682128	-6.46342626808735	2.00607285582541e-06	0.00826265929872756	4.98905529456903
cg25799020	0.304306496833339	0.357999286820595	6.46216473091862	2.01170227053313e-06	0.00826265929872756	4.98627119806403
cg20254725	-0.180428014756637	0.076190187724703	-6.45256564420303	2.05507082874811e-06	0.00836542269227279	4.9650803465533
cg07592723	-0.395956335538078	0.237955426400192	-6.43271840216587	2.14780716627178e-06	0.00866554659446876	4.9212291224502
cg21144063	0.468004072770971	0.701175192291105	6.37007299643391	2.46966970737852e-06	0.00987672909027143	4.78249609120928
cg10220595	-0.160280242527592	0.0661345889000675	-6.36394924021677	2.50367731264915e-06	0.00989484265202521	4.76890849220325
cg02531479	0.362255645237745	0.623129444092198	6.35679367324302	2.54402373159784e-06	0.00989484265202521	4.75302562575594
cg08755224	0.419423304512315	0.465599306541439	6.35105457611366	2.57686463103692e-06	0.00989484265202521	4.7402822790015
cg24384244	0.17283196320522	0.625739300996083	6.34962721065696	2.58509971987915e-06	0.00989484265202521	4.73711226495245
cg03641225	-0.309126264136314	0.458209167800772	-6.34931048474654	2.586930702096e-06	0.00989484265202521	4.73640881932854
cg23154059	-0.305469126957582	0.17437901497543	-6.34280011281799	2.62486281160304e-06	0.00989484265202521	4.72194661064567
cg05872614	-0.401913010798924	0.296590423637056	-6.342585398359	2.62612349124838e-06	0.00989484265202521	4.72146955315658
cg12210286	0.146103922988366	0.243585539494972	6.33239420247688	2.68667956115611e-06	0.0100400334321859	4.69882002786039
cg10982443	0.509381209437578	0.573184827546846	6.311034114523	2.81828713849251e-06	0.0104462218643099	4.65130692191369
cg23646235	-0.032971788637952	0.115418842095012	-6.30109489184663	2.88176071913406e-06	0.0105953510440355	4.62917930255669
cg09025040	-0.236067521615387	0.115199412715675	-6.27698954644257	3.04185650459098e-06	0.0110945023920646	4.57546400542555
cg24871743	-0.355181732188264	0.720342135222273	-6.26633016350391	3.11552901151738e-06	0.0112730224733404	4.55168872391836
cg05726109	-0.182767177188865	0.380313149414758	-6.24872234294689	3.24125298333068e-06	0.0116355877766164	4.51238533349323
cg13289463	0.100492373332273	0.952181720180579	6.23744761973273	3.32447487192727e-06	0.0118411042098466	4.48719888596158
cg19840484	0.111558265911558	0.162491330967236	6.23227000992179	3.36342235175731e-06	0.011886960344106	4.47562760571863
cg02357751	-0.288443314882524	0.240614762663662	-6.20228921705024	3.59831691251531e-06	0.0126192974121912	4.40856173483228
cg24701270	0.107697297004381	0.610788134034722	6.19690518445901	3.64224722890666e-06	0.012675854459014	4.39650657367864
cg19635505	0.365534145474953	0.580261438806819	6.18364928560402	3.75276237537071e-06	0.0129615295042065	4.36681126239989
cg15839431	0.349126562989035	0.702289727110661	6.14161274984873	4.12646869770687e-06	0.0141451003306131	4.27250634729623
cg11613559	0.206474908509992	0.649359138196737	6.11006574400268	4.4317844068832e-06	0.015078319618971	4.20159856661843
cg23412797	0.048339993228917	0.955522420064984	6.10308794030721	4.50238251134536e-06	0.0151873680358882	4.18589912897168
cg14661400	-0.0373147781700069	0.239160252053733	-6.0974361664771	4.56040727757507e-06	0.0151873680358882	4.17317903747661
cg22951027	0.113532022197049	0.815943237060013	6.09614975038052	4.57372100271031e-06	0.0151873680358882	4.1702832694468
cg16683770	0.443555437194936	0.333536698177593	6.09243775242936	4.61236156654279e-06	0.0151873680358882	4.16192636723178
cg07558472	0.153924314574654	0.303437646182241	6.08949298334718	4.64325300911074e-06	0.0151873680358882	4.15529562113461
cg22782873	0.373116240269179	0.688632407154711	6.08590782909376	4.68114815199952e-06	0.0151873680358882	4.14722157791594
cg07595841	0.136330606373625	0.451460567574507	6.08441494664123	4.6970211073682e-06	0.0151873680358882	4.14385905829572
cg02283487	0.130796287444193	0.749247528049594	6.07900038141407	4.75505448328761e-06	0.0152667386582793	4.13166133241965
cg04771100	-0.650430317733871	0.345473660899861	-6.05985111982953	4.96624639082074e-06	0.0158164366584368	4.08849581471033
cg11597277	-0.0372758078265945	0.960728546394467	-6.05725126448439	4.99565019151783e-06	0.0158164366584368	4.08263211099654
cg23787873	-0.283595346969779	0.24219546837947	-6.041477693165	5.17790352159534e-06	0.0161839806827569	4.04704006684042
cg11934170	-0.540099399943092	0.268364690762159	-6.041067219522	5.18273602176418e-06	0.0161839806827569	4.04611348462918
cg18990313	-0.521037023765676	0.319831871827967	-6.03587842985782	5.2442227243512e-06	0.0162645821922378	4.0343989401658
cg10546562	-0.0965145141442821	0.415638418069024	-5.95863393291819	6.25305504648336e-06	0.0192623670692042	3.85965162419171
cg26335633	0.484569139512298	0.5036259626404	5.94183362718264	6.49756688304938e-06	0.0198812464271882	3.8215578192479
cg08041481	-0.492231674953001	0.319463305751475	-5.92883443784861	6.69344679969002e-06	0.0203440622029779	3.79206176698448
cg12898512	-0.171979995379924	0.707537522583436	-5.91901284963884	6.84543853101727e-06	0.0206682376203714	3.76976377496357
cg13383926	0.0337109042530556	0.952632790071276	5.90667023587684	7.04145619762744e-06	0.0210404304519225	3.7417275446259
cg17313031	0.173150445860151	0.281924710112818	5.90545819354115	7.06101173289495e-06	0.0210404304519225	3.73897350938369
cg05913451	-0.1274099934879	0.076642583759632	-5.87400977715804	7.58828205768964e-06	0.0224217682878347	3.6674607115379
cg02852670	0.391110227815493	0.486844697670169	5.87202155365603	7.62293892350328e-06	0.0224217682878347	3.66293601409295
cg19978242	0.277065152755371	0.728543204638905	5.81671197437705	8.65468380832617e-06	0.0252933134298332	3.53689888443208
cg18471993	-0.26162990196433	0.272821272514744	-5.77935377294829	9.43126649617336e-06	0.0273873166131872	3.45158927200552
cg16101008	-0.543488686485915	0.359232172906882	-5.76600899018431	9.72560708659426e-06	0.0279810050246256	3.42108119353366
cg03796024	0.0320250558849613	0.898870499607005	5.76448372762027	9.75984083600906e-06	0.0279810050246256	3.41759307859174
cg15400655	0.381506773349656	0.494114153843078	5.75982909506839	9.86507380562898e-06	0.0279810050246256	3.40694697368168
cg09757277	-0.128934879146684	0.0495302077533331	-5.75911990833079	9.88120859153061e-06	0.0279810050246256	3.40532472574017
cg09319202	-0.152421426529903	0.098741831736243	-5.75454256482406	9.98599798639784e-06	0.0280848312342532	3.39485294370728
cg16627786	-0.2450320200047	0.223174222998325	-5.75215624122793	1.0041077166948e-05	0.0280848312342532	3.38939281594623
cg06035702	-0.228487715629758	0.121409307281979	-5.74236204805373	1.02704050462007e-05	0.0284251750259773	3.36697682682858
cg08541521	-0.247655167058221	0.163974756531431	-5.73929755126617	1.03432513215214e-05	0.0284251750259773	3.35996113837672
cg04686230	-0.184691227872903	0.610902320767231	-5.73902298136668	1.03498038084539e-05	0.0284251750259773	3.35933250762002
cg02602550	-0.319760271489942	0.301915290001693	-5.73495427013403	1.04473995859951e-05	0.0285214008697665	3.3500162693251
cg05659741	0.35228539621847	0.619163739861277	5.72873991082904	1.05982782165102e-05	0.0287610775100545	3.33578390626296
cg15676707	-0.275247194625386	0.356783093126084	-5.70269221477218	1.12552692107154e-05	0.030363253170753	3.27608696039182
cg03970899	-0.235573013629369	0.408447764852922	-5.69383170081697	1.14881026366224e-05	0.0305628395416374	3.25576497505038
cg09170553	0.332616710468355	0.281438502933975	5.69291641179852	1.15124324997649e-05	0.0305628395416374	3.25366528242526
cg25602765	-0.167032288930865	0.228459330412366	-5.69224307844602	1.15303643288404e-05	0.0305628395416374	3.25212058922042
cg03873153	0.473745623734565	0.592668355424202	5.68254448142485	1.17918344582149e-05	0.0310705899973701	3.22986616347197
cg07313334	0.323914230563731	0.310102746216537	5.68011684527229	1.18582234641539e-05	0.0310705899973701	3.2242942765257
cg04792330	0.479879615908148	0.551199105759846	5.66621826388581	1.22457157661381e-05	0.0319025387139429	3.19238344039796
cg26522319	-0.243082743511125	0.123416849263782	-5.65753321563226	1.24943851352576e-05	0.0323654268580415	3.17243334123707
cg22303045	-0.151017651666795	0.292089196778174	-5.65192528495272	1.26576801227682e-05	0.0325637625090416	3.15954774372703
cg24630195	0.265974633575305	0.718891711808242	5.6500149234555	1.27138025632458e-05	0.0325637625090416	3.15515753494549
cg22344703	-0.273278326983904	0.154630804626563	-5.64060609678359	1.29939379399408e-05	0.0330953421575331	3.13353001794753
cg21629591	0.202340449486855	0.498189850384639	5.62947261622473	1.33335640914681e-05	0.0337716955830068	3.10792732425976
cg08283130	0.515159556495304	0.5725320677151	5.60120777680228	1.4237005518205e-05	0.0358607358331759	3.04287696124203
cg09662325	-0.308399677681146	0.256750062725608	-5.59446944926297	1.44614448783583e-05	0.0362259194202875	3.02735802494057
cg04337653	-0.499772071445389	0.33517918326008	-5.58870408485478	1.46563370900302e-05	0.0365135007798669	3.01407658390784
cg01307915	0.382848759138864	0.481482347683573	5.56715531837337	1.54087706445579e-05	0.0381794164378281	2.96440861793145
cg07188591	-0.253473965387869	0.146210317878477	-5.52598629513756	1.69575564946835e-05	0.0417898355756279	2.86940125859783
cg23658744	-0.305809873387486	0.116863413236326	-5.50670252707539	1.77366543073105e-05	0.0434748283077738	2.82484768563568
cg14871601	0.508644002015476	0.544796571498015	5.50415496753576	1.78422706216084e-05	0.0434998374283287	2.81895932613625
cg09570682	-0.479937864254623	0.190103890178179	-5.49383360380343	1.82767649331178e-05	0.044265857567226	2.7950970444329
cg08705895	-0.0563076410460729	0.832286008711496	-5.48851229949924	1.85049661247487e-05	0.044265857567226	2.78279095864213
cg02189785	-0.160930158463131	0.29079648389433	-5.48743714802292	1.85514244360531e-05	0.044265857567226	2.78030425974265
cg02638057	-0.214084397970925	0.0780398358624969	-5.48564995143779	1.86289137246474e-05	0.044265857567226	2.77617046448055
cg22842855	0.530608551168714	0.565599050274948	5.48535037079554	1.86419351470847e-05	0.044265857567226	2.77547750601358
cg11382417	0.270694005221787	0.489021164867389	5.46377678812493	1.96044157177694e-05	0.0461996726765841	2.72555561523338
cg23063647	0.739844550598305	0.545386803966158	5.46258571940065	1.96590039684528e-05	0.0461996726765841	2.72279829670656
cg07379055	0.396990278173437	0.59891685967661	5.43430994355869	2.10013450250264e-05	0.0491011446685117	2.65730506654099
cg07914385	-0.0481258306890114	0.921125239483844	-5.4302519513204	2.12015011773352e-05	0.0493162061314228	2.64790036192818
cg15139482	-0.255028715876518	0.115561106896551	-5.42682841134678	2.13718721956465e-05	0.0494601535670924	2.63996499283303
cg13697378	-0.404149256544101	0.644179395193067	-5.40676919937435	2.23984757957704e-05	0.0515741873739883	2.59345078476735
cg06580551	0.283623141894585	0.60373160853988	5.3997684586623	2.27684548482927e-05	0.0521626444717845	2.57720945868956
cg19641455	-0.246872185828174	0.124061842027824	-5.3975179895482	2.28887041802941e-05	0.0521759456141894	2.57198765765338
cg08407360	-0.0307917482389797	0.896528307453911	-5.38281819541572	2.36902057175529e-05	0.05356973642071	2.53786950538242
cg07160746	0.219292114621359	0.618460584762055	5.38200915697776	2.37351379811441e-05	0.05356973642071	2.53599123113129
cg00558500	-0.198388197828262	0.629065303199153	-5.37679513248064	2.40267997474468e-05	0.0539608781914211	2.5238850393731
cg07332769	0.12738717510259	0.371855831394742	5.36748994639389	2.45563981719478e-05	0.054879938679278	2.50227444752929
cg04577625	-0.217202962600181	0.155270462228001	-5.35526566128134	2.52702187354764e-05	0.0561854285322584	2.47387416416062
cg02396224	-0.370191010379845	0.325567480703931	-5.35226951600122	2.54483702779176e-05	0.0561854285322584	2.46691154429377
cg09922628	-0.0905426778254115	0.0325036995123453	-5.35123360499038	2.55102623460277e-05	0.0561854285322584	2.46450407127636
cg13638229	0.182407015042223	0.753230722826859	5.34821200288495	2.56916679083191e-05	0.0563129245965469	2.45748134828544
cg20800606	0.0810559907039218	0.864155044444756	5.33705497392342	2.63729278944928e-05	0.0575295768247762	2.43154441108062
cg23856267	0.255460819753865	0.737701680898236	5.32343163281545	2.7229737502641e-05	0.0591157601182337	2.39986111971456
cg02838118	-0.240898132400219	0.117488011516462	-5.32136591132627	2.73621042304182e-05	0.0591215968705684	2.39505572278214
cg13221796	-0.0561953583369813	0.786509149651806	-5.31416785579113	2.78284689172842e-05	0.059845647472071	2.37830869754972
cg10620993	-0.0309490106514255	0.953276793064681	-5.30662610860973	2.8325769668749e-05	0.0606291157261941	2.36075788222418
cg04070211	0.177192204929286	0.581181514864367	5.27091449288448	3.08060473046338e-05	0.0653557316062202	2.27759457080003
cg07967677	-0.345082262743756	0.506285524588939	-5.27071180019436	3.08207371966777e-05	0.0653557316062202	2.27712228664872
cg14765959	-0.465893464407182	0.196797334230269	-5.26579068265083	3.1179580075641e-05	0.0658105664457661	2.2656549325556
cg13571093	0.0325080355655273	0.894287294298271	5.2514866529114	3.22468906859723e-05	0.0677496771089476	2.23231341557583
cg26894523	0.464907627900126	0.319647628155579	5.23925369576852	3.31890581462673e-05	0.0694092821076364	2.20378797064556
cg18114235	0.119261018273665	0.207574198808459	5.2360318466848	3.34418184285556e-05	0.0696185362546246	2.19627336058124
cg10108196	-0.467744714491144	0.261128083612709	-5.23234802222281	3.37332171585927e-05	0.0699059592489728	2.18768036304438
cg23881936	-0.154437070513081	0.0772864771465543	-5.21065041169933	3.55026194617143e-05	0.0731898353853705	2.13704900822545
cg15824611	0.0901989616089904	0.341650779849397	5.20902470298888	3.56389275417347e-05	0.0731898353853705	2.13325413186341
cg07051796	0.0276891458536692	0.937795146076183	5.20113728736653	3.63078279931125e-05	0.0742291563243943	2.11484009573463
cg13607709	-0.364322589179809	0.507203813787175	-5.17885921011281	3.82667774005868e-05	0.077541641589625	2.06280720739012
cg02787087	-0.420638702408161	0.382310621222281	-5.17790666739299	3.835288708016e-05	0.077541641589625	2.06058171476861
cg10243196	0.164726702402439	0.283404808920079	5.17654865372877	3.84759912621733e-05	0.077541641589625	2.05740879002881
cg09963962	0.0434509720696024	0.898039460622551	5.17509298111951	3.86083934128334e-05	0.077541641589625	2.05400755780886
cg01592198	0.239793011922105	0.61666024924654	5.16931750682323	3.91382781646809e-05	0.0781013357284961	2.04051160274667
cg22218588	0.0307282052021528	0.907811269193177	5.16832924082332	3.92296854243724e-05	0.0781013357284961	2.03820203728876
cg11585820	0.267836618404889	0.628139757626375	5.1640867933991	3.9624546849094e-05	0.0782757632576167	2.02828677892485
cg18248911	-0.296969158938466	0.189837204961763	-5.16303058568369	3.97234775110861e-05	0.0782757632576167	2.02581807862491
cg20850981	-0.0318429171280422	0.9100875169167	-5.161871073595	3.98323727835912e-05	0.0782757632576167	2.02310784056965
cg04939944	-0.0898830962266836	0.420321530774971	-5.1571089185702	4.02827939872421e-05	0.078821152818556	2.0119759055748
cg15918956	0.0520512936530751	0.964167889069385	5.13180166909439	4.27645803949141e-05	0.0833196574694242	1.95279421402132
cg10593256	0.0276192588810702	0.056161200404741	5.125222441303	4.34348072734852e-05	0.0839771642067422	1.9374020268193
cg07577018	0.0359823308020288	0.889655881611996	5.12356587380175	4.36052339857186e-05	0.0839771642067422	1.93352605038451
cg21209604	0.038542050375162	0.0823278448542592	5.12136079195132	4.38331438764537e-05	0.0839771642067422	1.92836642174717
cg25701114	0.0302297104869293	0.0409378286180639	5.12130583941249	4.38388389840202e-05	0.0839771642067422	1.9282378355975
cg12582003	-0.124977845710843	0.141863070045395	-5.11339978467231	4.46660646791917e-05	0.0852037889033066	1.90973617187716
cg17201760	0.621655099643547	0.478718084265036	5.11063628032708	4.49589329537867e-05	0.0853957371394315	1.90326816435027
cg04039414	0.209590226440467	0.308991189194527	5.10892461642351	4.51413056318199e-05	0.0853957371394315	1.89926177058389
cg23358589	-0.0343344844152659	0.934746901786181	-5.10451227280088	4.56148933588754e-05	0.0859350662448135	1.88893324733377
cg03706893	-0.149169471729665	0.11604243845773	-5.10122317127655	4.59711943710461e-05	0.0862499062786158	1.8812332874517
cg25351606	-0.337940993389541	0.323996121855578	-5.08439079060901	4.78392557448826e-05	0.089386865109219	1.84181788745978
cg07726288	0.12291093751723	0.758634946387354	5.0767388265562	4.87137293446354e-05	0.0906492912061744	1.82389431968359
cg25362652	-0.456808658652757	0.368745141710684	-5.07454525851555	4.89673868917547e-05	0.0907508998285362	1.81875560252659
cg11552640	0.0379429392055454	0.936652271715746	5.06837063243623	4.96886109605871e-05	0.0917147150730415	1.80428927902578
cg03316176	0.133084380508665	0.417410351631629	5.0514581591615	5.17196656466367e-05	0.0949195531711995	1.76465469968505
cg16524830	-0.198921170290932	0.181932324584283	-5.0483444634882	5.21026648162383e-05	0.0949195531711995	1.75735599684869
cg24864707	0.0509926347071633	0.967173017403704	5.0472215702154	5.22414896983907e-05	0.0949195531711995	1.75472373296246
cg01448155	-0.026872457339091	0.96537055259845	-5.04709065219049	5.22576996467967e-05	0.0949195531711995	1.75441683308363
cg16401850	-0.256316215522549	0.263165172812646	-5.0447912940238	5.25432324740519e-05	0.0950594647509722	1.74902649334069
cg26697474	0.0314538851191419	0.926686550295555	5.04065473153973	5.30608927460688e-05	0.0956165676358111	1.73932851059723
cg17703934	-0.0881765904874752	0.868932668826321	-5.03811708372445	5.33810139705096e-05	0.0957619737655512	1.7333786538411
cg04636841	0.356280782959098	0.427308953672005	5.03669175083759	5.35616751337228e-05	0.0957619737655512	1.73003661740277
cg22435267	-0.025012718745605	0.927164598561636	-5.02570216911203	5.49755608435652e-05	0.0979058904069914	1.70426525933206
cg11563680	-0.33138979769101	0.26948101413093	-5.02125072847305	5.55589708222714e-05	0.0985598847765827	1.69382449638613
cg00179795	0.135693205936532	0.739792330604678	5.0191760804177	5.5833014006966e-05	0.0986621295190538	1.68895809764801
cg11574055	0.200302140459174	0.822104018417357	5.01241398769757	5.67357653529417e-05	0.0998702810118133	1.67309504135288
cg18298927	-0.38258345701869	0.218923169203931	-5.00822016933243	5.73030582501855e-05	0.1004809126417	1.66325566317407
cg15802091	0.500084781333635	0.450405855786982	4.99961448620785	5.84851870707777e-05	0.102160849185587	1.6430625255667
cg18201679	0.226146076099727	0.331267577579344	4.99765489198161	5.87578017600623e-05	0.102245303055076	1.63846383640547
cg06431877	-0.318509491366227	0.203806484186753	-4.99029500533839	5.97932326494066e-05	0.103651455122399	1.62119026271837
cg11800832	0.181707202988051	0.257626514838536	4.98799936722065	6.01199600548394e-05	0.103753222966986	1.61580187401201
cg18457106	0.310835041596048	0.897177467611394	4.98669026326251	6.03070871142359e-05	0.103753222966986	1.61272899047151
cg17853087	0.109277612600187	0.696867555441773	4.97654851304109	6.17768950661205e-05	0.105882346727801	1.58892023021519
cg02637318	0.511754811964565	0.387554558935156	4.9717334581264	6.2487364196077e-05	0.106698929627841	1.57761466585933
cg20296343	0.553727275181451	0.550040684378544	4.96950492829224	6.28189807924435e-05	0.106864931093593	1.57238178634336
cg01011619	-0.236392548668997	0.115505742753827	-4.96487434752205	6.3513740586255e-05	0.10750083679122	1.56150781991344
cg16210718	-0.186007660012492	0.206313640993618	-4.96387711938805	6.36643765954454e-05	0.10750083679122	1.55916590163449
cg02197279	0.0406908126106538	0.857166076423337	4.96195207150722	6.39561873665112e-05	0.107595075211314	1.55464493284076
cg04914281	0.0732891026178374	0.910032320924286	4.95426908196392	6.51343650334852e-05	0.10917429545006	1.53659972518604
cg19274914	-0.0303373524885789	0.936006825524499	-4.95021845525545	6.57643398128249e-05	0.109826447487418	1.52708482352137
cg26954968	-0.335063421813735	0.249454472422484	-4.94084769303677	6.72454586631012e-05	0.111890062259469	1.50507006602306
cg18005867	0.58990967851715	0.462374787242991	4.93233003515725	6.86209984323095e-05	0.113763634164633	1.4850560647016
cg16655791	-0.382875419876269	0.222393903094116	-4.92440066051078	6.99271059910646e-05	0.115508938015892	1.46642145957928
cg03102548	0.0671668416148933	0.332546687877171	4.92036275228509	7.06018531390246e-05	0.116202494096075	1.45693102415585
cg05994997	0.0455339038355701	0.941094342001832	4.91206393376723	7.20093563210916e-05	0.118092754101974	1.43742381302586
cg14130977	-0.128903241554744	0.211167875116667	-4.90539705931445	7.31606059650548e-05	0.119550723532359	1.42175052578909
cg03134157	0.389716827486179	0.595249329613234	4.90063488657704	7.39943256782117e-05	0.120177806439276	1.41055389664197
cg26301389	0.116726482523525	0.286511635914532	4.90019649222832	7.40715571262672e-05	0.120177806439276	1.40952311401115
cg08325821	-0.263181433913459	0.225166111341587	-4.88217783062875	7.7317405589621e-05	0.124999214121858	1.36714960776884
cg13640423	0.0275415747531528	0.92278692747058	4.87372678007057	7.88889257014428e-05	0.127057781942069	1.34727125024909
cg07716663	-0.0557427434919133	0.123791258366038	-4.87234940109677	7.91480995625181e-05	0.127057781942069	1.34403114731029
cg20129806	0.274093314219977	0.309268445410463	4.86847730615411	7.98813095121543e-05	0.127599556715778	1.33492215910604
cg16805306	0.214699122502765	0.265584705493492	4.86761594908836	8.00453449599977e-05	0.127599556715778	1.33289576359693
cg21911007	-0.0431195766664052	0.940570359889948	-4.86328285879905	8.08757094132817e-05	0.128169821894587	1.3227014711897
cg11754807	-0.0623342983850306	0.769233312319586	-4.86281782404371	8.09653411981337e-05	0.128169821894587	1.32160735956223
cg12467933	-0.131795730907271	0.192772052755961	-4.85724128280561	8.2048026704147e-05	0.12932516693406	1.30848650260155
cg00899920	-0.177794966838579	0.083957767995361	-4.85546351760281	8.23962458146788e-05	0.12932516693406	1.30430341315411
cg05099576	-0.288169254617832	0.503509131417701	-4.85470045395391	8.25461682740266e-05	0.12932516693406	1.30250788486302
cg11729934	0.126293860872051	0.651647194998861	4.84407576835807	8.46625112819777e-05	0.131831426674627	1.27750522054995
cg17307615	0.163834100486399	0.939276450013831	4.8437701332709	8.47241955992757e-05	0.131831426674627	1.27678592033328
cg01064265	-0.391654512644362	0.238850461092281	-4.83297574871415	8.69321200106683e-05	0.134806880387972	1.25137961600185
cg17044311	0.0321986013139454	0.896617078583909	4.82906907060956	8.77454536254865e-05	0.135606880550493	1.24218361336769
cg17732646	-0.137862797708689	0.819048540016108	-4.81914401801383	8.98464928736603e-05	0.13838484650686	1.21881847979277
cg12099279	0.182238177057765	0.326744222905948	4.81507763650126	9.07219125685353e-05	0.139262717707478	1.20924461444422
cg26526953	0.0297154346185681	0.914812833029515	4.81279892038795	9.12162402582201e-05	0.139551664752098	1.20387937709331
cg09463917	0.286897980798675	0.36886220070022	4.80736111936907	9.24068941362557e-05	0.140592268456549	1.19107538216349
cg12547166	0.655622634966183	0.535964352660308	4.80687918179637	9.25131726370659e-05	0.140592268456549	1.18994055212969
cg14258645	0.100929046864309	0.947290058192623	4.79226210406993	9.57958900778955e-05	0.145097356297054	1.15551783256726
cg02336018	0.124125747934631	0.612132017478932	4.79055858634799	9.61860409900805e-05	0.14520588724433	1.15150566902119
cg09216650	-0.373146559865062	0.233163879565712	-4.78894536068571	9.65569912661347e-05	0.145284811512025	1.14770608079971
cg15035476	0.0267557751623957	0.866343153579266	4.78472837170501	9.75334949092347e-05	0.146271367316017	1.13777354056026
cg15595573	0.175186002564742	0.526992794469008	4.78084476366714	9.84416149789904e-05	0.147005902154525	1.12862575704083
cg27609554	0.0273204940392615	0.95358390785939	4.77967172278722	9.87175865709101e-05	0.147005902154525	1.12586258701501
cg00510598	-0.368479718121935	0.497702464257618	-4.77851443825132	9.89906164844796e-05	0.147005902154525	1.1231364918862
cg24690303	0.0484601552712518	0.953970404264558	4.7670241952958	0.000101743123386934	0.150602946049796	1.09606798932203
cg04834097	0.17889932335142	0.230724124340116	4.76025318352647	0.000103401166813021	0.152534325300592	1.08011519365076
cg25985959	-0.161244136132341	0.70853567131826	-4.75897562653113	0.0001037170512671	0.152534325300592	1.07710507042741
cg07810114	0.0265881022563055	0.956852919856073	4.74488161090268	0.000107267185949028	0.157248176032223	1.04389442582425
cg02272280	-0.174479839080684	0.192730302899364	-4.74273441331319	0.000107818702314238	0.157550078756681	1.0388343804401
cg20232986	-0.309927874400586	0.291658712422057	-4.73704428167365	0.000109294109733409	0.159076724972565	1.02542454663578
cg02857557	0.297638914149186	0.684025923249692	4.73602211861616	0.000109561298592673	0.159076724972565	1.02301554513102
cg13636462	-0.0363783765623013	0.942193975430937	-4.7318871174984	0.000110648909913494	0.160145855614797	1.0132700369852
cg06064274	0.0294059476922833	0.872626850777752	4.7299479331698	0.000111162709615294	0.160380351078192	1.0086995559944
cg16981421	0.0312387677071156	0.936283413509203	4.72641745817499	0.000112104318693417	0.161072386846732	1.00037831015233
cg07043305	0.304629922248891	0.616987302652799	4.72550505445598	0.000112348970229345	0.161072386846732	0.998227746804242
cg26229752	0.192865086269667	0.827838172877628	4.72417498950253	0.000112706578188699	0.161078545648934	0.995092707148007
cg01613965	-0.155926678510613	0.3473162019821	-4.72004789084203	0.000113823534454428	0.162166523728495	0.985364628248698
cg20127191	0.518983017750575	0.460094160259802	4.71604122836872	0.000114918574310814	0.163216595682377	0.975920047263657
cg14621323	0.195755243242629	0.747434958947901	4.69731295206749	0.000120179675280427	0.170158744587266	0.931768569488231
cg12052957	0.242600473440209	0.895193222565878	4.68705461817246	0.000123163672622326	0.172580754308987	0.907581586333535
cg22341968	0.166565006512771	0.241096949537885	4.68697678311138	0.000123186596860395	0.172580754308987	0.907398059472918
cg24813176	-0.220202006000375	0.182598750466687	-4.68652689883006	0.000123319182548872	0.172580754308987	0.906337277425749
cg13613991	0.065655341872496	0.953395396139848	4.68510350407459	0.000123739620312659	0.172580754308987	0.902981028553385
cg12970830	0.164718242690321	0.936243663757752	4.68495692582338	0.00012378299808962	0.172580754308987	0.90263540668298
cg21439880	0.246671955287973	0.259454225492227	4.68281211419115	0.000124419480704734	0.172939284902729	0.897578033303155
cg24241429	0.320751058527794	0.350910127445096	4.67863539585698	0.000125668422501186	0.174144348031963	0.88772925295838
cg01623261	0.267847066145534	0.706612272364715	4.67729766768818	0.000126071101667938	0.174163589361717	0.884574793571668
cg25612428	0.20170979638919	0.859726077289876	4.67605499025333	0.000126446333878898	0.174163589361717	0.88164444009537
cg01904727	0.0508267400589579	0.923932718344921	4.67088592131113	0.000128019274184549	0.17579899787192	0.869454964721959
cg16492341	0.61612397164021	0.52825126282737	4.66897259823789	0.000128606482755055	0.17607501967825	0.864942923556367
cg10687107	0.502947118453237	0.508383583112217	4.6630044249304	0.000130455639448172	0.178071947846755	0.850868220479996
cg02652202	0.0772468410192506	0.963874916284769	4.65880073880271	0.000131774152028445	0.179334787018772	0.840954320002174
cg23686556	0.122360333823535	0.568385887445282	4.65062695721646	0.000134376469203761	0.182332071650854	0.821676560198823
cg10380289	0.246935678675013	0.438905972628063	4.64374070803392	0.000136609013236583	0.184811321141515	0.805434589295931
cg07272711	-0.339245283866028	0.254769170161718	-4.62439252633631	0.000143083759236616	0.192997978324159	0.759796000448889
cg11325777	0.0430572847998174	0.913761015879157	4.61844879087947	0.000145134185793654	0.19518621429258	0.745774854825259
cg00144335	0.252246058963409	0.729763417485943	4.61017616866311	0.000148037355023223	0.197571335044117	0.726259180904866
cg25446086	0.107302384637124	0.512524499948735	4.60910965391786	0.000148415864822329	0.197571335044117	0.723743141370083
cg20098710	0.0908901521362355	0.767091586964275	4.60855966874339	0.000148611437079384	0.197571335044117	0.722445653532183
cg04686117	0.0350979443324694	0.889337742073344	4.60723628694889	0.000149083089545874	0.197571335044117	0.719323606518881
cg14678654	-0.154143327195483	0.314928191980175	-4.60618430374491	0.000149459090527832	0.197571335044117	0.716841813479708
cg00547077	0.304143911855566	0.323671253501217	4.60604816019086	0.000149507820820382	0.197571335044117	0.716520628618616
cg13962321	0.211833589390098	0.427114397560319	4.60182962738408	0.000151025725540266	0.198537664628417	0.70656832014773
cg20562220	0.0538639407943717	0.856753888160021	4.60128835721629	0.000151221603988742	0.198537664628417	0.705291348563969
cg19021428	-0.161116320264363	0.566702526800311	-4.59922785883382	0.000151969613372487	0.198537664628417	0.700430165785347
cg11569159	-0.422996713150539	0.446212304327065	-4.59818405235986	0.000152349959713726	0.198537664628417	0.697967572792086
cg06204745	0.291007427995809	0.309149856224197	4.59791912780424	0.000152446646330822	0.198537664628417	0.697342549633929
cg12133554	0.467034911368477	0.493496922257539	4.596810492865	0.000152851923152759	0.198537664628417	0.694726995295506
cg20093661	0.017616250846194	0.95280275882329	4.59488030888758	0.000153560117926129	0.198890890237788	0.690173166356036
cg10331073	0.611642915508627	0.506860148396659	4.59246995841949	0.000154449127206877	0.199475641883533	0.684486442401142
cg23782591	0.143645685105114	0.27230241170272	4.58664039452185	0.000156620717837501	0.201189581560453	0.67073256281323
cg02404489	0.0300648296808554	0.872211525856034	4.58653896197354	0.000156658773560485	0.201189581560453	0.670493246945994
cg16170919	0.0447036944576037	0.95217906072352	4.58281509214694	0.000158062365192663	0.201816589115929	0.661707235833187
cg16684184	-0.430781618914291	0.608337666191165	-4.58274614739628	0.000158088470643774	0.201816589115929	0.661544568074386
cg17029193	0.0328726161297938	0.940045113231733	4.58172664850599	0.000158475003626818	0.201816589115929	0.659139164878752
cg11023900	-0.0974904120516849	0.143034752909453	-4.5720202209113	0.000162203064369827	0.205988855367264	0.636237424031184
cg09398466	-0.0878862809201517	0.432225004044742	-4.56831753954936	0.000163648336867157	0.207246981280849	0.627500980591926
cg00407329	-0.105030651511087	0.88433657568612	-4.5652750057124	0.000164845625199338	0.208184955636095	0.620322078899929
cg03538787	0.0816904067944245	0.488072775271947	4.56362263268498	0.000165499550313912	0.208433425369104	0.616423255978424
cg24016844	-0.18862653066572	0.139232495216719	-4.55961500833636	0.000167096424514426	0.209864823417002	0.606967077758746
cg07541744	-0.382719659810712	0.284464699399976	-4.55779327599611	0.000167827425442514	0.210203850366749	0.60266858321821
cg25581090	0.34058157758775	0.775629976820011	4.55511138803763	0.000168909436038676	0.210979454751761	0.59634046254207
cg04008252	-0.261394275721411	0.120990199498437	-4.55099527155416	0.0001705837523119	0.212096401264351	0.586628096178364
cg01696226	0.29155621931641	0.291203970809534	4.55062767200206	0.000170734090640734	0.212096401264351	0.585760706161534
cg02476348	0.0293307128915599	0.967475555030369	4.54277000743278	0.000173979724813642	0.215541022662466	0.567219571052248
cg08806644	0.0313574988006241	0.919789059357301	4.53865423916836	0.000175704445437544	0.215815776988669	0.557507806535424
cg13535626	0.624190666204877	0.442529741177353	4.53814367129885	0.000175919595165297	0.215815776988669	0.556303041931685
cg07183320	0.0257231227620586	0.946172311589844	4.53730328022349	0.000176274307123653	0.215815776988669	0.554320006114755
cg24374950	0.0376146322851556	0.873564084721572	4.53667623226625	0.000176539439712859	0.215815776988669	0.552840385693422
cg02303067	0.273734606301209	0.89618926908681	4.5362987384353	0.00017669924749272	0.215815776988669	0.551949627742565
cg23828422	0.0535375112263088	0.935860678740633	4.5354908616517	0.000177041741996802	0.215815776988669	0.550043309910829
cg13592064	-0.180875117897828	0.266079390699706	-4.53030531733447	0.000179256071437479	0.21788464607202	0.537807123597321
cg20902757	0.387996663806854	0.551149094380494	4.52928569442637	0.0001796947356344	0.21788464607202	0.53540113946101
cg15185244	0.1091836715202	0.898032412358466	4.52661463189328	0.000180849009279737	0.218702577773806	0.529098274969046
cg26233866	-0.0589939600187144	0.592001084280443	-4.52515528718888	0.000181482796785147	0.218888417678085	0.525654676145929
cg14215088	-0.087624756524692	0.360393060815501	-4.52050738758377	0.000183516280384127	0.220757011582922	0.51468705816662
cg00487533	0.095868067625747	0.935315319148382	4.51832257545488	0.000184480047239	0.221304139851517	0.509531561784005
cg22195627	0.454241290779897	0.481087802437499	4.51660886803297	0.000185239559060672	0.221304139851517	0.505487726969619
cg25677288	-0.0327180450394456	0.905273363692364	-4.51596286973903	0.000185526679318378	0.221304139851517	0.503963364431827
cg14289939	0.274680356811871	0.31140146725103	4.51473233752204	0.000186074839618259	0.221304139851517	0.501059676145698
cg00927777	-0.230695951572872	0.340969132321141	-4.51400821976973	0.000186398170040101	0.221304139851517	0.499350974285421
cg16679386	-0.32225200556975	0.723024054037198	-4.51004765714565	0.000188176643429732	0.222835359755972	0.49000522547209
cg19355186	0.375684188002236	0.316962242670667	4.50447401225628	0.00019070839229936	0.225221936947619	0.476853086133102
cg10211530	-0.103601052464387	0.424464169299901	-4.50344391327904	0.000191180034653174	0.225221936947619	0.474422361709187
cg06246999	-0.176356387676581	0.218785045762311	-4.50226923384171	0.000191719305526153	0.225275125212444	0.471650471917121
cg14820441	-0.0631021152232475	0.839620707453371	-4.49998081692207	0.000192774263882795	0.225932428397956	0.466250501159864
cg24366702	0.341465344010566	0.281679058231038	4.49859882206219	0.000193414185640701	0.226101183013979	0.462989415064657
cg20193802	-0.249976339444574	0.389132129589907	-4.49133691163996	0.00019681200061088	0.229484806134287	0.445853575768371
cg00172189	0.0492928613039212	0.959069275653138	4.48741222548325	0.000198673244419718	0.231064078733147	0.436592591170943
cg05591196	-0.0907341778208396	0.715628637873062	-4.48185275113678	0.000201340079448052	0.233569861631454	0.423474113408281
cg23849078	0.377174944598518	0.422774639084591	4.47953286275284	0.000202463518469278	0.234277011942458	0.41799999277772
cg11436222	0.106717114267351	0.391542798432633	4.47733735658546	0.000203532522971036	0.23491775328538	0.412819389153396
cg26681183	-0.102616945559163	0.766777895944897	-4.46799350779608	0.000208145876293159	0.239635824395995	0.390771506462712
cg00094319	0.065570030866798	0.883950110438516	4.46256917944819	0.000210872073168046	0.242162939239405	0.377972383810556
cg00338345	-0.0680015133844665	0.0472095672520072	-4.46101404073143	0.000211660259544687	0.242457359118136	0.374302944664508
cg15444185	0.480704894071759	0.53462531761674	4.45748480395882	0.000213459965359259	0.2439060972605	0.365975562974522
cg14162144	0.208908089504097	0.434545340696945	4.45369223026761	0.000215411091115872	0.24531238616859	0.357026917411521
cg00809453	-0.0524278545282375	0.742302222226974	-4.45300442063691	0.000215766854979282	0.24531238616859	0.355404028834188
cg06242730	0.0342293177247641	0.75972987975528	4.45042086466452	0.000217108456106074	0.246223672197314	0.349308152156827
cg11733272	-0.465274361273782	0.472283584779909	-4.4473091236356	0.000218735459886386	0.247062042582107	0.341966093414868
cg07375700	0.0232512734767478	0.899308810734555	4.4469357340181	0.000218931511050802	0.247062042582107	0.341085096910128
cg10327399	-0.0787516716060283	0.360265091807205	-4.44351298182709	0.000220736895054946	0.248484340307409	0.333009314239185
cg11594731	-0.336295411010359	0.441821726530503	-4.44141625659013	0.000221850220240476	0.24877489004811	0.328062261749471
cg22722802	0.0882832552741093	0.340529457194729	4.44097294258903	0.000222086333376282	0.24877489004811	0.327016303219493
cg01986757	0.022403905417842	0.975581519762759	4.43511011435103	0.000225232762628493	0.251681051004794	0.313183663217083
cg05554346	0.280512018377856	0.397697216701027	4.43374232899116	0.000225973232386582	0.251730746894519	0.309956582897361
cg13770903	0.0260053393868758	0.896696563380872	4.43253535539135	0.000226628673687308	0.251730746894519	0.307108928073576
cg22245792	0.040956292942528	0.952325736412339	4.43197487862902	0.000226933686415405	0.251730746894519	0.30578658050711
cg04560767	0.0257907272166483	0.945124858272235	4.42939201291394	0.000228344621082726	0.252257220541767	0.299692797307312
cg07878486	0.31621572860876	0.266982564502607	4.42908136700823	0.000228514908827948	0.252257220541767	0.2989598915137
cg14551952	0.148320920891678	0.855922406713486	4.42403920663244	0.000231296777688054	0.25426281904126	0.287064079119541
cg14984878	0.0301477558311679	0.905041668904113	4.42376839318278	0.000231447149442046	0.25426281904126	0.286425164931896
cg20162580	0.0380315885410581	0.958511358502004	4.42275469427158	0.000232010886918543	0.254269431382291	0.284033611951338
cg07953201	-0.334145219244714	0.374552853183243	-4.42149643763934	0.000232712544821026	0.254426801701089	0.281065105656875
cg01170247	0.0360543797370307	0.840575440301264	4.41376390705376	0.00023707153494815	0.258572448560313	0.2628227459193
cg26530261	0.174946544173378	0.265022423673383	4.40599465472596	0.000241533746007466	0.262466006534543	0.24449447873165
cg05593832	0.0723616832948724	0.949122880074121	4.40511425139891	0.000242044685370074	0.262466006534543	0.242417587721736
cg08401703	0.0329579620082163	0.881462665829013	4.40455737733098	0.000242368425239724	0.262466006534543	0.241103914682006
cg03083146	0.0335776738714147	0.948936651108733	4.39871642189401	0.000245790362070551	0.264863626352633	0.227325277609802
cg16707536	-0.036836435438212	0.939712300656321	-4.39778663162683	0.000246339535937996	0.264863626352633	0.2251319738617
cg09234297	0.020668375641311	0.979708162200987	4.39748155854575	0.000246519993189886	0.264863626352633	0.224412332572171
cg08170119	-0.0808181392621166	0.710257298626947	-4.39682927477454	0.000246906277993176	0.264863626352633	0.22287365540014
cg20899713	0.176093412962361	0.287383556751601	4.3947989231165	0.000248112550223392	0.265532846883442	0.218084282268477
cg05511921	0.0375047146412743	0.974234682758959	4.39256146384196	0.000249448717105157	0.266337622050146	0.212806434595994
cg09530368	0.182245701102892	0.188010409341495	4.39143010646811	0.000250127086618235	0.2664379440657	0.21013775180512
cg02639566	0.0282039695797474	0.869365257196474	4.3894653844125	0.000251309547032835	0.267073509528531	0.20550334664969
cg25577078	0.0219571289366539	0.982400071665577	4.38463166556774	0.00025424262237538	0.268221639807925	0.19410177599218
cg26994099	0.0321020519553825	0.882073412250438	4.38431417100043	0.000254436473680964	0.268221639807925	0.193352896066457
cg25878131	0.0893971971457563	0.935166097782794	4.38367322240332	0.00025482826672958	0.268221639807925	0.191841084402276
cg03735888	0.383149775218355	0.25286380988696	4.38030653212151	0.000256896182947271	0.268221639807925	0.183900147757944
cg18486590	0.388046508402662	0.680601778762474	4.38002531931393	0.000257069671450622	0.268221639807925	0.183236865766229
cg14811551	0.0337091081631344	0.932630751044717	4.37946670915634	0.000257414643162289	0.268221639807925	0.181919304957304
cg26476483	0.116549845067029	0.931607677507084	4.37787171983987	0.000258402191754899	0.268221639807925	0.178157326193324
cg03572133	0.0241606980029934	0.953218703541468	4.37773245552216	0.000258488598345745	0.268221639807925	0.177828856155132
cg06369992	-0.3868369894889	0.21765836449515	-4.37713815388562	0.000258857658743133	0.268221639807925	0.176427134763969
cg01552173	0.0434326858679864	0.901979150513813	4.37691418925838	0.000258996877471694	0.268221639807925	0.175898892747067
cg23996893	-0.0614771910546339	0.699231334661834	-4.37639330317463	0.000259320956086785	0.268221639807925	0.174670336312427
cg26609691	0.0225698711393698	0.923415874579664	4.37516797471592	0.000260084920417062	0.268221639807925	0.171780307612416
cg20453861	0.0662891650439383	0.764658557608409	4.3749351326369	0.000260230347105103	0.268221639807925	0.17123113506381
cg03438305	-0.132666606321243	0.183789642804831	-4.37430165940129	0.00026062640967496	0.268221639807925	0.169737053667093
cg14226867	0.0313310015142101	0.83980213895766	4.36851647968199	0.000264271522600978	0.270394423834656	0.156092712694546
cg24069559	0.158027622688374	0.185906189123058	4.36826399065241	0.000264431769283673	0.270394423834656	0.155497231034608
cg20289913	-0.205309664107584	0.113349222417017	-4.36812987334786	0.000264516928846169	0.270394423834656	0.155180923123217
cg19238270	0.0243467193084015	0.908186707627266	4.36455968145248	0.000266794005617314	0.27064069444273	0.14676095177463
cg12782180	0.24857304470763	0.767690786950668	4.36265506226543	0.000268016803926682	0.27064069444273	0.142269177282153
cg21792155	-0.418235232809172	0.414350585539651	-4.36254780035594	0.000268085834796336	0.27064069444273	0.14201621727584
cg02366856	0.0430114586378296	0.933153568217432	4.36246703170547	0.000268137827083351	0.27064069444273	0.14182573751292
cg26631477	-0.168162267525641	0.197277359803437	-4.36227458968115	0.000268261746342686	0.27064069444273	0.141371894701674
cg18428542	0.0973069734510864	0.600199560783669	4.36218475840353	0.000268319611081385	0.27064069444273	0.141160042670048
cg01641371	-0.11928789138244	0.291177047852806	-4.36048147184493	0.000269419152543802	0.271149858358156	0.137143155196623
cg01250603	-0.175149395157824	0.280542141941829	-4.35683197084252	0.000271790286162217	0.272215414778929	0.12853666594057
cg04944931	0.0238975782508013	0.942418929351045	4.3561767189562	0.000272218222563599	0.272215414778929	0.126991435851984
cg27440965	0.0559486449288654	0.954828815260386	4.35609880491087	0.000272269152111582	0.272215414778929	0.126807697713979
cg03263514	-0.194792240852912	0.205200324665468	-4.35410231773427	0.000273577445379055	0.272878560374853	0.122099590682589
cg13528463	0.0371059735070077	0.960820226735657	4.35326273748933	0.000274129500672682	0.272878560374853	0.120119719903988
cg20198393	-0.0225851073396985	0.960724822420843	-4.35189367504398	0.000275032106149364	0.272949836247356	0.116891271650615
cg15648832	-0.0616534196814047	0.904737836910921	-4.3513392354438	0.000275398488021284	0.272949836247356	0.115583833196258
cg24211504	-0.360391003903817	0.353004854086145	-4.34626061639502	0.000278777359751854	0.275115398731988	0.103608101331258
cg08126392	-0.268380294360158	0.388720812066469	-4.34624119183455	0.00027879036260266	0.275115398731988	0.103562297909038
cg15318396	0.180244345307128	0.327977167030535	4.34508705508363	0.000279564036641131	0.275283023639434	0.100840839291549
cg23889730	-0.241009389197174	0.326431583021089	-4.34137413963946	0.000282067609878346	0.276661134395108	0.0920859624521349
cg07140270	0.0634742314987036	0.941947364069427	4.34121230224065	0.000282177244398511	0.276661134395108	0.0917043643184208
cg26392495	0.0824961979541374	0.94357859458239	4.33858847832322	0.000283960687891422	0.277484726827403	0.0855177010370403
cg08191159	-0.0378144273630113	0.912603895471054	-4.3373592119596	0.000284800115634989	0.277484726827403	0.0826192895828655
cg19797516	0.40432963114133	0.631433664162101	4.33543509684578	0.000286119028731148	0.277484726827403	0.0780826041283387
cg02161084	-0.114044046876065	0.304636428797733	-4.33527602117402	0.000286228343016479	0.277484726827403	0.0777075386320885
cg21565299	0.118061223195672	0.948537241702173	4.33479440753413	0.000286559555496253	0.277484726827403	0.0765720028977537
cg00868383	0.301589921079798	0.235261336517381	4.33463525211208	0.000286669093320407	0.277484726827403	0.0761967516512012
cg12042659	0.3877960173671	0.253324150180435	4.33286666496757	0.000287889140500467	0.278075292469424	0.0720268753578388
cg07521723	0.187550323719214	0.293562252346745	4.33128865586726	0.000288982109960464	0.2781827798669	0.068306393238549
cg17131580	-0.0525215884865785	0.88600709111028	-4.33094488974542	0.000289220762117327	0.2781827798669	0.0674959012055947
cg23238119	0.239670570910427	0.771390913442179	4.3290390854206	0.000290547411660071	0.278870464105143	0.0630026653542366
cg11919525	-0.0545410875025137	0.0522957825319368	-4.32286661599287	0.00029488612180217	0.282440192837872	0.0484506732779488
cg08231577	0.221014330925421	0.915758032715784	4.32094859988013	0.000296247493411721	0.283149255181002	0.0439290124271761
cg13802355	0.143956390505455	0.756272103258887	4.31904578578047	0.00029760429593716	0.283227731053903	0.0394432781487035
cg14186187	0.624565227652056	0.456675921943008	4.31610099073235	0.000299716364441815	0.283227731053903	0.032501331504287
cg01793704	-0.169494655965328	0.172553966923163	-4.31517602436309	0.000300382863186446	0.283227731053903	0.0303208958416388
cg17136243	0.0669156718383348	0.953639621240948	4.31471417460174	0.00030071621161105	0.283227731053903	0.0292321792132455
cg06926314	0.190149033521498	0.838412481083147	4.31431149129144	0.00030100715792836	0.283227731053903	0.0282829398039102
cg06560588	0.0223552549419509	0.941889486780253	4.31397397418362	0.000301251237613052	0.283227731053903	0.0274873188669513
cg00587009	-0.376537010305647	0.192084631984321	-4.31396887927847	0.0003012549235753	0.283227731053903	0.0274753087919519
cg03312958	0.27926923698226	0.603318133095647	4.31390728527743	0.000301299487971624	0.283227731053903	0.0273301150571035
cg12505085	0.0286845716550153	0.971587729272512	4.3113211379791	0.000303176583961309	0.284405836201236	0.0212339526252245
cg15097762	0.178178927819254	0.267497956223108	4.30042586110264	0.000311214141057878	0.291346281416216	-0.00444689002662546
cg10443187	-0.126517056048998	0.1170800770354	-4.29466917120066	0.000315546710376769	0.294796927721051	-0.0180144770931827
cg00308130	-0.34395882279226	0.653909673975469	-4.29353923709797	0.00031640417932154	0.294993516144138	-0.0206774413264705
cg21848066	0.0560472016726397	0.93782157472931	4.29255272287493	0.000317154719049031	0.295089812166619	-0.0230023724926829
cg16320159	-0.0543248264161184	0.401883864583491	-4.29024633565881	0.000318916379989323	0.296124575969312	-0.0284377585981126
cg01287088	0.20428305237193	0.688833223650832	4.28864136770644	0.000320148061302212	0.296664029732299	-0.0322200438623792
cg06206086	0.122164749800223	0.938801613737287	4.28754712938705	0.000320990528530573	0.296841362804003	-0.0347986956230075
cg18116450	0.033576133062397	0.966327953025659	4.28606007782116	0.000322138985928401	0.297237378047933	-0.0383029847544245
cg06882544	0.155589505612457	0.41844853521357	4.28491123773779	0.00032302905658635	0.297237378047933	-0.0410102226587448
cg26522609	-0.269301235793639	0.168634390622555	-4.2844660160995	0.000323374656207969	0.297237378047933	-0.0420593756290151
cg05644602	0.0247076122353858	0.762706698677817	4.28004668402278	0.000326825260777136	0.299682192432462	-0.0524730973362804
cg04304932	0.133212408350138	0.785389771101323	4.27937985737785	0.000327349108006769	0.299682192432462	-0.0540443583438011
cg24036612	0.137204692049014	0.944939980786883	4.27799282583482	0.000328441429156701	0.300079623180023	-0.0573126141286293
cg26518861	-0.184476106654735	0.209438930849206	-4.27200131520869	0.00033320196040789	0.303820211539122	-0.0714297094789069
cg15867728	-0.212486536180762	0.268149238477452	-4.26795465775566	0.000336456225826368	0.306175165501995	-0.0809637461949109
cg06371658	0.0397286418481858	0.964228571896633	4.26198686832522	0.000341313567357259	0.309976630465833	-0.0950230755987418
cg23944005	0.0616621531146103	0.425719158521973	4.25692085889159	0.000345491949953239	0.313147584300559	-0.106957023810207
cg03593833	-0.114575224222396	0.113088621367048	-4.25123621100927	0.000350241541293394	0.315630553020569	-0.120347278188545
cg00719685	-0.0633017901242753	0.130745221435536	-4.25060279323523	0.000350774797806136	0.315630553020569	-0.121839233648378
cg16417436	0.155107708880957	0.626610855811059	4.25003172049615	0.000351256263984647	0.315630553020569	-0.123184329581974
cg18174834	-0.0620509792299291	0.587815106680782	-4.24949249927847	0.000351711483228001	0.315630553020569	-0.124454392713646
cg01888566	-0.316350268735635	0.189269783674681	-4.24856929787318	0.000352492235315315	0.315630553020569	-0.126628846478219
cg17971015	0.320398083214537	0.498153924217535	4.24814201186186	0.000352854178073574	0.315630553020569	-0.127635240671363
cg26976687	-0.0587085425124734	0.0970197752452562	-4.24787854203869	0.000353077541708868	0.315630553020569	-0.128255792609824
cg09926418	0.139418725451809	0.835335181211624	4.24521197794578	0.000355346168152	0.317036930571778	-0.134536230829488
cg14422085	0.583542256087516	0.679405339940669	4.24031268086949	0.000359552403007757	0.320163156357942	-0.146074677036284
cg14123427	0.147845219243461	0.729406714501678	4.23914780472262	0.00036055979978808	0.320434343706401	-0.148817978564113
cg23206461	0.609138569497701	0.605603628420725	4.23727304469427	0.000362187042323215	0.321254269388282	-0.153232965944651
cg05730301	-0.0163196620499718	0.0219892346775864	-4.2358336064473	0.000363441419752946	0.321740927533137	-0.156622701647067
cg01464748	0.0690998178604283	0.840210452546039	4.23058106484523	0.000368055634583235	0.325194272021013	-0.168991282535071
cg19776201	0.30480104615181	0.247239131297866	4.22936748993082	0.000369130031228725	0.325429591452175	-0.17184884062255
cg01718222	0.132766527290145	0.710547765173715	4.22866929542595	0.000369749574197159	0.325429591452175	-0.173492827583656
cg09844916	-0.0586135570500008	0.0166787825436945	-4.22165354196677	0.00037603301124445	0.33016143119035	-0.190011288879743
cg04892836	-0.393240206939463	0.32698995898138	-4.22038789026912	0.000377177866843075	0.33016143119035	-0.19299104357518
cg22559002	0.0501812183750264	0.955683132239585	4.22025488204993	0.000377298382685557	0.33016143119035	-0.193304184508392
cg26694990	-0.0620339077514889	0.876898177525125	-4.21882460346307	0.000378596762214641	0.330248013832402	-0.196671442975071
cg07130601	0.0227044264798658	0.967636843010793	4.21823220439154	0.000379135838081574	0.330248013832402	-0.198066085781474
cg21736476	0.0979771815816094	0.781248075098103	4.2177552263059	0.000379570439885457	0.330248013832402	-0.199188991341508
cg27491609	-0.0345528800738417	0.823902999664139	-4.21490467787915	0.000382178138070606	0.331883495100515	-0.205899590494358
cg05091921	-0.0428646076098005	0.858453052786609	-4.21010793736614	0.00038660671063662	0.335090998947417	-0.21719108428791
cg26394257	0.398091260259756	0.466523786887455	4.20816214999229	0.000388417742321762	0.335912644016577	-0.221771193604503
cg21535253	0.235960055648309	0.544806590816384	4.20605756195709	0.00039038612399375	0.335912644016577	-0.226724926137942
cg24642523	0.489790584252056	0.552758766358351	4.20600040921461	0.000390439716704212	0.335912644016577	-0.22685944849961
cg15439725	0.585210736419548	0.444744966653538	4.20591274341889	0.000390521936107023	0.335912644016577	-0.227065790219783
cg10105681	0.379378721552755	0.438034923564873	4.20512993394113	0.000391256879748276	0.335912644016577	-0.228908299522881
cg09253758	-0.0387061732633746	0.885660040680677	-4.20436598568619	0.000391975448261321	0.335912644016577	-0.230706390927183
cg26298568	0.0301260681340659	0.830956161673903	4.20208359677824	0.000394130125858893	0.337125451557839	-0.236078267296423
cg18865631	0.0212098581531256	0.923452106027854	4.19862186738245	0.000397420766785069	0.338166539566752	-0.244225454552609
cg24301480	0.0276644226593291	0.926564857212597	4.19845454658831	0.000397580511886533	0.338166539566752	-0.244619231822079
cg23774717	0.558106844022618	0.507158355369606	4.19809309241948	0.000397925819756311	0.338166539566752	-0.245469883838023
cg19755435	-0.037658032849744	0.776999876157408	-4.19768691512758	0.000398314210583988	0.338166539566752	-0.246425781477638
cg24080291	0.118387180742961	0.943169699698649	4.19605656668601	0.00039987698186011	0.338862295166994	-0.250262574211983
cg02850795	0.0339507275958562	0.923595347888822	4.18482403086693	0.00041081173366798	0.347482704075267	-0.276693684527486
cg11553868	0.026615704793684	0.949963875654277	4.18041176156076	0.000415188304528418	0.350534259106576	-0.287074636574077
cg02715304	0.0375217303584637	0.883821389826301	4.17522581626132	0.000420391871598841	0.354271456895799	-0.299274750778279
cg08827307	0.446104774509565	0.466709260445639	4.16598736012879	0.000429823625769035	0.360596534178699	-0.321005524875608
cg01296360	0.197454732007944	0.558921052685097	4.16585280036332	0.000429962551059865	0.360596534178699	-0.321322008535136
cg11510523	0.346463102532864	0.520004691126103	4.16555491449749	0.000430270260782199	0.360596534178699	-0.322022631091673
cg16090254	-0.0820068569021872	0.787421878866008	-4.16177388151503	0.000434195151087749	0.362599711515129	-0.33091519787161
cg11850843	-0.0264254897700638	0.907363047861117	-4.16102938318352	0.000434972178094766	0.362599711515129	-0.332666095792577
cg13892073	0.0457126185528404	0.936232458834871	4.16044516206994	0.000435582897245714	0.362599711515129	-0.334040038327736
cg09382800	0.338530129449845	0.41177965454442	4.15957701984321	0.000436491996949378	0.362599711515129	-0.336081662841265
cg07592830	0.174297800702467	0.922131699527585	4.15943857651473	0.000436637146853119	0.362599711515129	-0.33640723902496
cg19722689	0.0279974966270542	0.977958503625251	4.15367252156223	0.000442725522580542	0.366987259999445	-0.349966418523906
cg17726092	0.227959519719056	0.645544972944846	4.15272609144467	0.000443732924727808	0.367154768988484	-0.352191846047605
cg01845051	0.0492355191137595	0.857360587726373	4.15192421008542	0.000444588256601401	0.367196072585407	-0.354077348998322
cg00135038	-0.0737606966813923	0.381503973301796	-4.14747469730927	0.000449364351473919	0.370469622930334	-0.364539138152499
cg00059374	0.225674368100139	0.730405815627444	4.14531885735066	0.000451696810721366	0.370953937558823	-0.369607645927008
cg11960708	0.56967669828593	0.619694175896784	4.14494054895693	0.000452107357089324	0.370953937558823	-0.370497047762003
cg02483487	0.0312862203886944	0.899116512066588	4.14448530576804	0.00045260188817642	0.370953937558823	-0.371567313660695
cg10408113	-0.107069918319784	0.777624186574523	-4.14392946620529	0.000453206429383572	0.370953937558823	-0.37287406530418
cg00834400	0.290139232951625	0.452818490535393	4.13483901359825	0.000463208532098412	0.377804649535111	-0.394243078422974
cg15585555	-0.0549550448674034	0.700987692160375	-4.13481653962524	0.000463233530938403	0.377804649535111	-0.394295903024027
cg05249988	0.38503141545973	0.318987294006979	4.13240666335764	0.000465921975792468	0.379318728542043	-0.399960116550692
cg09538135	0.166841972052282	0.267651736845836	4.13153320521046	0.000466900240858112	0.379437591461002	-0.402013033588018
cg21299458	-0.312971509556548	0.603987139685971	-4.12535792326615	0.00047387521881478	0.383574864678285	-0.416525871431973
cg13292301	0.0248734993283574	0.915513693451369	4.12523535953212	0.0004740147016828	0.383574864678285	-0.416813894431821
cg26075213	0.0671422032585625	0.932614904681271	4.12479586942757	0.000474515197470011	0.383574864678285	-0.417846683324949
cg02152290	0.0167874899300923	0.982845395356428	4.12270810911618	0.000476899971458409	0.384677020184144	-0.422752720077056
cg22756211	0.0397273259713471	0.949292267198593	4.12212674244582	0.000477566171885296	0.384677020184144	-0.424118835085027
cg16140139	0.0398427526457121	0.959780874957674	4.12070746159448	0.000479196458966759	0.385309449043272	-0.427453833809087
cg09322259	-0.226302321435315	0.236140929289176	-4.11938136741681	0.00048072472254993	0.385857761017145	-0.430569767453638
cg01027750	-0.0804149127348255	0.1623768717006	-4.11808302823215	0.000482225710713389	0.386248670952028	-0.433620393996079
cg22798257	0.0336667862298076	0.93362030922776	4.11749578366102	0.000482906149114202	0.386248670952028	-0.435000176252973
cg03769090	0.0368799810841807	0.964755316824093	4.11662504002819	0.000483916840469214	0.386379206196707	-0.43704603015038
cg10625568	-0.0278067625876717	0.95727699129745	-4.11096726154975	0.000490535546991841	0.390979128022815	-0.450338253220824
cg23485638	0.0317500659347794	0.958874326955484	4.10873209061981	0.000493175159482915	0.391753357175345	-0.455589018995521
cg11023315	0.022602620471895	0.916406742617387	4.10868959912729	0.000493225476560392	0.391753357175345	-0.455688835493021
cg03580836	0.0268242100459464	0.917856090882176	4.10776003597123	0.000494327517984361	0.391945841259565	-0.457872441558661
cg21683069	0.584935347370664	0.634407339634293	4.10486246732228	0.000497778508112509	0.393996874363844	-0.464678717661881
cg22876092	-0.0377979430880285	0.218341831931097	-4.1009584328566	0.000502466221500183	0.397017981012389	-0.473848403453059
cg26529778	0.0448363349065042	0.929781718487414	4.09990818239929	0.000503734792482766	0.397331711489304	-0.476315056101259
cg00428476	0.0608948277899294	0.13852416279409	4.09914313060886	0.000504660889492403	0.397374691068189	-0.478111842655427
cg06293745	0.0952988308443281	0.956328677833848	4.09683923669956	0.00050746002644036	0.398889828714525	-0.483522525382426
cg09793279	-0.260329117673073	0.185631754696914	-4.09438271117911	0.000510461661039148	0.399532147857566	-0.489291330016659
cg12738765	0.120737313382162	0.586486026428014	4.09404953157854	0.000510870135157404	0.399532147857566	-0.490073728880835
cg20569940	0.352196678399261	0.774300075141237	4.09402013352785	0.000510906192452372	0.399532147857566	-0.490142763418616
cg13067553	0.586749766915658	0.510317349643476	4.08993422024898	0.000515942412040024	0.402779631974602	-0.499737104171027
cg07283217	0.0535131183132945	0.907664021743558	4.0888870816483	0.000517241044150981	0.402818810863998	-0.502195788240972
cg01946451	0.593245050998506	0.540377687466965	4.08846960410854	0.000517759696357401	0.402818810863998	-0.50317600879728
cg14936158	0.0353071806938877	0.921539396664065	4.08430126719417	0.00052296673838705	0.405675574122865	-0.512962539107043
cg17302461	-0.0347835760891764	0.926184632275671	-4.08410655539453	0.000523211242535247	0.405675574122865	-0.513419663654536
cg13962347	-0.0332192615800084	0.768806162584649	-4.08334433361603	0.000524169478941673	0.405728535049742	-0.515209108896906
cg18140268	0.60039265917131	0.628024960411653	4.08198723492813	0.000525879904637414	0.40577800320715	-0.518395043977807
cg19126889	-0.0255567266359822	0.939027356581304	-4.08188144790045	0.000526013467340979	0.40577800320715	-0.518643385823846
cg08660959	0.0455775851726168	0.873194993537135	4.07768383838227	0.000531340591277283	0.409190234341162	-0.528497007199434
cg00779328	0.0224681596287308	0.960165856251093	4.07698567632143	0.000532231819798445	0.409190234341162	-0.530135796227364
cg09583024	0.0442378161676866	0.849162153772287	4.07451460395808	0.00053539821771331	0.410848082116039	-0.535935885171088
cg22293286	0.0298452657794968	0.913932631354803	4.0738895872514	0.000536202076218575	0.410848082116039	-0.537402863006867
cg10199606	-0.273231623149213	0.249801909748041	-4.07319900806406	0.000537091656118881	0.410848082116039	-0.539023695189773
cg01251835	0.192456632008195	0.496823016221812	4.07156389303471	0.000539203823007246	0.411124496409394	-0.542861296303852
cg16014699	0.0273975297653463	0.935713477115974	4.07152316485533	0.000539256539345084	0.411124496409394	-0.542956882922462
cg25920645	0.036439697255006	0.947433005198513	4.06687479825268	0.000545307002964905	0.415043264977846	-0.553865657645031
cg13519953	-0.0169182965765312	0.973531958184868	-4.06517220142008	0.000547540045730364	0.416048303748217	-0.557860975434117
cg27417469	0.231462423338829	0.566879950887988	4.06281786979574	0.000550642891794015	0.417146967927273	-0.563385360143831
cg18356785	0.46585413677916	0.617340594626333	4.06268699035746	0.000550815895006072	0.417146967927273	-0.563692455620237
cg23654597	0.0212454833384013	0.891813856220265	4.06157267964937	0.000552291043888325	0.417570497212482	-0.566307030733965
cg05098096	0.0282122934575103	0.9360390065949	4.05708555805796	0.000558271140951105	0.420940202442632	-0.576834650979696
cg11262331	0.0217465922974556	0.962169169942677	4.05648152726354	0.000559081059145954	0.420940202442632	-0.578251722614834
cg09187505	-0.12580433164985	0.354478548978941	-4.05615616693451	0.000559517805444573	0.420940202442632	-0.579015016681368
cg13684625	-0.038984830735627	0.867643828606417	-4.05525815835514	0.000560725008746272	0.421153441083217	-0.581121706545432
cg18496653	0.107160336077521	0.353597915343705	4.05287570101731	0.000563940363156285	0.421194170968196	-0.586710601835863
cg07464571	0.202505230430231	0.653472019390961	4.05215835157088	0.000564912088134634	0.421194170968196	-0.588393327539896
cg14568259	-0.230707284678279	0.324071963904592	-4.05172959730218	0.000565493676962724	0.421194170968196	-0.589399064104451
cg12360424	-0.0385533103139489	0.497207103892159	-4.05164782869155	0.000565604660675268	0.421194170968196	-0.589590868863504
cg11745357	0.0528632591104653	0.816741479624566	4.05085811848572	0.000566677643787203	0.421194170968196	-0.591443271308606
cg11789062	-0.0489233482706426	0.463779004925793	-4.05083305408862	0.000566711732086413	0.421194170968196	-0.591502063550966
cg16113433	-0.0560843041766999	0.0991238715391927	-4.04934031686113	0.000568745585409857	0.421194170968196	-0.595003426291128
cg15585341	-0.0295991923046901	0.914109554933565	-4.04894192337994	0.000569289624409206	0.421194170968196	-0.595937873365661
cg02004747	0.0338386144709316	0.873085111785359	4.04877090958198	0.000569523316784552	0.421194170968196	-0.596338989602393
cg14554788	0.0205882429471268	0.975117921056366	4.04819753530741	0.000570307537035089	0.421194170968196	-0.597683836516706
cg07379832	-0.210141338762405	0.291738521416286	-4.0472040506407	0.000571668901655034	0.421194170968196	-0.600014000314622
cg22007893	0.0227277315994338	0.942819811719794	4.04706078683696	0.000571865481847982	0.421194170968196	-0.600350012444621
cg10820650	-0.0241554161943716	0.934183554882135	-4.04475969403476	0.000575032180829773	0.422595375518475	-0.605746832517836
cg00178635	0.041518923428812	0.878807700121453	4.04433264999995	0.000575621785433469	0.422595375518475	-0.606748353493882
cg01520297	0.0223351044250761	0.979811710162216	4.04350005979	0.000576773045309883	0.422759805606477	-0.608700943617016
cg01137792	0.033101578993987	0.945141107506635	4.04250114161165	0.000578157321134169	0.42309422837605	-0.611043546272925
cg07079489	0.031002660549404	0.926334385369527	4.03982536396121	0.000581881671937514	0.425003647105348	-0.617318296407502
cg17204652	0.527819652937097	0.540445360261627	4.03884400802878	0.000583253578286847	0.425003647105348	-0.619619476921153
cg07615383	0.18776060415092	0.570231250278034	4.03862287068736	0.000583563166168647	0.425003647105348	-0.620138012870543
cg13812291	0.180768301865354	0.72881700081313	4.03763538886408	0.00058494761939685	0.425332486697317	-0.622453479346231
cg27620457	-0.0707097958888124	0.857592620975666	-4.03601012232761	0.000587233374982585	0.4263145987075	-0.626264295062138
cg22202344	-0.326766623185805	0.295496604858866	-4.03514756484593	0.000588450076407413	0.426518719133392	-0.62828669056378
cg04533276	-0.183473217605109	0.33194340422368	-4.03358263710429	0.000590663935827513	0.42744380156051	-0.631955771952241
cg14079578	-0.0800270555647268	0.118798730555896	-4.02996921951922	0.000595807472358399	0.430482701621106	-0.640427052798689
cg12944045	0.0352097303015629	0.905252848921927	4.02831470342906	0.000598177463444914	0.430914652470677	-0.644305599758964
cg15812873	0.0794044614535614	0.392962375502862	4.02814014269385	0.00059842805758163	0.430914652470677	-0.644714797435922
cg13524748	0.0408670166776698	0.972221293370541	4.0275744716819	0.0005992408362756	0.430914652470677	-0.64604080460849
cg12854656	-0.0413503999861108	0.789987964669611	-4.02684680928207	0.000600287987202744	0.430987868103312	-0.647746508946754
cg12680750	-0.12279799237939	0.252579602772238	-4.02549598118235	0.000602236744650651	0.431707160776224	-0.65091287275382
cg02304824	0.0502723452997526	0.921337815151565	4.02385072325575	0.000604618767626668	0.432331058897384	-0.654769216940322
cg14208013	0.0254648395950228	0.946924752881591	4.02317186537686	0.000605604357258569	0.432331058897384	-0.65636034792221
cg24926924	-0.0853989324816598	0.818019390386576	-4.02293272195759	0.000605951934889405	0.432331058897384	-0.656920853159372
cg10958086	0.0208095179689185	0.971851654885108	4.0204666281432	0.000609547827718029	0.434109035745822	-0.66270066380345
cg12033288	0.207145929424357	0.499824032280645	4.01963430526654	0.000610766253725978	0.434109035745822	-0.664651293305504
cg00773937	0.0230651299679751	0.927054822039466	4.01926989070673	0.000611300478052286	0.434109035745822	-0.66550531915125
cg21196575	-0.121548627901765	0.646738488022452	-4.01552784051636	0.000616813232042471	0.436672046785151	-0.674274489445176
cg00981994	-0.171460029497761	0.321098533584481	-4.01551972153268	0.000616825246495223	0.436672046785151	-0.674293514520197
cg13046608	-0.0334201154557544	0.707277010489179	-4.01248886957149	0.000621326607346149	0.439176765201834	-0.681395335649194
cg02974976	0.146113696296943	0.811733561006092	4.00946457964013	0.000625850811044416	0.441689850252724	-0.688481137141854
cg11623293	0.0245001323348472	0.900500799085768	4.00474877658608	0.000632970950939649	0.445363889381747	-0.699528798856988
cg11759121	0.026870096269642	0.975430359773931	4.00472275437671	0.000633010463291816	0.445363889381747	-0.69958975641125
cg23516537	-0.0640356897620227	0.719697597348482	-4.00048200729964	0.000639482553921081	0.449009202790241	-0.709523143090948
cg04521026	-0.0259129139870367	0.922216299490108	-4.00003968306375	0.000640161395480811	0.449009202790241	-0.710559154230213
cg01228134	0.212034093560268	0.277603027206211	3.99480828177076	0.000648244700286944	0.453292856540196	-0.72281105689124
cg16997557	0.0276479696739445	0.947920876427239	3.99480023909515	0.000648257205290974	0.453292856540196	-0.722829891241248
cg07354506	0.100462438377904	0.266454918666226	3.99334861056148	0.000650518178250655	0.454177247544037	-0.726229239528307
cg15571330	0.152475329543264	0.339025389724526	3.99172747041468	0.000653052447033333	0.455249451264475	-0.730025358388578
cg00965578	0.0338779221753643	0.712058506185511	3.98998838286409	0.00065578201955778	0.45628125676435	-0.734097451690054
cg09979478	0.357603733771734	0.631563912212429	3.98951041680123	0.000656534194111587	0.45628125676435	-0.735216575505494
cg25324261	0.163622786727549	0.249023196351141	3.98770514947819	0.000659382891468484	0.4575635525866	-0.739443328790802
cg26346562	0.156969725414134	0.57416636407938	3.98700976204733	0.000660483484711494	0.457630737864464	-0.74107140594483
cg18310515	0.0322559109756607	0.884474980615132	3.98491045656973	0.00066381716386928	0.458569143816404	-0.745986190214401
cg16823305	-0.0194094713198709	0.935364261202373	-3.98460451295081	0.000664304395052023	0.458569143816404	-0.74670242193194
cg22325059	0.0229334951129064	0.904354240934884	3.98392343086398	0.000665390331597355	0.458569143816404	-0.748296849339196
cg00810752	0.0310910189995848	0.960240164526504	3.98349360238845	0.000666076570895388	0.458569143816404	-0.749303068888678
cg24192671	-0.0524042884498547	0.798899993026986	-3.98283932005647	0.000667122511840085	0.458569143816404	-0.750834703638258
cg20104018	0.0243116240575267	0.951105205865656	3.98237057795231	0.000667872850988336	0.458569143816404	-0.751931980330033
cg18281201	0.0270389890915342	0.870424244231945	3.97856047591481	0.000674003096834217	0.45966973301931	-0.760850419523747
cg00434010	-0.266427587728758	0.273345079908593	-3.97823354428942	0.000674531711660412	0.45966973301931	-0.761615628640266
cg13403719	-0.401220418238763	0.538502547646041	-3.9780222173449	0.000674873624986231	0.45966973301931	-0.762110251614088
cg04494270	0.0762425399197934	0.87435689454101	3.97763270069585	0.000675504289437902	0.45966973301931	-0.763021929038526
cg07459650	-0.0312445229694953	0.845953346060972	-3.97748532217189	0.00067574306207616	0.45966973301931	-0.763366870652733
cg03242265	0.534952360273285	0.478333775433546	3.97732655051384	0.0006760003870165	0.45966973301931	-0.763738476217259
cg00280239	0.0495326626686425	0.971609489627481	3.97699780259488	0.000676533506297201	0.45966973301931	-0.764507905657015
cg10975873	0.0651766934096491	0.379579837213487	3.97609665007476	0.000677997019548957	0.459978602950245	-0.766616997038469
cg24140939	-0.0201557825569804	0.946268181796945	-3.97456453547959	0.00068049247486976	0.460416517789438	-0.770202673620131
cg09527714	-0.0724316691151786	0.767972667858778	-3.97400166700883	0.000681411548022283	0.460416517789438	-0.771519934879701
cg19756786	0.0364408586029313	0.92907135213032	3.97384220431466	0.00068167214912564	0.460416517789438	-0.771893115394852
cg16534499	-0.118994890506643	0.0460694879994481	-3.970068731356	0.000687867932566659	0.463914007598322	-0.780723366520188
cg08691358	0.023576896798379	0.927358131915685	3.96927393890371	0.000689180049420841	0.464112372720023	-0.782583109175095
cg18238490	0.0322897831130432	0.95196745360579	3.96815263185437	0.000691035440124114	0.464303953027474	-0.785206783347061
cg20239391	0.0405689462821724	0.845473560083539	3.96735787734836	0.000692353501655093	0.464303953027474	-0.787066319169655
cg26785464	0.0242803673184517	0.0468709980003475	3.96671991171679	0.000693413344879895	0.464303953027474	-0.788558970929241
cg04616155	0.0359776981440744	0.954247057282587	3.96635627908085	0.000694018164206694	0.464303953027474	-0.789409750069248
cg12267883	-0.0632959220591023	0.0220191272275132	-3.96493736022763	0.000696383230350666	0.464303953027474	-0.79272944854368
cg07587475	-0.037389115932724	0.919592981213822	-3.96391336977713	0.000698095002907301	0.464303953027474	-0.79512507594643
cg08110052	-0.0295664396576151	0.914762389262877	-3.96378557500728	0.000698308926806064	0.464303953027474	-0.795424046267913
cg11171579	0.0255306333789882	0.916319562957462	3.96346015080461	0.000698853969686166	0.464303953027474	-0.796185356298225
cg04845171	0.0200802238680163	0.899404901634524	3.963387836871	0.000698975143469052	0.464303953027474	-0.796354529198489
cg16784566	0.0338771957413526	0.932119629333443	3.96240951366536	0.00070061653781284	0.464303953027474	-0.798643200966662
cg05992085	0.0257264855587354	0.903921314935003	3.96237943652873	0.000700667060785905	0.464303953027474	-0.798713561690176
cg15561613	-0.301338233335147	0.389326878678144	-3.96173353260934	0.000701752911802726	0.464348577677766	-0.800224535008372
cg02629111	0.0451473806338202	0.954815205262365	3.95768936344756	0.000708589833145179	0.467655789540128	-0.809684376282177
cg04323313	-0.0214724471931985	0.947301733897449	-3.95667011095707	0.00071032336498195	0.467655789540128	-0.812068336981701
cg05137159	0.201794664132425	0.368142022099763	3.95666712552838	0.0007103284487487	0.467655789540128	-0.812075319570555
cg24437737	0.163562201947749	0.303938894554906	3.95621444870768	0.000711099712604195	0.467655789540128	-0.813134072582725
cg12553689	0.18602709519378	0.777225432231638	3.95469702190935	0.000713691158317146	0.467655789540128	-0.816683020116633
cg20397692	0.0348318671149048	0.929941851595794	3.95417034795249	0.000714592799387675	0.467655789540128	-0.817914758644895
cg15742622	0.063463160850852	0.16693130079554	3.95399916899442	0.000714886093454166	0.467655789540128	-0.818315092097154
cg06741726	0.145513553897413	0.431224174751223	3.95395774490662	0.000714957086507138	0.467655789540128	-0.818411969587133
cg07306253	0.0301369938295388	0.749671296118099	3.94845085653192	0.000724457507447796	0.472648578346313	-0.83128956659617
cg16810457	-0.0681613855759009	0.825545675216179	-3.94775931164241	0.000725659385893266	0.472648578346313	-0.832906538641297
cg04765513	0.024380442125419	0.891021826181606	3.9473328656791	0.000726401520140407	0.472648578346313	-0.83390363637956
cg23109444	-0.0289015192830456	0.861465585847328	-3.94707263735242	0.000726854760135923	0.472648578346313	-0.834512083893198
cg05190559	0.0240073387281834	0.916730725974242	3.9465455284237	0.000727773687787309	0.472648578346313	-0.835744515959014
cg08858201	-0.13373003095664	0.143549893627296	-3.94491365188032	0.000730625922373729	0.473194002351474	-0.839559859196154
cg05353884	0.578797256898727	0.580314622429961	3.94487743930914	0.000730689341438963	0.473194002351474	-0.83964452208065
cg03780701	0.321406590022163	0.590606196129175	3.94387505058812	0.000732446997671974	0.473659447813659	-0.841988006125557
cg05897122	-0.104977622058298	0.321872364214289	-3.94020716053047	0.000738914413546754	0.47712165156205	-0.850562463316513
cg04787417	0.0394566806883572	0.931925753679983	3.93907140933718	0.00074092851179674	0.47712165156205	-0.85321729420899
cg22280406	0.0357582379087779	0.917678494432814	3.93887393628109	0.000741279259314288	0.47712165156205	-0.853678878793315
cg17829017	-0.0361271136968019	0.721738107229893	-3.93847305186466	0.000741991809341178	0.47712165156205	-0.854615918586201
cg14992181	-0.0464306204007923	0.0975290895117496	-3.93788771643586	0.000743033433372937	0.47712165156205	-0.855984076107149
cg26411441	-0.505953463775251	0.491948425938811	-3.93660002526348	0.000745330039643167	0.477923232593131	-0.85899381354415
cg24726150	-0.15064383549489	0.640168176782023	-3.93321289735684	0.000751404735536343	0.480771847259123	-0.866909934477784
cg03192598	0.445225663578157	0.472276874849759	3.93215970843017	0.000753303599501408	0.480771847259123	-0.869371167375076
cg17240760	0.130079883002488	0.569992907355515	3.93199759460766	0.00075359630830798	0.480771847259123	-0.869750008422913
cg27024271	0.0388227764074917	0.920850457401368	3.93177929914604	0.00075399063584978	0.480771847259123	-0.870260135916471
cg07853571	-0.128656039261738	0.467876911886098	-3.9306407321095	0.00075605066127182	0.481412090754798	-0.872920751094941
cg21826258	0.0428693092446377	0.919619252224211	3.92932222738508	0.000758443237962908	0.481934227255706	-0.876001710530909
cg04770433	0.0210861565407526	0.965133093252878	3.92841174575312	0.000760099799115576	0.481934227255706	-0.878129154102846
cg05581820	0.0181058361559978	0.933687068591425	3.92756376899551	0.00076164586914124	0.481934227255706	-0.880110485084816
cg01773642	0.0317395360098442	0.970234125650902	3.9274098209769	0.00076192688907114	0.481934227255706	-0.880470184162544
cg03519145	0.0193936742003513	0.91561896035634	3.92728430831353	0.000762156078724669	0.481934227255706	-0.88076344263739
cg15821892	-0.0681877524578108	0.77495650111797	-3.92589838964719	0.000764691362661788	0.482015559031205	-0.8840015324379
cg00720707	0.0311778267947294	0.885206796156228	3.92563374570614	0.000765176431885402	0.482015559031205	-0.884619833665348
cg24743682	0.0361620382952046	0.469847448178374	3.92540591700372	0.000765594266801264	0.482015559031205	-0.885152116803691
cg25356935	-0.131911532039091	0.614522310994503	-3.92453065932474	0.000767201586993654	0.482015559031205	-0.887196967013339
cg05975928	-0.0471473270077768	0.898204281546385	-3.92396438289084	0.000768243280417281	0.482015559031205	-0.888519914711137
cg23856413	-0.399842263520411	0.288205757226586	-3.92375529492307	0.000768628263068777	0.482015559031205	-0.889008383813142
cg00268019	-0.0295401304443824	0.0957456614544334	-3.92205100921624	0.00077177342942141	0.482807451018127	-0.892989779162938
cg20723599	-0.0362565139312844	0.856323828868493	-3.92192362713164	0.00077200901886823	0.482807451018127	-0.893287347507269
cg20868728	0.0227390176185583	0.894016689730449	3.92065315181193	0.000774362638200875	0.483615986824878	-0.896255139784017
cg26908109	0.320242437588911	0.694936299481484	3.91890889860653	0.00077760556739526	0.484976955172603	-0.900329437746302
cg09868354	-0.0861302417285474	0.029971020846142	-3.91501136667773	0.000784900711390249	0.487614329976932	-0.909432505899779
cg10631544	-0.0489824857731519	0.920235155450679	-3.91495488957437	0.000785006919541727	0.487614329976932	-0.909564404068229
cg10279055	0.035089032254817	0.95369807447487	3.91493574710454	0.000785042921197315	0.487614329976932	-0.909609109851958
cg15965422	0.0390733768546218	0.881503054652556	3.91411963615416	0.000786579324644301	0.487903918229365	-0.911515045422522
cg15373285	0.133307361703069	0.760278511113492	3.91168101807371	0.000791188059658949	0.489881613674167	-0.917209819658449
cg12233991	0.0258323751074	0.939173529469935	3.91129675709958	0.000791916714434562	0.489881613674167	-0.918107116512856
cg24144175	-0.091475252397852	0.0340758410724439	-3.90988908178876	0.000794591714536634	0.490735845824133	-0.921394102173287
cg14626309	0.549443145718926	0.477685512681902	3.90943373767128	0.00079545892224593	0.490735845824133	-0.922457314238105
cg25446309	-0.0178383378069134	0.0278106504824084	-3.90865985812747	0.000796934940377379	0.490735845824133	-0.924264253352451
cg23453618	-0.0549763345087294	0.821593198750659	-3.90800704266731	0.000798182167647193	0.490735845824133	-0.925788477880279
cg15459165	0.0335843529091454	0.728790254874747	3.9075999706939	0.00079896087403874	0.490735845824133	-0.926738909906139
cg17081027	0.12546761917361	0.615530527896056	3.90718474965585	0.000799755946233535	0.490735845824133	-0.927708353370727
cg05486872	-0.0252859564291062	0.94710040088218	-3.9050695892399	0.000803818300030271	0.491772048156101	-0.932646519793946
cg04380332	-0.0343006715664954	0.921821455298535	-3.90476192929897	0.000804410892485809	0.491772048156101	-0.933364766233697
cg17619311	0.240616737286379	0.584895843158288	3.90462196033344	0.000804680634170015	0.491772048156101	-0.933691527524394
cg08867667	-0.0692992517790689	0.737708463423773	-3.90135140631426	0.00081100912013559	0.494158065144637	-0.941326229210917
cg07166784	0.088037875868326	0.920988058821511	3.90081847827298	0.000812045001202797	0.494158065144637	-0.942570193441885
cg18550381	-0.027453170130236	0.878726438250643	-3.90070172257829	0.000812272120903816	0.494158065144637	-0.942842721995309
cg08690976	-0.0776915697016143	0.778989350116915	-3.90036862868575	0.00081292042038665	0.494158065144637	-0.943620215697229
cg13498858	-0.383692146887532	0.314700097106723	-3.89937579447251	0.000814855818885234	0.494674988532579	-0.945937588701935
cg26344250	0.0251880762713469	0.937578865014542	3.89749322119855	0.000818538213339258	0.496117003463197	-0.950331458568829
cg09118017	-0.020396514426731	0.965478345112213	-3.89551878656388	0.000822418040190449	0.496117003463197	-0.954939388751014
cg18116174	0.0311060059913285	0.84471866765266	3.89549105611209	0.000822472661192661	0.496117003463197	-0.955004103509028
cg02664162	-0.037815778715397	0.116535598583395	-3.89548408254241	0.000822486397682787	0.496117003463197	-0.955020377768682
cg01939195	0.0201785884222513	0.933319721423256	3.89538979936345	0.00082267213840051	0.496117003463197	-0.955240406535689
cg14162952	-0.0280568747993383	0.963481803413847	-3.89424653893138	0.000824927712024777	0.496441559346958	-0.957908371049824
cg06029376	0.0313223606624036	0.95833024926973	3.89401355314257	0.000825388129203119	0.496441559346958	-0.958452062823464
cg04515200	-0.3484142143682	0.456102870803535	-3.8926918034486	0.000828004949865673	0.496578357297932	-0.961536383198447
cg04159903	0.0403306583208576	0.605446717850338	3.89263047038524	0.000828126577731456	0.496578357297932	-0.961679500877655
cg13008094	-0.0302297277883322	0.891562246285089	-3.89184520474508	0.000829685383621769	0.496578357297932	-0.96351184943681
cg03084214	0.0431090015420268	0.894035557929275	3.89170078623809	0.000829972381086233	0.496578357297932	-0.963848831286138
cg17349760	0.0497998788687316	0.926807984001358	3.88695490678612	0.000839458705610583	0.50159583024236	-0.97492167019544
cg13322290	0.0284642081998508	0.94127981914755	3.88633172440625	0.000840712322412352	0.501687375537978	-0.976375494246308
cg14245102	0.221545055565519	0.789459541969717	3.88506147266522	0.000843273363515693	0.502557855111686	-0.97933875817123
cg07056812	-0.111881231542551	0.369578295356152	-3.88343595580148	0.000846561973986945	0.503361273807358	-0.983130574222014
cg05270007	0.148236316220588	0.931320808117101	3.88330393239066	0.000846829630870662	0.503361273807358	-0.983438532353722
cg00923259	0.0207110215202673	0.928172398447905	3.88251845001713	0.000848423810781244	0.503593288013461	-0.98527071725576
cg17285910	0.0320175152589618	0.882258326256425	3.88197716812778	0.000849524105020804	0.503593288013461	-0.986533256712022
cg23698969	0.0559358626308984	0.865451732254515	3.88148110314131	0.000850533727644415	0.503593288013461	-0.987690304027505
cg24559983	0.11474697538377	0.490479068384693	3.87942823415146	0.000854724528844906	0.505418235986616	-0.992478278444552
cg00763190	0.0385651606628039	0.964098213738345	3.87618456330549	0.000861388074027197	0.508698752370129	-1.00004280177655
cg11244672	0.122002676906146	0.839792202179361	3.87536174697483	0.000863086583154807	0.50904243742058	-1.0019615252627
cg06752157	0.0284679214402196	0.941374320972782	3.87202879594163	0.000870000723885742	0.512457403135334	-1.00973297738647
cg22548790	0.0341661966052592	0.958156243814151	3.86945621683612	0.000875375036085542	0.514957719615174	-1.01573075350866
cg00428214	-0.104194219189659	0.12777482962829	-3.86890721682942	0.00087652619537768	0.514970435225049	-1.01701062512063
cg00340138	0.0266202103345085	0.865580091495071	3.86576969280352	0.000883133917870562	0.518184793431619	-1.02432451745255
cg01214175	0.030280605585277	0.962531760175034	3.8637541542689	0.000887404743379123	0.520021460866293	-1.02902245175166
cg09132121	0.104398596481033	0.94446394970716	3.86285540146296	0.000889315753244164	0.520472329989149	-1.03111719194176
cg07457882	-0.0202917737200566	0.965288139866305	-3.86134626360715	0.000892533803980859	0.520863327441806	-1.03463439415381
cg17233829	0.0200921853115459	0.942777508052299	3.86106704986761	0.000893130457640274	0.520863327441806	-1.03528510677144
cg26295435	0.140730423658033	0.709058274826842	3.86093571349524	0.000893411247964494	0.520863327441806	-1.03559118594918
cg19912142	-0.368044543915838	0.277065130404821	-3.8578756848728	0.00089997826831253	0.523942999953818	-1.04272210722938
cg11473040	0.0346972505255777	0.945058874367974	3.85740524093035	0.000900992108012094	0.523942999953818	-1.04381832365245
cg12230250	0.0236831096572938	0.952113007849214	3.8567471251408	0.000902412294330064	0.524100368290471	-1.04535181229725
cg22940816	0.0570567895850325	0.778642773003502	3.85279358686393	0.000910990705284062	0.528409379702362	-1.05456314596519
cg06877353	0.0243879129792045	0.948507963547477	3.8519067021188	0.00091292614916575	0.528772213610791	-1.05662928643601
cg00736459	-0.251550890565466	0.315763084339399	-3.85144475232151	0.000913935874021853	0.528772213610791	-1.05770544227196
cg19795788	0.0254268894558202	0.883783265806949	3.85048773485945	0.000916031236840812	0.529312802519765	-1.05993483876857
cg17680089	0.378797907334404	0.722456851840941	3.84898309884207	0.000919335229827305	0.530549524848818	-1.06343974521404
cg27308434	0.0354838281596955	0.957347241632429	3.84808167770079	0.00092132029470105	0.531022927379463	-1.06553941356478
cg14283758	0.537357878468478	0.415082636017137	3.84735508832631	0.000922923446279791	0.53127528837553	-1.06723179043337
cg09872616	-0.246799816608295	0.241259150970982	-3.84261517886332	0.000933449689721504	0.536657059320215	-1.07827074066398
cg18358894	-0.143760884887153	0.169405740464128	-3.84189891245626	0.000935050669004801	0.536900441443298	-1.07993868635155
cg04664897	0.0295042791057147	0.78317788270229	3.8390515551989	0.0009414419651108	0.539890322407126	-1.08656872702096
cg22512531	-0.0289522894217267	0.942729532703679	-3.83725646930081	0.000945493523720311	0.540784281912543	-1.09074814893645
cg16495982	0.062824698653784	0.12768554238445	3.83659289550246	0.000946995599020055	0.540784281912543	-1.09229303775407
cg14168621	0.031995137681994	0.946003220289337	3.83647509904252	0.000947262491877763	0.540784281912543	-1.09256727909565
cg23105899	0.0338351343508314	0.909282646372632	3.83588222120332	0.000948606914588792	0.540784281912543	-1.09394753382762
cg12109823	0.575645404544045	0.460504207014306	3.83562462410537	0.000949191636545868	0.540784281912543	-1.09454722412235
cg17891759	0.357505137595369	0.298310819521441	3.83492846306872	0.000950773646437817	0.540784281912543	-1.09616786510603
cg15341760	0.0304048416323044	0.854178787095325	3.83381498496363	0.000953309433772868	0.540784281912543	-1.09875990561343
cg12099032	-0.0168644295519697	0.965562656857734	-3.83290253303018	0.000955392408445006	0.540784281912543	-1.10088388859381
cg05535398	0.277267719819089	0.453589967398246	3.83279879957526	0.000955629499864452	0.540784281912543	-1.10112535143339
cg01871498	0.0292022163889064	0.897382429685078	3.83264914858374	0.000955971642362467	0.540784281912543	-1.10147369570265
cg05349980	-0.0837831703307975	0.823258397343948	-3.83237625886684	0.000956595854339697	0.540784281912543	-1.10210889828733
cg14314029	-0.186179198634021	0.0853816920447451	-3.83209711273172	0.000957234795252182	0.540784281912543	-1.10275865607821
cg16240260	0.0390862304690603	0.967751802086445	3.83120485458632	0.000959279933259653	0.541268953431199	-1.10483547835517
cg09396850	0.0197572109953894	0.956106138800643	3.82901528599478	0.000964316994816576	0.542803936731837	-1.10993158138136
cg14383611	0.0255305163839182	0.930636698878967	3.82898730153792	0.000964381541867448	0.542803936731837	-1.10999671054473
cg01589157	0.022379133710093	0.956738613381095	3.82726556528499	0.00096836102728996	0.54437173360267	-1.11400361152753
cg23063900	0.0209290649694046	0.895508818041085	3.8247364484492	0.000974236151221016	0.546537944702832	-1.11988893544472
cg12742209	0.0302630059426698	0.859336718084641	3.82457517558256	0.00097461198272335	0.546537944702832	-1.12026419959471
cg05781417	0.184448756398849	0.385078462211682	3.8213690021484	0.000982113559116767	0.550068050045363	-1.12772405643495
cg07426931	0.246532550241237	0.631372619100565	3.8154292206724	0.00099616249980142	0.556571390167895	-1.14154143828858
cg01850269	-0.311625250256632	0.310710040116977	-3.81506941557437	0.000997019887245564	0.556571390167895	-1.14237831505877
cg14344122	-0.157287823199896	0.154456629471999	-3.81491534027763	0.000997387260132855	0.556571390167895	-1.14273667727248
cg18399075	0.315210958269582	0.330001646048175	3.81374993199858	0.00100017037368026	0.557252560557179	-1.14544720864958
cg25152411	-0.0341110413778478	0.923398111388341	-3.8131581063951	0.00100158665712973	0.557252560557179	-1.14682363489967
cg15124629	-0.0224381122031929	0.918827938683882	-3.81215649489692	0.0010039881164304	0.557252560557179	-1.14915302876698
cg20320905	-0.106663293650362	0.378772322631908	-3.81196665425457	0.00100444391999571	0.557252560557179	-1.14959451906693
cg15814980	0.0282039909731324	0.908956343466874	3.81185197453897	0.00100471936298393	0.557252560557179	-1.14986121451144
cg24892148	0.0701797611761812	0.938812883820415	3.80948902247897	0.00101041149028422	0.558878064077235	-1.15535611216124
cg16258224	-0.159216411991762	0.634218325816027	-3.80946928481585	0.00101045917069669	0.558878064077235	-1.15540200839317
cg22788243	0.0265245966473167	0.97099865712941	3.80895624539852	0.00101169930569792	0.558878064077235	-1.15659497089374
cg19908485	-0.416035509662754	0.313161051062553	-3.80849423203421	0.00101281738881739	0.558878064077235	-1.15766925957523
cg18881992	-0.0377571755637619	0.85040325670694	-3.80797038934937	0.00101408658077173	0.558878064077235	-1.15888728858997
cg24277705	0.0311669613496751	0.942684261780826	3.80697290010501	0.00101650770388456	0.558878064077235	-1.16120655141808
cg12847373	-0.0377537524459897	0.0399954387665196	-3.80527128349692	0.00102065111627583	0.558878064077235	-1.1651627382292
cg19216561	0.0306461186778654	0.879644465824082	3.8050930803946	0.00102108600462916	0.558878064077235	-1.16557703517206
cg10615662	-0.0209016914774323	0.888981303481414	-3.80473504641601	0.00102196030854843	0.558878064077235	-1.16640940321504
cg12952128	0.0250280699257243	0.915533518912802	3.8046373068892	0.00102219911314943	0.558878064077235	-1.16663662860984
cg16511229	-0.243005232515225	0.20569092067995	-3.8044126246913	0.00102274828322427	0.558878064077235	-1.167158967185
cg07922606	0.582838334931749	0.497125436569817	3.80422242572163	0.0010232133974504	0.558878064077235	-1.16760113535898
cg03674529	0.0262918789277502	0.889853189078201	3.8040211289353	0.00102370587852584	0.558878064077235	-1.16806909917717
cg10492716	0.0250911528162934	0.887283831580387	3.80356934175323	0.00102481204967772	0.558878064077235	-1.16911937375655
cg26124318	0.424482110065276	0.332738395921593	3.80156470899938	0.00102973455548944	0.56043072328976	-1.17377930318641
cg23733384	0.370732515361229	0.698856532544569	3.80140908905973	0.00103011766821701	0.56043072328976	-1.1741410362791
cg02853107	-0.0291068952176793	0.93759505204215	-3.79983203414185	0.00103400810989898	0.561876802603151	-1.1778066991337
cg00098799	0.289105990213396	0.676119990506555	3.79848993390891	0.00103733039725178	0.562774970820578	-1.18092603011578
cg12062067	-0.0400210412284944	0.865441206320442	-3.79816764132527	0.00103812978539647	0.562774970820578	-1.18167507896596
cg11222630	0.0187945667527677	0.927567457327	3.79728784006763	0.00104031507882925	0.563289842742333	-1.18371979190526
cg02898083	0.0258171298734221	0.904553347413496	3.79662675546866	0.00104196010943358	0.563511309005767	-1.18525613894165
cg27145699	0.164790110713644	0.224622927409175	3.79476395453175	0.00104660933415828	0.565355049213389	-1.18958499684508
cg18045658	-0.0223130648258779	0.910181557319187	-3.79360750052435	0.00104950596746799	0.565692745038439	-1.19227222654789
cg18505978	0.0904149904931389	0.950431701311434	3.793523734268	0.00104971608936527	0.565692745038439	-1.19246686695268
cg03169257	-0.0424215953765221	0.696168974466158	-3.7919469260679	0.00105367918396545	0.567158059931156	-1.19613061798452
cg09622330	-0.0477213129729982	0.73002899500875	-3.78982805923237	0.00105902800353466	0.569346944088406	-1.20105343005585
cg19289870	0.0479548756973844	0.961334883932571	3.78934808381696	0.00106024337156688	0.569346944088406	-1.20216850012518
cg06614472	0.0467791827172966	0.914985602771579	3.7870231236213	0.00106615008048375	0.571845274345112	-1.2075694492048
cg03234702	0.32738252620973	0.653360731832624	3.78546331313953	0.00107013112267097	0.573002775375833	-1.21119260223717
cg06549530	-0.069246629486698	0.24359467145652	-3.78515937719443	0.0010709085573629	0.573002775375833	-1.21189855852009
cg15026243	0.0185237823083364	0.936887223902348	3.78432529755845	0.00107304491442814	0.573002775375833	-1.21383583488273
cg02675546	0.0308737662737371	0.921547785103514	3.78421198880157	0.00107333546132123	0.573002775375833	-1.21409900574588
cg20435284	-0.031464678625538	0.928043873249283	-3.78330284874888	0.00107566950333828	0.573577173411642	-1.21621052286861
cg09407232	0.50809898774643	0.356138262171123	3.78264686157456	0.00107735674336126	0.573805739329245	-1.21773402496073
cg18970250	0.065095086361512	0.971054720068517	3.78185701754074	0.00107939174740488	0.574218776615352	-1.21956834092953
cg03376062	0.0219337084250608	0.97095682899185	3.78096391669033	0.00108169737184024	0.57477464894602	-1.22164237525033
cg19003733	-0.0477911739228212	0.078748749865736	-3.77889456690687	0.00108705834088828	0.57695083608193	-1.22644765528334
cg14578879	-0.285634074854514	0.316094754972866	-3.77767397347399	0.00109023279561818	0.577774702663263	-1.2292817979985
cg06595479	-0.223414804875043	0.346668770034946	-3.77682982449326	0.00109243357777939	0.577774702663263	-1.2312417630606
cg09802308	-0.031927748301106	0.903418804466543	-3.77649838494378	0.00109329887574758	0.577774702663263	-1.23201128556585
cg09257635	0.326612808148679	0.783184850280169	3.77556594692292	0.00109573685586902	0.577774702663263	-1.23417611558354
cg10507762	0.0272861123813629	0.953216555646788	3.77441164656662	0.00109876237673671	0.577774702663263	-1.236855906344
cg22966899	0.0360192155629858	0.966751388408719	3.77413969197053	0.00109947639553034	0.577774702663263	-1.23748724671024
cg26278228	-0.02754647489176	0.904204364801722	-3.7741275333951	0.00109950832867933	0.577774702663263	-1.2375154725504
cg13844922	-0.0288024124441685	0.894863251484687	-3.77409498732466	0.00109959381183744	0.577774702663263	-1.23759102738806
cg20713234	-0.0983639769215637	0.145285995953431	-3.77393416099604	0.00110001632320351	0.577774702663263	-1.2379643796976
cg09638070	0.0347130637909903	0.930337990893286	3.77203246195649	0.00110502452642064	0.579737320875069	-1.24237888338338
cg12179154	0.0280659293248525	0.728550554733252	3.76593358442062	0.00112123885584968	0.587253753405148	-1.25653375201264
cg23217946	0.147323756718636	0.439872091299227	3.76558823424871	0.00112216400427113	0.587253753405148	-1.25733514860069
cg01703818	0.11054631718649	0.565527331765635	3.76519598434004	0.00112321570698008	0.587253753405148	-1.25824536118797
cg10513161	0.0264320929616217	0.874300918532808	3.76383411205707	0.00112687474193137	0.588491939970138	-1.26140543867655
cg15215544	0.0446364596891212	0.954067535366732	3.76333078431945	0.00112823004895144	0.588525585374656	-1.26257330295542
cg17307811	0.046464546678797	0.915511102398958	3.76169638014179	0.00113264212587192	0.589508943442104	-1.26636538906312
cg11065694	-0.123781155232821	0.580202118634514	-3.76071775764162	0.00113529208336023	0.589508943442104	-1.26863580812651
cg12309550	0.0416842437480096	0.930166627094757	3.76066292562891	0.00113544074121291	0.589508943442104	-1.26876301599195
cg20038116	0.11647816450842	0.820226160109295	3.7601634167907	0.00113679587190073	0.589508943442104	-1.26992183876636
cg19049437	0.0546651682574534	0.948626548701286	3.75916461029465	0.00113951035957288	0.589508943442104	-1.27223890876621
cg26783297	0.119176418846155	0.949499361737234	3.75912288254843	0.00113962390378064	0.589508943442104	-1.27233570792189
cg13300580	0.0284823457461943	0.867903064898534	3.75897254493573	0.00114003307606329	0.589508943442104	-1.27268445632681
cg02117342	0.129315866443272	0.951043394181756	3.75881592755757	0.00114045949445271	0.589508943442104	-1.27304776957633
cg01527159	0.304010080982333	0.440781229023421	3.75647847300053	0.00114684240412943	0.591217633442145	-1.27846974647468
cg10612915	0.0340810405283523	0.942397774784215	3.75647272470109	0.00114685814453546	0.591217633442145	-1.27848307949851
cg08298351	-0.233547224333233	0.350959504017944	-3.75618164816545	0.00114765547058915	0.591217633442145	-1.27915821861343
cg02628401	-0.0489320241703505	0.871070626259917	-3.75515910967218	0.00115046078850421	0.591993880459317	-1.28152987393313
cg21512564	0.0451120213315287	0.931015645214696	3.75456690302297	0.00115208859797443	0.592163148480859	-1.28290337105041
cg05355346	0.171264617209746	0.940403071155826	3.75287400949051	0.00115675445880864	0.593341260895799	-1.28682945338647
cg27358207	0.03944495578774	0.956987202348173	3.75279105490532	0.00115698357337274	0.593341260895799	-1.2870218293997
cg21195763	-0.0637452881215391	0.693738626783441	-3.75207647716151	0.00115895904457577	0.593580573770899	-1.28867893948441
cg25331250	0.0902131584037258	0.873370846841144	3.75168086573419	0.00116005415812303	0.593580573770899	-1.28959633931189
cg23584735	0.0201034138185692	0.963797150981039	3.74995322975266	0.00116484852520806	0.594720905646169	-1.29360241350201
cg07374961	0.0251904365472307	0.93295264556524	3.74958543501569	0.00116587172016654	0.594720905646169	-1.29445521793515
cg17275781	0.229003754786454	0.263689385221284	3.74946888075241	0.00116619615636348	0.594720905646169	-1.29472546863298
cg25983288	0.0260479729314128	0.945674240198086	3.74727751845127	0.00117231259679203	0.59506217057436	-1.29980621666129
cg24342013	0.138412412156831	0.885406954331245	3.74717280348048	0.00117260566565589	0.59506217057436	-1.30004898785469
cg27083642	0.0247337692426119	0.949048215057935	3.74678969465387	0.00117367850104745	0.59506217057436	-1.30093717645739
cg21721489	0.103910693308366	0.928060231948234	3.74675813334569	0.00117376692673321	0.59506217057436	-1.30101034653134
cg13357922	-0.163568342555827	0.657993891281043	-3.74643097998107	0.00117468390424234	0.59506217057436	-1.30176879479297
cg08577088	0.0250002588075361	0.95855836930467	3.74640644257092	0.00117475270864748	0.59506217057436	-1.30182568001251
cg19741868	0.112716423755415	0.890171963773825	3.74596120415045	0.00117600187687811	0.59506217057436	-1.30285786657497
cg10784679	0.030283660350097	0.935832097939778	3.74526555387167	0.00117795623420035	0.595390273541333	-1.30447053104908
cg10395330	0.0285597708669122	0.94454185384289	3.74466296276936	0.00117965174675134	0.595586963301663	-1.30586741882996
cg24900927	0.0279070542079204	0.942969366562051	3.73964983909525	0.00119385103974231	0.602089189744378	-1.3174868632023
cg21619825	0.0320785581721494	0.913983461917086	3.73752695695938	0.00119991474531576	0.604478598383326	-1.32240639619916
cg13543286	0.0200301416188723	0.916806374674959	3.73683910284471	0.00120188602378817	0.604803374288374	-1.32400030366739
cg06916620	0.0245115222712633	0.974650756460693	3.73612568184813	0.00120393395468585	0.605049112326113	-1.32565339577939
cg07930752	0.0227459523368633	0.887201380301356	3.7357448371824	0.00120502861089274	0.605049112326113	-1.32653583916119
cg15276477	-0.0246095561016724	0.92600745597106	-3.7339639459696	0.00121016047045751	0.606957381833095	-1.33066205781525
cg09595044	0.030922921763761	0.958334585903577	3.73308592990594	0.00121269852738239	0.607561962218577	-1.33269622940331
cg13155535	0.0245238339283625	0.956509245493793	3.73250158921754	0.00121439058008762	0.607741832456365	-1.33404996819338
cg03549024	0.0127227756132552	0.986754644300269	3.7259814359493	0.00123342973365942	0.616326467112224	-1.34915239159242
cg06668647	-0.0205883832644416	0.877897466696811	-3.7257034024969	0.00123424812895848	0.616326467112224	-1.3497962777878
cg18959169	0.0201966171270123	0.974500404101378	3.71928841846075	0.00125328044343487	0.624990353003257	-1.36464987061463
cg18255764	0.0256426921995201	0.879962539004415	3.71875232646092	0.00125488401619682	0.624990353003257	-1.36589093949285
cg09976669	0.0277186308732557	0.767697454002314	3.71847614946564	0.00125571091520472	0.624990353003257	-1.36653028371941
cg00790461	-0.029361112789571	0.886886944240342	-3.71757234330957	0.00125842075821327	0.625656060934581	-1.36862251168774
cg04449108	0.0226135394959456	0.936693596350053	3.71487672899246	0.00126653726036743	0.62835934573947	-1.37486201581898
cg05334554	0.0502932800680331	0.83142256947195	3.71451660175075	0.001267625513152	0.62835934573947	-1.37569553017955
cg16042259	-0.225078766415141	0.27393515262251	-3.71439512677131	0.00126799280138692	0.62835934573947	-1.37597668037353
cg05373657	-0.22821783668227	0.265234914157676	-3.71380403908363	0.00126978149790196	0.628562521941891	-1.37734470916331
cg12919388	-0.0351627403102688	0.717396763983531	-3.71180669781461	0.00127584413403265	0.630576763965888	-1.38196708934869
cg24459792	0.0214853325001566	0.762571451880833	3.71155282486787	0.00127661677335552	0.630576763965888	-1.38255458375335
cg21230774	0.0152611358021084	0.981936605988273	3.70979108263453	0.00128199122315421	0.631693622329095	-1.38663126052619
cg00158528	-0.148521561688024	0.0724118927809769	-3.70956254873051	0.00128269003447134	0.631693622329095	-1.38716006049488
cg15544637	0.0992661019395502	0.850325542976764	3.70918740753372	0.0012838379575911	0.631693622329095	-1.38802807806642
cg01367719	-0.156002847841187	0.691513685531495	-3.70899727562429	0.00128442014410535	0.631693622329095	-1.38846800665585
cg12807855	0.0249313202256186	0.963731231922002	3.70841773254433	0.00128619632221748	0.631885522911825	-1.38980892994976
cg27439474	-0.0360585072710836	0.944267536678628	-3.70771242777245	0.0012883612065987	0.632267769322295	-1.39144077926712
cg00121551	-0.038247247812495	0.914678058473322	-3.70287737597308	0.00130329927187578	0.638000703871797	-1.4026258713534
cg09986456	0.020971427459296	0.902139515668044	3.70264385769861	0.00130402504897681	0.638000703871797	-1.40316600326893
cg01997272	0.23029645716853	0.322847165404056	3.70257430042682	0.0013042413108037	0.638000703871797	-1.40332688915291
cg22682200	-0.0591039566341804	0.637573214787675	-3.70177885467531	0.00130671696608161	0.638526615226439	-1.40516671106209
cg09300089	0.0244665358161211	0.914731366325259	3.70116803123882	0.00130862117315724	0.638772461514045	-1.40657945790554
cg20590175	0.0211338507486322	0.980617460387317	3.70049088728346	0.00131073533337785	0.638931359221446	-1.40814553980619
cg23886515	0.0287163334661993	0.891979241771192	3.6997834237162	0.00131294775935521	0.638931359221446	-1.40978168257725
cg19563433	-0.0282999359060683	0.870677401702784	-3.69971848502614	0.00131315102452347	0.638931359221446	-1.40993186237542
cg08356083	0.187931026498252	0.260559815496271	3.6984688998229	0.00131706841961051	0.640154225143528	-1.41282159937934
cg25654554	-0.0315847651230219	0.937122552613081	-3.69646142446472	0.00132338594031049	0.642423310533648	-1.41746358807399
cg15164103	-0.197495421414519	0.323316221952976	-3.69538670088383	0.0013267803803196	0.642423310533648	-1.41994851734243
cg27125107	0.0820347826737445	0.919728938396711	3.69528681754993	0.00132709629116474	0.642423310533648	-1.42017945582662
cg19694878	0.0262465393172446	0.953686791854264	3.69519925526007	0.00132737329412098	0.642423310533648	-1.42038190600343
cg19709928	-0.066371164874136	0.777787346842784	-3.69408463742154	0.00133090437550591	0.643449219339237	-1.4229588959239
cg05023168	0.0272011265996854	0.90056393901233	3.6908883596024	0.00134108161185375	0.647091854706694	-1.43034779585385
cg19764608	-0.0581888740173949	0.10879516705997	-3.69082708917474	0.00134127745102723	0.647091854706694	-1.43048942322502
cg02150926	-0.189500130947639	0.538786758255074	-3.6886396049129	0.00134828785230853	0.648964514763361	-1.43554550667601
cg13663855	-0.160316842790601	0.569341775578037	-3.6881894221179	0.00134973506976005	0.648964514763361	-1.43658596931676
cg18330571	0.126251023212612	0.478955725593537	3.68794335335143	0.00135052676316276	0.648964514763361	-1.43715467256653
cg10347859	0.0300812308608951	0.855361611389939	3.68784204151967	0.00135085285365627	0.648964514763361	-1.43738881773611
cg08173515	0.347616663726023	0.368622469704473	3.68654535201709	0.00135503335346021	0.649950329733809	-1.44038552404868
cg14189534	0.0371741496727985	0.896516695745484	3.68632118374893	0.00135575736083245	0.649950329733809	-1.4409035648669
cg27572854	0.110028699908856	0.924692393488398	3.68570448076619	0.00135775112783601	0.649950329733809	-1.44232869899242
cg26085932	-0.0436037313173943	0.896772962021271	-3.68543992092631	0.00135860732213884	0.649950329733809	-1.44294005328014
cg23398173	-0.133028824423784	0.197713780020001	-3.68458212551169	0.00136138707000986	0.650597462356597	-1.44492221548735
cg04193909	-0.0774344486453891	0.469014379347719	-3.68399334222727	0.00136329831290718	0.650828621819384	-1.44628269947328
cg18530645	0.240824513412627	0.745125366614924	3.68273080975357	0.00136740553803543	0.65210654690976	-1.44919984490181
cg17473795	0.0327432809140377	0.930234822663592	3.68199719351721	0.00136979771940082	0.652564763063771	-1.45089480793311
cg01389203	-0.26801265030499	0.237840108220516	-3.67945861033292	0.00137810746904398	0.655326478924545	-1.45675946856934
cg22216196	0.47165393382201	0.457792884266271	3.67930909726228	0.00137859843061994	0.655326478924545	-1.4571048491276
cg05711886	0.194011883899121	0.802545919547335	3.67871668818299	0.0013805454436419	0.655326478924545	-1.45847330681824
cg09926389	0.232464220957914	0.516127251537984	3.6784738179114	0.00138134444571623	0.655326478924545	-1.45903432098047
cg08452525	-0.0286014348523857	0.0346417830804214	-3.67606333365413	0.00138929931279301	0.657901016224151	-1.46460196298015
cg18143296	-0.128466797282701	0.23889022015593	-3.6759551642858	0.0013896573416329	0.657901016224151	-1.46485179059186
cg03892103	0.0340536745927562	0.875122763464284	3.67481753176296	0.00139342829992988	0.658757291906297	-1.46747917034479
cg14699376	0.0298200700216131	0.95474126605299	3.67453816423535	0.00139435587438217	0.658757291906297	-1.46812434807069
cg24247565	0.0202215108187142	0.862815631458036	3.67293286697036	0.00139969770921662	0.660596462328103	-1.47183146015305
cg18075627	0.0296723548477297	0.904352102015775	3.67169195350603	0.00140384084271239	0.661450702334016	-1.47469686947664
cg21500063	-0.139047161643997	0.534450766971109	-3.67152195280907	0.00140440937873556	0.661450702334016	-1.47508940454214
cg03600552	-0.0405028336742135	0.769581098689921	-3.67099703413601	0.00140616630665469	0.661594717096947	-1.47630142846696
cg11433980	0.0602069167611164	0.899866012210396	3.67043495197805	0.00140805002687448	0.661599106313317	-1.47759922177508
cg19265480	0.466282177148665	0.519077978555479	3.6695567790052	0.00141099805494794	0.661599106313317	-1.47962675496474
cg06525145	-0.0477215361893198	0.0338209794039915	-3.66937811836261	0.00141159856406702	0.661599106313317	-1.48003923573434
cg17769084	-0.105939991984802	0.175882883184441	-3.66918704918677	0.00141224105942292	0.661599106313317	-1.48048035991209
cg22654677	-0.0845309874966405	0.865209872392361	-3.66883327197104	0.00141343144381385	0.661599106313317	-1.48129711779623
cg06849931	-0.0282008778166111	0.932993440938648	-3.66746372319586	0.00141804902230773	0.662652452064489	-1.48445881001418
cg27210818	0.0305423683238056	0.877887094684117	3.66730393262114	0.00141858874167038	0.662652452064489	-1.48482768078648
cg19530972	-0.0270757339477415	0.959193945179325	-3.66680979411627	0.00142025905969679	0.662753641664649	-1.48596836032276
cg07751039	0.0185965549206124	0.957239400304917	3.66572755194981	0.00142392410371553	0.663543996422079	-1.48846651763047
cg26259610	-0.0201537472020447	0.0550971036412347	-3.66503134963576	0.00142628674265692	0.663543996422079	-1.49007349081662
cg26092675	0.580810762068626	0.471355969130811	3.66439248819427	0.00142845819135693	0.663543996422079	-1.4915480533207
cg16955074	0.0245894676764052	0.906036284993343	3.66401347337083	0.00142974797914644	0.663543996422079	-1.4924228356325
cg14551186	-0.0525878996063423	0.423068563358065	-3.66399263258993	0.00142981893365424	0.663543996422079	-1.49247093648668
cg17737967	0.345038839913235	0.481743930421552	3.66373823683169	0.00143068532930382	0.663543996422079	-1.49305808129654
cg06100166	-0.0282737325866592	0.313823367467345	-3.66214875301845	0.00143611037255029	0.664706022326217	-1.4967264113226
cg16032518	-0.272399636231797	0.498843900106426	-3.66180999717227	0.00143726919550206	0.664706022326217	-1.49750817400911
cg01731023	-0.0303122066761032	0.952617844930705	-3.66138654213917	0.00143871905633177	0.664706022326217	-1.49848537945699
cg14353527	-0.021465373058987	0.906553103527792	-3.66113407741358	0.00143958415256296	0.664706022326217	-1.49906797989461
cg09490371	0.487390112903544	0.53249239884216	3.66087259576444	0.00144048068710557	0.664706022326217	-1.49967137927973
cg04167205	0.0495488731387883	0.950475281477276	3.65995837302272	0.00144361958701615	0.665480895770005	-1.5017809830788
cg17493021	0.0281054158245987	0.970575486087225	3.65952197989978	0.00144512028056076	0.665499784960055	-1.50278793745987
cg05858130	0.29446414361297	0.653517169526918	3.65865390513607	0.00144811004157046	0.665995066906663	-1.50479089899666
cg09730015	-0.0581537980282965	0.116753181795923	-3.65836182223948	0.00144911738363144	0.665995066906663	-1.50546481689534
cg06921319	-0.515759988632897	0.250361253518078	-3.65775719902363	0.00145120481834861	0.666282768110087	-1.50685981743946
cg24021649	-0.0684408390082566	0.140471242806158	-3.65619325127379	0.00145661804472531	0.668095304598308	-1.51046796608832
cg21262032	0.0243785330059894	0.903818548628449	3.6553655461472	0.00145949099918873	0.668512171031129	-1.51237741299904
cg00095333	0.0236827603085251	0.908391664832646	3.65486303152877	0.00146123794684497	0.668512171031129	-1.513536627485
cg11144753	0.270651161509788	0.294360413305828	3.65466530397408	0.00146192589440468	0.668512171031129	-1.5139927415047
cg10154973	0.0235736257042441	0.943942038214866	3.65339172420448	0.00146636468296464	0.669870062735881	-1.51693048392833
cg02915776	0.105911652635771	0.957556067247412	3.65231424806928	0.00147013037087717	0.670918055442053	-1.51941570691522
cg11036936	-0.0800570542035776	0.651876398379718	-3.65143334851321	0.00147321612411643	0.671653963145922	-1.52144740503592
cg16113793	-0.0367183071349978	0.698398113460219	-3.65039671644889	0.00147685558258384	0.672640588067732	-1.52383814859272
cg01414403	0.0243302048864303	0.919533699623889	3.6490511655241	0.00148159283333625	0.673971265940712	-1.52694112228057
cg19311812	-0.146329956493975	0.0576227533789198	-3.64872771548806	0.0014827338284717	0.673971265940712	-1.52768699346314
cg26576235	0.0335113940518817	0.852458165668728	3.6473714476509	0.00148752760910716	0.675476805047855	-1.53081437298407
cg18805894	-0.0446486130857108	0.121143615198792	-3.64586523943622	0.00149286926958214	0.676724424006414	-1.53428720230843
cg03318614	-0.190998606845485	0.551665908666291	-3.64542274980114	0.00149444211856187	0.676724424006414	-1.53530738160612
cg15558634	0.0168969071612879	0.928104528989091	3.64511923193312	0.00149552193080707	0.676724424006414	-1.53600713993496
cg05096182	0.0487401884176379	0.951106468222172	3.6447052569959	0.00149699595149283	0.676724424006414	-1.53696153598412
cg06606199	-0.207768428529215	0.51726278398188	-3.64450856905471	0.00149769679064392	0.676724424006414	-1.53741498081917
cg14460195	0.147318720470235	0.376977979764173	3.642277354248	0.00150566974587728	0.67919319666923	-1.54255845800911
cg15028904	-0.143581387214141	0.0668808547528155	-3.64214609755001	0.00150614007552497	0.67919319666923	-1.54286101446391
cg01075095	0.04222199346624	0.933020491420833	3.64082250773674	0.00151089097132355	0.680349031531425	-1.5459118553321
cg27495636	0.0580876665543344	0.891163775926391	3.64060092447872	0.0015116877650004	0.680349031531425	-1.54642257559572
cg23126129	0.0162093674651556	0.956590414427612	3.63996367842407	0.0015139815543962	0.680361586002182	-1.54789130630787
cg19378149	0.0251320753328719	0.894419715080569	3.63928763953813	0.0015164187305579	0.680361586002182	-1.5494493860239
cg24748771	0.0256396410487157	0.895578698664605	3.63892954119496	0.00151771127114372	0.680361586002182	-1.55027467660897
cg13581155	-0.338516008418709	0.394611809133945	-3.63890825693685	0.00151778812994188	0.680361586002182	-1.55032372877291
cg09216666	0.0245518847985041	0.941497419954463	3.63842012349358	0.00151955186393407	0.680361586002182	-1.55144867458115
cg25836301	0.126588722357177	0.791284177929424	3.63811107920226	0.00152066955350009	0.680361586002182	-1.55216087693895
cg21908235	0.403294464914002	0.304686194962776	3.6374244042551	0.00152315588347625	0.680805881211427	-1.55374329393193
cg15635341	0.037383095076581	0.071226224054052	3.63564068758184	0.00152963314809799	0.68214698267174	-1.55785349855064
cg23610064	0.0245104178273825	0.923043746633597	3.6353650386998	0.00153063653926208	0.68214698267174	-1.5584886348826
cg16700924	0.440527957394863	0.27758955690526	3.63522734437002	0.00153113800416426	0.68214698267174	-1.55880589931153
cg16071082	0.0163216761310783	0.933155668738829	3.63495200652742	0.0015321412345767	0.68214698267174	-1.55944030320326
cg10251594	-0.226911430351699	0.552886863810178	-3.63277714923051	0.00154008842183031	0.685016304777225	-1.5644510062646
cg13334396	0.0304118980724495	0.940149285747922	3.63200924509183	0.00154290412831036	0.685599825670543	-1.56622004105742
cg03146452	-0.023001664569162	0.0214112286316992	-3.63034068257593	0.00154903981690862	0.68765603011374	-1.57006365598558
cg10120829	-0.06416812006782	0.0371272664190605	-3.62868276493218	0.00155516017608371	0.688813556967761	-1.57388236523935
cg20851245	0.0158255551139299	0.949501268406335	3.62849418244438	0.00155585785374824	0.688813556967761	-1.57431670608641
cg20985399	-0.336673440137893	0.382797438738763	-3.62828807168852	0.00155662073156259	0.688813556967761	-1.57479141213349
cg12063490	0.251977041864503	0.623442111077587	3.6277871381345	0.00155847637401231	0.688813556967761	-1.57594511747257
cg01106881	-0.0558189468883905	0.432633736160526	-3.62759152828486	0.00155920157660663	0.688813556967761	-1.57639561903806
cg14694746	-0.0309311689702054	0.913426662401807	-3.62633131044756	0.00156388167791726	0.688858046724357	-1.57929785000976
cg22848598	0.480351848217075	0.393338453779781	3.6262833223697	0.00156406016571599	0.688858046724357	-1.5794083602205
cg14585167	-0.123077880600502	0.426600164112302	-3.6254508804814	0.00156715956247797	0.688858046724357	-1.58132531259913
cg15661473	0.110531684720318	0.340331153224999	3.62539242355654	0.00156737744001948	0.688858046724357	-1.58145992391387
cg13869484	0.0471175384594893	0.769658126099695	3.62530953276165	0.00156768643734924	0.688858046724357	-1.58165079934551
cg25157325	-0.0494250785421794	0.865262815424822	-3.62422178121327	0.00157174688470176	0.688858046724357	-1.58415551205035
cg20023578	-0.0553387335086315	0.114076441019118	-3.62415930234101	0.00157198042534487	0.688858046724357	-1.58429937406315
cg11482422	0.0262011646861296	0.0799240783251642	3.62400047745104	0.00157257425304279	0.688858046724357	-1.58466507710769
cg05557255	-0.0386189211020391	0.117569253224315	-3.62381342147719	0.00157327391691182	0.688858046724357	-1.58509577922144
cg10674476	0.0387017142151568	0.763868992616736	3.62288395633759	0.00157675503774619	0.688858046724357	-1.58723582810473
cg22605348	-0.0221889675550888	0.0455275426737348	-3.622781724642	0.00157713838852331	0.688858046724357	-1.58747120424529
cg22053861	-0.0315967309984551	0.406840886979474	-3.62270298636541	0.0015774337057319	0.688858046724357	-1.58765248861935
cg27034150	0.155811936704114	0.508325237385646	3.62145273736305	0.00158213021957508	0.69024783579567	-1.59053090286236
cg09854828	-0.0487197823026226	0.838030003027573	-3.62041367111666	0.00158604391338536	0.691244836887278	-1.59292294876726
cg07767534	-0.019161313382313	0.0484714170338327	-3.61932951939586	0.00159013759135015	0.691244836887278	-1.595418623583
cg02043219	0.0229060606633613	0.965093246812645	3.61899325677153	0.0015914094081939	0.691244836887278	-1.59619265314739
cg10459387	-0.0344764696468661	0.033915423296078	-3.61862347089732	0.00159280917405935	0.691244836887278	-1.59704383003867
cg05596328	0.17546015591254	0.259054258175046	3.61844677807793	0.00159347844491274	0.691244836887278	-1.59745053652171
cg20424486	0.0435797312938024	0.958130806888304	3.61835074654475	0.00159384230597087	0.691244836887278	-1.59767157730288
cg06711873	-0.0546933829925484	0.852507542937426	-3.61803775951941	0.00159502877411203	0.691244836887278	-1.59839198675467
cg07592361	0.291901006066145	0.414560514725083	3.6168027383075	0.00159971897642412	0.692619067940664	-1.60123452777601
cg09791111	0.0290473160953587	0.916910956092837	3.6162126536354	0.00160196471670219	0.692933333957965	-1.60259259783615
cg07800665	0.232307765041369	0.487705971042919	3.61457300929314	0.00160822118023519	0.694980206901446	-1.60636595169711
cg02477579	-0.0595904159766577	0.102000939258658	-3.61414351582314	0.00160986399157619	0.695031337499526	-1.60735429222659
cg02851793	0.0202018485917351	0.757039582848619	3.61230494111658	0.00161691523798194	0.69583282777923	-1.61158488035303
cg14011387	-0.0318726358633868	0.880077178272662	-3.6122374667986	0.00161717459131394	0.69583282777923	-1.61174013058006
cg02299937	0.084879604541741	0.607934514480913	3.61197938109133	0.00161816698227173	0.69583282777923	-1.6123339484954
cg11544420	0.0760011676964149	0.659540674087116	3.61188352508114	0.00161853572046568	0.69583282777923	-1.61255449689335
cg07906116	0.0202509847729134	0.958299280039821	3.61167148393711	0.00161935169282043	0.69583282777923	-1.61304236287454
cg16665444	0.182208168373278	0.567475499363865	3.61094061582881	0.00162216731064783	0.696386345195342	-1.61472390076219
cg24063594	-0.0562505310688663	0.836434485665591	-3.6101729773979	0.00162512977521839	0.696668850898592	-1.61648995514062
cg18193094	-0.316268951163433	0.339230525773077	-3.60987228935818	0.00162629164007515	0.696668850898592	-1.61718170494287
cg06690535	0.0207825862632819	0.930233634970461	3.60958315470525	0.00162740963393433	0.696668850898592	-1.61784686328061
cg21584883	-0.117756993228556	0.0762072328645688	-3.60880228368425	0.00163043280350247	0.697308273400387	-1.61964320801474
cg07352612	0.206579998089418	0.922645035838697	3.60805440023656	0.00163333344557172	0.697894143552581	-1.62136358468377
cg18157275	0.104848964490589	0.677687068617945	3.6070569510488	0.001637209930495	0.698267913993715	-1.62365791887669
cg15370982	0.0189027037092955	0.944859487669032	3.6068000177028	0.00163820994247573	0.698267913993715	-1.62424889413644
cg18259348	0.109679204463732	0.944827540085727	3.60664772059306	0.00163880298298628	0.698267913993715	-1.62459918992546
cg18530748	0.1585646954108	0.523323298614425	3.60620881072939	0.0016405132680636	0.698343981365897	-1.6256086997326
cg12201380	-0.105421278028121	0.656274390177949	-3.60214037295019	0.00165645049826793	0.704131036916709	-1.63496493944879
cg04412755	-0.236021003140314	0.523266897980941	-3.60194186227414	0.00165723200981062	0.704131036916709	-1.63542139567655
cg25540078	-0.035164500105066	0.825325984663208	-3.60155875722224	0.00165874127272608	0.704131036916709	-1.63630229275591
cg13499371	-0.0515029168227932	0.897168223673929	-3.59981667958577	0.0016656213676773	0.705791657840564	-1.64030769019207
cg26976315	0.0224976430147749	0.911074044187194	3.59954311852111	0.00166670430876671	0.705791657840564	-1.64093662363041
cg23877497	0.0310323547513134	0.7676970951797	3.59916388710875	0.00166820671178759	0.705791657840564	-1.6418084815543
cg00378007	-0.0582129845575201	0.806452712876289	-3.59845686785969	0.00167101127459517	0.705791657840564	-1.64343387196491
cg07125123	-0.0232769776889181	0.0577657730629547	-3.59842012910538	0.00167115713455392	0.705791657840564	-1.64351832993381
cg20802392	-0.0639533452585637	0.504546441173906	-3.59794622398223	0.00167303975360622	0.705791657840564	-1.64460776304151
cg20330217	0.021931843090055	0.95504790996991	3.59783298697565	0.00167348990398467	0.705791657840564	-1.64486807219979
cg01576450	0.0405237899002489	0.934143159987675	3.59714733441632	0.0016762181224078	0.70628891329662	-1.64644420985153
cg16513933	0.0425986629877809	0.963728963270785	3.59532741839089	0.00168348083996586	0.708609635926108	-1.6506273919407
cg25491948	0.156010039523096	0.881888786746822	3.59498909672004	0.00168483438692703	0.708609635926108	-1.65140499036652
cg25658980	-0.018567186119671	0.0623019841251558	-3.59369146492223	0.00169003585420176	0.710142162478455	-1.65438731118407
cg21099123	-0.0343245809494295	0.949700599619091	-3.59300437923858	0.00169279638719911	0.71064714630566	-1.65596632612855
cg00955035	0.220023037288099	0.541245161026066	3.59218907155991	0.00169607784188097	0.711369686193147	-1.65783992233345
cg07826946	0.0280017166052019	0.882088884621823	3.59165494916449	0.00169823097434295	0.711618091463875	-1.65906729510637
cg20145365	-0.0330279840832482	0.0452077555894206	-3.58911802359182	0.00170849451865921	0.714624352520997	-1.66489638335083
cg26960221	0.0298418715487845	0.8941787837041	3.58910677563023	0.00170854015978567	0.714624352520997	-1.66492222565103
cg08620329	0.574365875491115	0.497078324451852	3.58627490986233	0.00172006935684581	0.718787186507398	-1.671427868656
cg12348588	-0.164138597004843	0.168233735437369	-3.5858420432649	0.00172183839276741	0.718867528980392	-1.6724221879978
cg12451837	-0.0398538296783522	0.396835101755374	-3.58483832788156	0.00172594726160394	0.719860964975785	-1.67472767257186
cg26360088	-0.0698128554154295	0.542725828535693	-3.58435010869854	0.00172794935142497	0.719860964975785	-1.67584903373392
cg03643423	0.0581370782121702	0.931413272111268	3.58409144217165	0.00172901101748076	0.719860964975785	-1.67644313488811
cg18930976	0.133739047844209	0.853228460855555	3.58359055588107	0.00173106867115215	0.719860964975785	-1.67759353421321
cg11029191	0.11234572573727	0.663707396528923	3.58333664817589	0.00173211265069517	0.719860964975785	-1.6781766767533
cg06721712	0.104579228875386	0.764112895415438	3.58291087759767	0.00173386466091674	0.719932821091578	-1.67915451025896
cg26305745	-0.431086467270511	0.243383879053703	-3.58252380934441	0.00173545892756821	0.719939107977819	-1.6800434357507
cg09355412	0.421429579924568	0.448400666568143	3.58120529996958	0.00174090047142789	0.72153993993517	-1.68307130391161
cg18183019	-0.0370951574849406	0.772658426372671	-3.57897730488422	0.00175013368029395	0.723664081008582	-1.68818715418795
cg07453407	0.0273067595210574	0.896560564841735	3.57859168997664	0.00175173662144896	0.723664081008582	-1.68907251519258
cg17904997	-0.343455948952848	0.341089977564797	-3.57827667619086	0.001753047156691	0.723664081008582	-1.6897957614522
cg10776230	-0.270683101506084	0.543065835877367	-3.57809468533047	0.001753804723275	0.723664081008582	-1.69021359101217
cg16814483	0.413114908896436	0.432221405848682	3.57723772769255	0.00175737628056358	0.723664081008582	-1.69218099788479
cg02971555	0.120317894059137	0.915653176955438	3.57678079972827	0.00175928355130665	0.723664081008582	-1.69322996988892
cg17915189	-0.0451318536713754	0.797763404775167	-3.57642959881696	0.00176075088907621	0.723664081008582	-1.69403620238869
cg19458233	0.0466271132076032	0.905808185805546	3.57498843348412	0.00176678478001435	0.723664081008582	-1.69734441151934
cg23643980	0.145977995945983	0.521351513719953	3.57497315672679	0.00176684884979316	0.723664081008582	-1.69737947778964
cg11251170	-0.042081840840218	0.731286216100552	-3.57488662817444	0.00176721178835146	0.723664081008582	-1.69757809477344
cg03274739	-0.0902183284136049	0.690213167074008	-3.5746999828754	0.00176799491005167	0.723664081008582	-1.69800651513625
cg14851700	0.0994132767874647	0.839844001469614	3.57417946974605	0.00177018067023941	0.723664081008582	-1.6992012585589
cg15585843	0.0218401101564422	0.918076359170302	3.57412346873824	0.00177041599031636	0.723664081008582	-1.69932979627365
cg10591607	-0.346789659811791	0.319395223399286	-3.57375882644109	0.00177194899504207	0.723664081008582	-1.7001667390577
cg00676269	0.0256289779381422	0.925993319465471	3.57351039639239	0.00177299417587459	0.723664081008582	-1.70073693496206
cg19874314	-0.169203205855637	0.127488566340482	-3.5733090128085	0.00177384187055393	0.723664081008582	-1.70119914312085
cg17036427	-0.311973869596211	0.311507284682073	-3.57313351151465	0.00177458094266303	0.723664081008582	-1.701601942208
cg12605148	0.0188230694842059	0.925374609490127	3.57312973873214	0.00177459683395318	0.723664081008582	-1.70161060120046
cg27454064	0.228239846719769	0.639105214209635	3.57140515626828	0.00178187560342817	0.725597348451153	-1.70556850130272
cg06046344	0.028677162728419	0.898388553258482	3.5711402959492	0.00178299607091749	0.725597348451153	-1.70617631329943
cg17010835	0.021088829368327	0.923259584492961	3.57087660601302	0.00178411227569859	0.725597348451153	-1.70678142889626
cg01973029	0.0249754268509566	0.876681302636742	3.5702083168347	0.00178694423668049	0.726101378738863	-1.70831497151836
cg26426142	0.185544700507335	0.60338237961989	3.56964397245464	0.00178933916160173	0.726427085632989	-1.70960993622357
cg11925609	0.0335537976531146	0.776885451781816	3.56892704806045	0.00179238614842604	0.726559105502827	-1.71125494672534
cg27546834	-0.0831244211808782	0.0532904002274378	-3.5683784898001	0.00179472101155529	0.726559105502827	-1.71251358193479
cg02932843	-0.0507964141512024	0.877067718715976	-3.56795068210878	0.00179654399255862	0.726559105502827	-1.71349513018463
cg03667641	0.0205154069097212	0.965264237437864	3.56781693349343	0.00179711429793577	0.726559105502827	-1.7138019930053
cg01166892	0.023148096008599	0.725812797692326	3.56751404195912	0.00179840648868407	0.726559105502827	-1.71449691462445
cg22673901	0.0207594356879889	0.965367540055751	3.56717139452705	0.00179986938708309	0.726559105502827	-1.71528303104109
cg11089837	-0.0278202854499567	0.0275872036107459	-3.56649806808421	0.00180274749658125	0.726559105502827	-1.71682775329724
cg27371125	-0.060837847111844	0.457308264038813	-3.56582314805102	0.00180563696043836	0.726559105502827	-1.71837606214119
cg00018866	-0.0384117814604582	0.931561845315825	-3.56567099243	0.00180628899716882	0.726559105502827	-1.71872510706884
cg15132169	0.319281711775425	0.52036807939693	3.56511501508641	0.00180867351210508	0.726559105502827	-1.72000048879656
cg20175418	-0.027005294721047	0.91560939107796	-3.56492515461435	0.00180948850804835	0.726559105502827	-1.72043600755894
cg24712249	0.319015562732103	0.315137680647917	3.5645741080779	0.00181099636345487	0.726559105502827	-1.72124125468043
cg01786715	0.180850222080851	0.237380583787682	3.56447580878858	0.00181141881127691	0.726559105502827	-1.72146673485611
cg05464302	-0.068468401696276	0.115439954645586	-3.56434633154492	0.00181197539636488	0.726559105502827	-1.72176372917041
cg02404349	0.0251834129485273	0.918925512464565	3.56320711790552	0.00181687980102245	0.727885474590638	-1.72437674169331
cg21639401	0.0254473411381646	0.84184748181427	3.56260123841432	0.00181949347562549	0.728292599185615	-1.72576636557812
cg16971885	-0.0581312371639	0.0780706656348908	-3.56150985743434	0.0018242108644208	0.728498446492424	-1.728269376603
cg11978884	-0.311558855078072	0.43039806138955	-3.56147401690928	0.00182436598543571	0.728498446492424	-1.72835157140801
cg00239899	0.02245115907269	0.932729980333041	3.56137342096383	0.00182480144303557	0.728498446492424	-1.72858227188877
cg24354624	0.135738536820798	0.38756745527549	3.56077176965009	0.00182740799312673	0.72890076828207	-1.7299620291268
cg08770771	-0.0416719365624991	0.846999776977194	-3.5591749801925	0.0018343435732795	0.730605546602878	-1.73362365077239
cg03522707	0.0255627317579302	0.930590023822767	3.55905010771577	0.00183488704099558	0.730605546602878	-1.73390998116361
cg04724866	0.0219705522593198	0.889243166174991	3.5579130568516	0.00183984298337164	0.731939628751278	-1.73651710823746
cg04206219	0.0620973683735254	0.872063041512916	3.55681261218987	0.00184465190673108	0.73321294751331	-1.73904011159773
cg27141267	-0.032809531708233	0.156352129284906	-3.55605195825631	0.00184798317254424	0.733897219681745	-1.74078396314291
cg02082203	-0.0931347037329673	0.0444232206702705	-3.55400173235377	0.00185699157404616	0.736832922996854	-1.74548380143845
cg02169391	-0.198358205270543	0.195920935022566	-3.55360088035582	0.00185875790002364	0.736885814386769	-1.74640261897413
cg15082166	0.0519936983747412	0.930755691870043	3.55266598854692	0.00186288385582699	0.736885814386769	-1.74854544513693
cg07968685	-0.0273319384817232	0.902926526771627	-3.55246952212444	0.00186375206486975	0.736885814386769	-1.74899574029609
cg24717875	-0.157571412335865	0.0545715699909471	-3.55240401780698	0.00186404162484341	0.736885814386769	-1.7491458728978
cg22808633	0.261393680479596	0.445327568937705	3.55185422961079	0.00186647369201478	0.736885814386769	-1.75040593350856
cg25700339	0.0301829074625557	0.860975963707216	3.55177540203337	0.00186682265275321	0.736885814386769	-1.75058659473093
cg12347444	0.023324605218607	0.899673804194095	3.5504159624363	0.00187285083857874	0.738625800879266	-1.75370207836677
cg00947023	-0.0370616533270604	0.874561487809623	-3.54910520394348	0.00187868127585699	0.739289040058334	-1.75670572486402
cg21643138	0.0390269885080986	0.966762644779329	3.54895426790441	0.00187935380504696	0.739289040058334	-1.75705158258829
cg11105292	-0.270348717737434	0.245524693134347	-3.5489445207471	0.00187939724381481	0.739289040058334	-1.75707391728857
cg27570249	-0.282063390220732	0.269232047010277	-3.54706459085793	0.00188779373809733	0.741808897909212	-1.761381323467
cg15522939	0.0263001536157985	0.915009260440995	3.5462044587724	0.00189164770542261	0.741808897909212	-1.76335192446461
cg14147842	0.0277967885174959	0.812478191793316	3.54618556896679	0.00189173243112162	0.741808897909212	-1.76339520055205
cg10261601	-0.0152869086027617	0.961277645287475	-3.5460564803635	0.0018923115269865	0.741808897909212	-1.76369093792102
cg03077533	0.181228539157719	0.742483166619442	3.54547565522177	0.00189491928486483	0.742192999280692	-1.76502155521281
cg12783346	0.0455217999093298	0.972206498945987	3.54501470792681	0.00189699133524994	0.742366797986094	-1.76607750566506
cg26055522	-0.0502641326686369	0.509519812987773	-3.54390269234376	0.00190199923907277	0.743688227346199	-1.76862480356448
cg04085039	0.0345205467488466	0.865984826037144	3.54353665757611	0.00190365049822633	0.743696057109138	-1.7694632381594
cg13993734	0.0251555720751285	0.905650036305889	3.54227814730622	0.00190933865791387	0.745125697460499	-1.77234580501763
cg11019069	-0.0812391269017478	0.820900322101984	-3.54200427365315	0.00191057871143718	0.745125697460499	-1.77297306850473
cg03972606	-0.0299684332479999	0.927802179006556	-3.5414743612485	0.00191298031288425	0.745424661920561	-1.77418671395158
cg10967735	-0.0412919286689323	0.502884285302064	-3.54100529043797	0.00191510865111793	0.74561672513337	-1.77526097844039
cg01554410	-0.348825098715425	0.434520688447792	-3.54029810594555	0.00191832179406693	0.746201720459699	-1.77688050450764
cg20674490	0.0315901699777885	0.755640459369343	3.53995455227784	0.00191988466605082	0.746201720459699	-1.7776672496545
cg02255104	-0.032627248397582	0.90199730859193	-3.53955145757158	0.00192171999370556	0.746278843552217	-1.77859032126077
cg25534226	-0.0331348830024029	0.15251696787914	-3.53824843417903	0.00192766458328497	0.747950263970597	-1.78157401969296
cg20373081	-0.182420349207265	0.579533341320862	-3.53712073455437	0.00193282390364659	0.749314409788706	-1.78415603998892
cg00138101	-0.238049951981343	0.350850700825129	-3.53614520197754	0.00193729799156068	0.749871915328523	-1.78638949064643
cg07180188	0.0200808717110219	0.932767262788732	3.53604213296577	0.00193777129126087	0.749871915328523	-1.78662545503236
cg23695485	-0.0796667020685309	0.0291495945357359	-3.53573196106202	0.00193919630666651	0.749871915328523	-1.78733554696473
cg25503559	-0.0216137364819876	0.0433828712830951	-3.53268996519596	0.00195322675950055	0.75465729824059	-1.79429892808338
cg07399635	0.0133236450280531	0.0196326872109733	3.53136193906642	0.0019593831825977	0.756394908364196	-1.79733842766318
cg20891655	0.053134983164991	0.907004408626934	3.5309194921808	0.00196143849518683	0.756547736328788	-1.79835100867623
cg19798908	0.0800446292709721	0.92058674201464	3.52912242010297	0.00196980828619607	0.759133808757103	-1.80246345402533
cg06890553	-0.0974074167398229	0.0624148737427835	-3.52807629368184	0.0019746967252437	0.760374986491433	-1.80485718638539
cg19702785	0.180087711001632	0.377565865298451	3.52736269315641	0.00197803814112781	0.76041401402763	-1.80648993673543
cg08868423	-0.0282959278436583	0.887766306961304	-3.52734226280213	0.00197813388747071	0.76041401402763	-1.8065366811081
cg25606773	0.0433442809095955	0.962418747965596	3.52482498091287	0.00198996597061289	0.763920402788438	-1.81229567420851
cg23732138	0.0167601008442533	0.975624289892291	3.52451411771533	0.00199143194767305	0.763920402788438	-1.81300679077359
cg11833968	-0.248653992563098	0.133896342766749	-3.52433393186121	0.00199228215857396	0.763920402788438	-1.81341896863686
cg05909390	0.0281349713658634	0.850625259031614	3.52289320153264	0.0019990931111192	0.765887848983492	-1.81671447262681
cg15189860	-0.0537902286118157	0.836562501176141	-3.52184369149704	0.0020040689898205	0.767149532450937	-1.8191148943533
cg05477386	0.0241411277899681	0.91057556538278	3.5213400780245	0.00200646101123137	0.767149574274144	-1.82026668737167
cg23404528	-0.0330640861831491	0.266663925071594	-3.52113529919873	0.00200743445440779	0.767149574274144	-1.82073501660001
cg24516367	-0.0235568454773189	0.0805354612812763	-3.52007936992962	0.00201246132062267	0.76842649973625	-1.82314981928992
cg06862374	-0.262820239935101	0.142425611573581	-3.51847808372894	0.00202010801580633	0.770111942379965	-1.82681145266519
cg12150366	0.200501565306614	0.747361195087728	3.51814945916467	0.00202168083694813	0.770111942379965	-1.82756286125452
cg20301680	0.0265579265625884	0.894602699066433	3.51809472479756	0.00202194291642828	0.770111942379965	-1.82768801109914
cg02704158	-0.0840243124220493	0.138294955018071	-3.51714809421307	0.00202648086169975	0.771196068161546	-1.82985239990277
cg15616898	-0.0295370421544526	0.041370247004769	-3.51601411539362	0.00203193008257615	0.772624890698324	-1.8324449521696
cg24201129	-0.300981016137995	0.706040235551049	-3.51453198239357	0.00203907402187059	0.774695197759184	-1.83583315374962
cg06128358	0.022308770742662	0.937308236191299	3.51416393171853	0.00204085185987766	0.774725038665133	-1.83667447331765
cg22232048	0.0330620792018683	0.905920599233557	3.51272802217437	0.00204780246499233	0.776716823473091	-1.83995657806264
cg12459718	-0.054304812091138	0.0407115412481469	-3.51229011547505	0.00204992679964053	0.776876248731601	-1.84095744838634
cg21397839	-0.0466344015077875	0.880187902979797	-3.51098776317826	0.00205625745202859	0.778624544768541	-1.84393389165449
cg11088922	0.0297015476286503	0.891601983311818	3.5106390695009	0.00205795568521439	0.778624544768541	-1.84473076164446
cg08569350	-0.0313161641510742	0.944547906364818	-3.50968781762485	0.00206259554652379	0.779311273438037	-1.84690455693292
cg04523291	0.0978965396539414	0.339291992630311	3.50956620663643	0.00206318946072626	0.779311273438037	-1.8471824509425
cg04640809	0.0722286070962281	0.919061068840222	3.50913880696844	0.00206527809394713	0.779454417062445	-1.8481590852359
cg20560182	-0.139120549297377	0.0595515418215667	-3.50827075957533	0.0020695264929439	0.780411764597231	-1.85014253394719
cg02160684	-0.0227436856374861	0.960669279702547	-3.50555192864944	0.00208288859552176	0.784801437672995	-1.8563541351178
cg16370685	-0.0672911493327846	0.0311519196164905	-3.50418659815562	0.00208963062478891	0.786691575679202	-1.85947298910339
cg17825070	0.0296689193740479	0.92213946762215	3.50322814850808	0.00209437626091019	0.787351519433478	-1.86166221206996
cg09889848	0.0389196950814775	0.669893676497192	3.50278718831078	0.00209656316847176	0.787351519433478	-1.86266937107388
cg15127867	0.0287633931764907	0.944489256264364	3.50278690962111	0.00209656455131987	0.787351519433478	-1.86267000759464
cg03401726	-0.0263045025377208	0.527168329508819	-3.50241664755725	0.00209840256930186	0.787393181374825	-1.86351566619367
cg09732711	-0.150636980364393	0.676205661239886	-3.49980479261685	0.00211141308356087	0.790672812531191	-1.86948035540214
cg20173984	0.0453685390006906	0.934067048386679	3.49979867860405	0.00211144363217586	0.790672812531191	-1.86949431663328
cg02672232	0.0654841013433775	0.924265740940674	3.49961819610435	0.00211234560694653	0.790672812531191	-1.86990644216207
cg13455998	-0.0184074083612282	0.839671258931847	-3.49837745581238	0.002118556543278	0.791274527872822	-1.87273948272388
cg10856549	-0.0213125173652413	0.861643814336662	-3.49821779891718	0.00211935705914371	0.791274527872822	-1.87310401617462
cg15166079	-0.0447490838146074	0.853667301665437	-3.49809333246446	0.00211998133688967	0.791274527872822	-1.87338819879377
cg17883837	-0.0264053082875494	0.838761933501077	-3.49791113203429	0.00212089551240505	0.791274527872822	-1.87380419534722
cg15598069	0.0319601118475739	0.971666443640353	3.4963236686749	0.00212887686492762	0.793189650041398	-1.87742842694667
cg09134497	-0.0446592712800873	0.697581309179926	-3.49552493920995	0.00213290380776217	0.793189650041398	-1.87925179357405
cg25245989	-0.0804847229355694	0.172126912604808	-3.49505978730565	0.0021352524006694	0.793189650041398	-1.88031360887636
cg11661493	0.0291314266704141	0.734228060598018	3.49498887212632	0.00213561068052607	0.793189650041398	-1.88047548576314
cg08012156	-0.0562086531942105	0.683217601132009	-3.49483671368779	0.00213637961918232	0.793189650041398	-1.88082281242832
cg04635783	0.0195010028700467	0.927346264120307	3.49462196854528	0.00213746530452999	0.793189650041398	-1.88131299694089
cg18496440	-0.081319800334638	0.220974736768719	-3.49428336972539	0.00213917825591304	0.793189650041398	-1.88208587834067
cg25115460	0.0427608494662399	0.921707635299429	3.49406328432893	0.00214029237718388	0.793189650041398	-1.88258823218785
cg09829983	-0.0329742899697921	0.62097239027949	-3.49378797296462	0.00214168686626957	0.793189650041398	-1.8832166301121
cg17647884	0.0280771094222514	0.943925874415172	3.49317946318564	0.00214477221394184	0.793280517093641	-1.88460550798398
cg04503500	0.0247580304912871	0.964043667722548	3.49276542060398	0.00214687404106448	0.793280517093641	-1.88555049354836
cg00867113	0.0251859876870172	0.909984941736695	3.49271065600508	0.00214715219691069	0.793280517093641	-1.88567548277678
cg14239592	0.2295245049147	0.835149155533268	3.49212054591848	0.00215015167993323	0.793745467529037	-1.88702225889083
cg13089765	0.156932611757172	0.869327775468873	3.49048505684682	0.00215848624636965	0.795628821625888	-1.89075454046227
cg23149010	0.0222054082317722	0.910667797321269	3.49043463033569	0.00215874372650572	0.795628821625888	-1.89086960954998
cg25429204	0.0179117933512029	0.942424603223617	3.48941519107038	0.00216395549891141	0.796579019385357	-1.89319579292509
cg21651328	0.305439787129717	0.374097472027409	3.48924704503581	0.00216481631247057	0.796579019385357	-1.89357945614162
cg14119337	0.0840915628661355	0.707048406377578	3.48837885245928	0.00216926632099461	0.797572748713431	-1.89556035798914
cg01469719	0.018555907122111	0.879750975306006	3.48756279780993	0.00217345727311791	0.797953783813408	-1.89742218385193
cg10286900	0.0252341848177935	0.950805012718706	3.48749551596866	0.00217380316180003	0.797953783813408	-1.89757568211765
cg20268930	0.019415815232104	0.971513567514331	3.48667434988582	0.00217802904218078	0.798165430007377	-1.89944904669712
cg07184887	0.0214014836647114	0.949112630957506	3.48658673197861	0.00217848041654501	0.798165430007377	-1.89964892678871
cg13836098	0.523855735738112	0.383780315596911	3.48636330217119	0.00217963185795263	0.798165430007377	-1.90015862459317
cg20069972	0.0211590138069158	0.873215592072169	3.48539074539669	0.00218465087108376	0.799055845507067	-1.90237716493928
cg13614469	0.0642617930844024	0.869751149993004	3.48521312499737	0.00218556872923891	0.799055845507067	-1.90278232502385
cg01737026	-0.298469100815427	0.279882910415578	-3.48338489901857	0.00219503814919137	0.800674551969553	-1.90695227919786
cg01808912	-0.0191410712705348	0.0584205836644605	-3.48334486705765	0.00219524594707949	0.800674551969553	-1.9070435807289
cg01709543	0.0252402587299958	0.887112014891037	3.48334122891839	0.00219526483288794	0.800674551969553	-1.90705187827756
cg00909958	0.0316304411117062	0.93929118636031	3.48286781724906	0.00219772370267081	0.800930626126817	-1.90813157485901
cg08755622	0.0264251230050392	0.883191105359673	3.48166501173639	0.002203983155403	0.801949843221951	-1.91087460780456
cg04270867	-0.017194907435054	0.93308864209597	-3.48163001702739	0.00220416553095445	0.801949843221951	-1.91095441056852
cg00838423	0.338437604268114	0.376586127518419	3.48083337304097	0.00220832126176293	0.801949843221951	-1.91277103995215
cg10024100	-0.0175925660621215	0.867064110232571	-3.48064702655575	0.00220929445552549	0.801949843221951	-1.91319596007695
cg27182551	0.131954930606839	0.843903883028811	3.48064300899837	0.00220931544183451	0.801949843221951	-1.91320512112354
cg09059945	-0.210234563740489	0.180911675828081	-3.47972261166317	0.00221412843149159	0.802489492608308	-1.9153037871631
cg26829098	-0.146237622439337	0.317190025977644	-3.47958073407976	0.00221487125938932	0.802489492608308	-1.91562727987124
cg20690916	-0.111686162233883	0.0357236632380689	-3.47934945005109	0.00221608271631212	0.802489492608308	-1.91615461935152
cg02880155	0.0312021668824403	0.965539167836873	3.47874124006241	0.00221927159963266	0.803006440467085	-1.91754132578491
cg01016592	0.026777846992568	0.915100074797183	3.4764356678797	0.00223140077752054	0.806642831380684	-1.92279740889153
cg15691822	0.0183850412174753	0.960395120563622	3.47606380044339	0.00223336318076997	0.806642831380684	-1.92364508111795
cg14695566	0.20146923759833	0.572177551767783	3.47551882773618	0.00223624214600322	0.806642831380684	-1.92488730413829
cg18852045	0.0339778458679008	0.945991331522491	3.47548920949952	0.0022363987165563	0.806642831380684	-1.92495481515129
cg05487210	0.024484390880913	0.891051599022463	3.4746754004053	0.00224070495480754	0.807068834688208	-1.92680973080375
cg16743924	0.0276009392401534	0.949158258341922	3.47459699268939	0.00224112027530713	0.807068834688208	-1.92698843955788
cg02053188	-0.253527587938982	0.249120958580952	-3.47400740456784	0.00224424570373518	0.807556478918633	-1.92833220915106
cg03724059	0.0157334001411097	0.954919646948935	3.47325221021708	0.00224825526132462	0.808361243052451	-1.93005333560171
cg14887955	0.0382635052302095	0.914568050382169	3.47159376314469	0.00225708513136575	0.810896518708399	-1.93383267639945
cg15645029	0.0232155342243243	0.91654678449562	3.47059532776185	0.00226241736965856	0.812172207087427	-1.93610772531264
cg11987682	0.0909072327453319	0.94622765006374	3.46965230446297	0.00226746501617134	0.813343804502497	-1.93825635335839
cg14240634	0.0213421363457481	0.929230844015766	3.46876381892575	0.00227223084460099	0.813463440686778	-1.94028057933873
cg03528519	0.040968421507627	0.835279189710056	3.46870195176494	0.0022725630650072	0.813463440686778	-1.94042152546412
cg00574819	0.0340401242861198	0.918078648618525	3.46859242466623	0.00227315133126046	0.813463440686778	-1.94067104911196
cg13308080	0.29802333023085	0.261900145608846	3.46762134405636	0.00227837350579516	0.814692756883977	-1.9428832653085
cg09900317	0.027283404491097	0.933225150459993	3.46688763358158	0.00228232697560374	0.815466842827195	-1.94455462080512
cg09079417	0.0614999613307764	0.93270185954056	3.46562007495261	0.00228917284463159	0.817272350505864	-1.94744183535623
cg16506776	-0.0248336294877628	0.966647940394055	-3.46499084842008	0.00229257866338415	0.817524868351825	-1.94887496872497
cg26154235	0.0304788173838241	0.880832595720152	3.46482697297515	0.00229346648817088	0.817524868351825	-1.94924820196495
cg16207330	-0.0152353583018431	0.021821068624488	-3.46441389901739	0.00229570588673238	0.817683805328251	-1.95018897459888
cg03326215	0.135543087251508	0.591837481357392	3.46318904053272	0.00230235882357194	0.819136910293596	-1.95297840533297
cg16664095	0.0194448156678224	0.958793092277834	3.46298548084379	0.00230346630765185	0.819136910293596	-1.9534419565343
cg00998132	0.0209337276619238	0.894895684808684	3.46267147541049	0.00230517570552671	0.819136910293596	-1.95415700336964
cg03029175	-0.0238884646322832	0.93519803632895	-3.46183025466381	0.00230976131388903	0.819311459879628	-1.95607252949666
cg03236534	0.0197156735518205	0.934396704108638	3.46173959407063	0.00231025605052831	0.819311459879628	-1.95627896345855
cg24991001	-0.0174777971310721	0.0991885109537358	-3.46159264308103	0.00231105818561822	0.819311459879628	-1.95661356747435
cg14082127	-0.362991787677036	0.314586946008723	-3.46104171333501	0.00231406787838089	0.819741015099171	-1.95786798822051
cg10449675	0.0263472194979525	0.87350613295024	3.46060369463438	0.00231646348685702	0.819952537494553	-1.9588652821455
cg25271770	-0.024101386277151	0.977144885575551	-3.46020243903299	0.00231866016423031	0.820093371198014	-1.95977884331162
cg12737971	-0.0140391201302299	0.015750078157381	-3.45852217291993	0.00232788099399359	0.822716452691175	-1.96360409339743
cg02865033	0.0334691735121625	0.813412258996041	3.45766829877273	0.00233258057958894	0.823559761977248	-1.96554781140854
cg00960197	-0.0218171945776991	0.0553203820492762	-3.45717716875538	0.00233528789115405	0.823559761977248	-1.96666573817596
cg22290704	0.0422509459216863	0.952141269686933	3.45692981645318	0.0023366525651132	0.823559761977248	-1.96722875381814
cg01592312	0.015066285732765	0.915450303674777	3.45655541118502	0.00233871969339567	0.823559761977248	-1.96808094303245
cg23791718	0.0469100503540429	0.942248397527822	3.45579510371349	0.00234292294235928	0.823559761977248	-1.96981141396764
cg16933967	-0.187732970563583	0.503370529108752	-3.45558781972548	0.00234407016544737	0.823559761977248	-1.97028317771944
cg19259082	0.0429965796937388	0.936736302787865	3.45557066141098	0.00234416515362294	0.823559761977248	-1.97032222849547
cg21531657	0.0338044372321317	0.878683982660354	3.45547073646082	0.00234471841163052	0.823559761977248	-1.97054964763873
cg20868359	-0.0546294108979321	0.867884890132587	-3.45433228066204	0.00235103078156662	0.825141219110114	-1.97314053448933
cg20655405	-0.0233034822778214	0.0605710502158586	-3.45329555189769	0.00235679359443822	0.825895465778907	-1.97549971320082
cg24679876	0.0767384287473031	0.89130002245346	3.4531351401405	0.00235768650310661	0.825895465778907	-1.97586472906077
cg23540210	0.0478654817716286	0.953816390944917	3.45275675652635	0.00235979403382807	0.825895465778907	-1.97672572040062
cg19536922	-0.0270545289603042	0.869762040717209	-3.45264336872601	0.00236042594351937	0.825895465778907	-1.97698372325192
cg01211124	0.0751903440657447	0.897010459469293	3.45208378356898	0.00236354693833279	0.826353285778604	-1.97825697129135
cg09267483	-0.13106131868711	0.17544312632811	-3.45016267139116	0.00237429242997453	0.829031226749313	-1.98262773860088
cg24650394	0.0236796929684069	0.948439417856657	3.45006442533521	0.00237484324128579	0.829031226749313	-1.98285124294294
cg01486239	0.0254890930625834	0.92929938134277	3.44963950634738	0.00237722696928952	0.829228422011312	-1.98381789043583
cg04519296	0.0908935705391811	0.794363653641072	3.44930777324756	0.00237908956871577	0.829234366399879	-1.98457252726042
cg13888226	-0.0598952418948989	0.80964371997675	-3.44867801932636	0.00238262941620489	0.829234366399879	-1.98600505746593
cg13392957	0.491248043314991	0.583320339318237	3.44860756537516	0.00238302575876827	0.829234366399879	-1.98616531793183
cg05691848	0.0198065500331019	0.951645820477341	3.44834215274049	0.00238451943223496	0.829234366399879	-1.98676903985687
cg19891440	0.0290972767531279	0.913211910776117	3.44716039218361	0.00239118121679377	0.830917247369244	-1.98945698440737
cg10960055	0.169723397409887	0.546268481572165	3.4463946129247	0.00239550777720599	0.831266090605874	-1.99119863630309
cg02192228	0.0780561876950666	0.274049525447995	3.44614322547795	0.0023969297574218	0.831266090605874	-1.99177035719521
cg27115990	0.0588675005924187	0.888243375908951	3.44601506135028	0.00239765503969363	0.831266090605874	-1.99206183165748
cg13638737	0.0254520254323624	0.916598641135837	3.44526066011218	0.00240192856460088	0.832033302868131	-1.99377745286714
cg12179884	0.0475128916594567	0.806719540798562	3.44498042623739	0.00240351793090156	0.832033302868131	-1.99441472076415
cg13445984	-0.0331677567520617	0.835531159384801	-3.44358641870541	0.0024114394664914	0.834142160218586	-1.99758456565434
cg15783800	0.0231539334170343	0.742603633060896	3.44261577788136	0.0024169702927921	0.835421475501779	-1.99979150866992
cg04506109	-0.0416026874348534	0.0929413438213046	-3.44093395474838	0.00242658295414048	0.836675100471225	-2.00361506573117
cg01812927	0.0306865059414049	0.882060333306711	3.4407962693557	0.00242737156786827	0.836675100471225	-2.00392806548834
cg19713963	0.0182651197602849	0.932742375280765	3.44054101951338	0.00242883421377274	0.836675100471225	-2.00450831514052
cg06282446	-0.34086203639846	0.578707775735627	-3.44051922716631	0.00242895912940395	0.836675100471225	-2.0045578543041
cg08951078	0.0626503324617719	0.771604543568385	3.44037725959318	0.00242977305394464	0.836675100471225	-2.00488057812041
cg03889479	-0.0617031740813261	0.177597899668282	-3.43713923108379	0.00244840993234179	0.842456280946373	-2.01224035347104
cg04569615	0.0804885618709803	0.725716298866915	3.43658990164248	0.00245158552772125	0.842912788795924	-2.01348874754304
cg06944257	0.122346147146778	0.52898547359344	3.4362120692057	0.0024537720644267	0.843028803234948	-2.01434736972482
cg03581262	-0.0716995829310922	0.513601783349207	-3.43542543481441	0.00245833048956259	0.843511946707172	-2.01613490959758
cg00835400	-0.0271035846552788	0.948815972919858	-3.43533093209292	0.00245887867599708	0.843511946707172	-2.0163496490983
cg07815836	0.190385967115137	0.767604596228434	3.43475845880611	0.00246220200916903	0.84378577940497	-2.01765045155452
cg11469349	0.0485027237183014	0.874114613030412	3.43434516924148	0.00246460397970197	0.84378577940497	-2.01858951201651
cg17904068	0.0158742533675316	0.943703719861317	3.43372520611188	0.00246821140641426	0.84378577940497	-2.01999811025091
cg01189604	0.0294742748859385	0.856483258889261	3.43307859158174	0.00247197942077663	0.84378577940497	-2.02146718825125
cg02400238	-0.0549066270625273	0.122839452536348	-3.43306727322455	0.00247204542633561	0.84378577940497	-2.02149290235656
cg24619378	-0.370305895208985	0.422200586635737	-3.43265947630069	0.00247442473799239	0.84378577940497	-2.02241935818927
cg19591077	0.0230258134645375	0.928572715566438	3.43233199267836	0.00247633708112027	0.84378577940497	-2.02316333198639
cg04558049	0.0236509770229142	0.874857893382288	3.43180872375491	0.0024793957182588	0.84378577940497	-2.02435204843387
cg15325132	0.0277283112477135	0.876227219999967	3.43172221192552	0.00247990175769339	0.84378577940497	-2.02454857364228
cg11717189	-0.164078603619646	0.479302409919037	-3.43161194672692	0.00248054688590717	0.84378577940497	-2.0247990563938
cg01370111	-0.0421497302825075	0.910776109031807	-3.43115707509025	0.0024832099395833	0.84378577940497	-2.02583233735426
cg22425183	0.0391052080962031	0.943299765811298	3.43112966218794	0.0024833705182956	0.84378577940497	-2.02589460697632
cg07355189	0.180167925934467	0.802322669157234	3.43106711281054	0.00248373695677101	0.84378577940497	-2.02603669014793
cg14105566	0.134194735792875	0.585230398672292	3.43034521311985	0.0024879699584428	0.844594477850823	-2.02767646002704
cg07449758	0.0252409165152038	0.868913528606511	3.42932588939808	0.00249395899647817	0.845908926927487	-2.02999165708811
cg02109405	-0.209084731903231	0.291908231861604	-3.42905501958303	0.00249555286507747	0.845908926927487	-2.03060685383812
cg15014577	-0.174631585781265	0.309670308453197	-3.42835344707081	0.00249968573922235	0.84611508605223	-2.03220019612028
cg11264392	0.25160839164306	0.48197464382671	3.42832171489009	0.00249987282777819	0.84611508605223	-2.03227226100257
cg22963296	0.0284203836924076	0.945135269832285	3.42695253205141	0.00250795841222728	0.847639543215559	-2.03538154809101
cg24351819	-0.0551058967116195	0.756210141136071	-3.4269293834326	0.00250809533416198	0.847639543215559	-2.03543411351935
cg08001838	-0.0231161049847138	0.906050685393291	-3.42632574771443	0.00251166836840359	0.848218315436209	-2.03680480314981
cg04569429	-0.0592130910691166	0.116893977773432	-3.42597576150572	0.00251374228501118	0.848290336905587	-2.03759949452018
cg08971595	-0.0302661289910648	0.125490908994794	-3.42521855503564	0.00251823500987195	0.849177901886626	-2.03931875847418
cg06130144	-0.024466750337984	0.08763440291449	-3.42407782573493	0.00252501813248752	0.850300182289292	-2.04190862678325
cg03000989	-0.0327051861652577	0.956492130782231	-3.42376199746728	0.00252689930283843	0.850300182289292	-2.0426256291875
cg04717959	0.0281560130402303	0.949425671517456	3.42371853028401	0.00252715831414532	0.850300182289292	-2.04272430820691
cg07314523	-0.0211013914514151	0.0850289678848356	-3.42279288917046	0.00253268017831558	0.851529660837652	-2.04482561273386
cg01359274	0.0246931844194106	0.878273918836568	3.42160361530781	0.00253979206897748	0.852038671163111	-2.04752516147186
cg26558420	-0.0903672393028572	0.698786026447342	-3.42130542492374	0.0025415783188692	0.852038671163111	-2.04820198716924
cg24962268	0.0277481757399836	0.927233096440146	3.42115019273901	0.002542508692918	0.852038671163111	-2.04855432316572
cg20642756	0.0351116920259409	0.96626554413215	3.42094968659716	0.0025437109069244	0.852038671163111	-2.04900941252305
cg04964031	-0.313924739592624	0.421729485786427	-3.42084709504786	0.00254432625038328	0.852038671163111	-2.04924226199859
cg04451448	0.0634758596172188	0.792531702644403	3.42062635207031	0.00254565075946129	0.852038671163111	-2.04974327026557
cg20030024	0.0377931391984209	0.752826314446616	3.42035560337227	0.00254727623608897	0.852038671163111	-2.05035776156274
cg26819793	-0.0164721733945463	0.0634477022489369	-3.41983479206833	0.00255040585491752	0.852460068413084	-2.05153975712693
cg00183340	-0.0256041500399112	0.099424120069746	-3.41774340310236	0.00256301121312583	0.855445989289307	-2.05628571939996
cg04331511	-0.0497339019484545	0.69052596556136	-3.41773005103425	0.00256309188517294	0.855445989289307	-2.05631601649028
cg27533119	-0.0504760502054385	0.0924157600999245	-3.41611143388765	0.00257288986497036	0.857697444097625	-2.05998856649428
cg12551813	0.0237568685701566	0.905680533339019	3.4155893851751	0.00257605779520329	0.857697444097625	-2.06117296212212
cg02289343	0.0423112624839503	0.859702530610667	3.41552301583182	0.00257646081542128	0.857697444097625	-2.06132353365881
cg12654928	0.0454695137056986	0.93718641379935	3.4144897307685	0.00258274328505204	0.857697444097625	-2.06366763323925
cg19196918	-0.0207565937653479	0.0369784537716431	-3.41418138577753	0.00258462095416872	0.857697444097625	-2.06436710317199
cg10439691	0.024189007878706	0.891758998484525	3.41411781570595	0.00258500823066377	0.857697444097625	-2.06451130748999
cg08613577	0.0808699168992403	0.467255103834687	3.41401580169059	0.00258562983096596	0.857697444097625	-2.0647427176767
cg14164908	-0.208642608618324	0.188579491030318	-3.41331717199159	0.00258989071260099	0.857697444097625	-2.06632744841932
cg22529511	0.0298645769239049	0.966423516796011	3.4132685340698	0.00259018760675913	0.857697444097625	-2.06643777247002
cg01555604	-0.0832237432203548	0.0585496203256104	-3.41318059487809	0.00259072448711551	0.857697444097625	-2.06663724138993
cg06138825	0.107638673404795	0.631820149789927	3.41271615965978	0.00259356173218846	0.857697444097625	-2.06769067728183
cg22423984	-0.0255394016324707	0.911665269025461	-3.41266567654401	0.00259387031782954	0.857697444097625	-2.06780518110281
cg23121785	0.0287986103645137	0.839551443597362	3.41259630278035	0.00259429443401247	0.857697444097625	-2.06796253117873
cg18044562	0.0610754510575485	0.781367717126579	3.41199529178448	0.00259797155368637	0.858290732638517	-2.06932567667913
cg04600122	0.134116302158336	0.132645402641179	3.41035247294973	0.00260804873024853	0.860432140498929	-2.07305139131479
cg11074192	0.0172141665693992	0.947104646701413	3.41032330731754	0.00260822797957825	0.860432140498929	-2.07311753091443
cg16149437	0.0993389089904722	0.934013310335156	3.40962587950078	0.00261251790022984	0.861224176351256	-2.07469905748271
cg25892639	0.0304037174336553	0.809222766307869	3.409297801998	0.00261453831185341	0.861267457916973	-2.07544299319214
cg21084061	-0.0296959613302457	0.892214948664118	-3.40867358914502	0.00261838664722086	0.861912387245098	-2.07685837849832
cg15365038	0.278444285018187	0.746911173653111	3.40823687915791	0.00262108230307778	0.862177224239677	-2.07784856310908
cg13220603	0.0479041943437202	0.890052455996376	3.40660657227436	0.00263116962003821	0.864707786712935	-2.08154476336018
cg07147863	-0.0425803964253415	0.180964578308843	-3.40638093253502	0.0026325687261906	0.864707786712935	-2.08205629033159
cg07222414	0.0675253316976254	0.970784172443203	3.40474196027462	0.00264275323763211	0.867428098321709	-2.0857715670519
cg23983435	0.0866310186573424	0.562878911744196	3.40429205554368	0.00264555566499038	0.867723225342276	-2.08679133811646
cg03355526	0.177545363964808	0.496776480234102	3.40390437280102	0.00264797284746113	0.867891661312729	-2.08767004406563
cg07101354	0.126970311312389	0.570502266396415	3.40287739641069	0.0026543864410551	0.868105908881448	-2.08999761087817
cg09878408	0.0880691217599856	0.957875454012996	3.40285638496386	0.00265451781863182	0.868105908881448	-2.0900452297198
cg04227278	-0.0468874309978821	0.657982546175407	-3.40282600963662	0.00265470775667823	0.868105908881448	-2.09011407004442
cg08739755	0.0227026557916199	0.974722419632884	3.40258056915945	0.0026562429928925	0.868105908881448	-2.09067031126912
cg06899985	-0.361367620024093	0.309249886699417	-3.40073410525253	0.00266782054772134	0.869258482803377	-2.09485458578542
cg16102063	-0.044668038047162	0.252954601634939	-3.40072291400916	0.00266789086846511	0.869258482803377	-2.09487994432459
cg12133498	-0.0722267662072769	0.113668514448369	-3.40069046737955	0.0026680947587527	0.869258482803377	-2.09495346588164
cg24845246	-0.0251446457684166	0.918855954466179	-3.40058910710984	0.00266873179133798	0.869258482803377	-2.09518313914993
cg01189607	0.0221488223794055	0.952934107817873	3.40028131841454	0.00267066710451379	0.869258482803377	-2.09588054884681
cg20903433	0.0200611171606279	0.900811825762228	3.40011791769509	0.00267169509304787	0.869258482803377	-2.09625078667065
cg01925498	-0.101185722360794	0.341871281577976	-3.39932069575835	0.00267671613861627	0.869258482803377	-2.09805708187586
cg07922297	0.0242602773412437	0.891500130461419	3.39918207465969	0.0026775901404552	0.869258482803377	-2.09837114860585
cg04883648	-0.0424797652964856	0.916128236313484	-3.39865407518797	0.00268092171840709	0.869258482803377	-2.0995673768269
cg13381984	0.209669288075973	0.729446099661328	3.39861075915932	0.00268119521434117	0.869258482803377	-2.0996655106834
cg13865248	0.0399918368185358	0.94329965398337	3.39840345411629	0.00268250450923202	0.869258482803377	-2.10013516202964
cg00998784	0.197046892837792	0.323266157830737	3.39838052007829	0.00268264939418822	0.869258482803377	-2.1001871187908
cg21330802	0.0218202475987616	0.954234566869688	3.39733153178477	0.00268928452764585	0.870247979308237	-2.10256348188471
cg25989556	0.0422760451555801	0.966567832131808	3.39714797262262	0.00269044723776697	0.870247979308237	-2.10297929283443
cg03245590	-0.0450973091994431	0.172824302228457	-3.396992952037	0.00269142956027421	0.870247979308237	-2.10333045126396
cg19951283	0.0516474282565466	0.925563598088907	3.39644800039811	0.0026948855527166	0.870275901021956	-2.1045648600669
cg18451274	0.384064609104133	0.320181159229499	3.39637739036734	0.00269533366726547	0.870275901021956	-2.10472479977358
cg03972852	-0.0538686746474649	0.875501593133032	-3.39570611269718	0.00269959745819356	0.87046880852364	-2.10624527254307
cg16272007	0.0238882566844737	0.921030868697503	3.39568216012293	0.00269974972089322	0.87046880852364	-2.10629952457818
cg26574621	0.0260126453335068	0.977664343392896	3.39499318985061	0.00270413299233638	0.871265916986628	-2.10785998007381
cg02044621	-0.051355584698077	0.851615939687197	-3.39405547819501	0.00271010995635081	0.872192974901069	-2.10998366792585
cg15387132	0.140563536810307	0.613623167508308	3.39391910131968	0.00271098029654215	0.872192974901069	-2.11029251435734
cg22885777	0.308702937671692	0.476962567230353	3.3936420053549	0.00271274953041108	0.872192974901069	-2.11092002997098
cg13877915	0.322495204762893	0.479472357694448	3.39267532967863	0.00271893051655838	0.872501501065233	-2.11310906393669
cg18642271	-0.0301551174685608	0.0830973116081243	-3.39227232824883	0.00272151139923666	0.872501501065233	-2.11402160698902
cg27298559	-0.0200416686361908	0.043251566288422	-3.39223707314938	0.00272173729219967	0.872501501065233	-2.11410143599792
cg21815502	-0.0562713336773036	0.724422018255136	-3.39215066731506	0.00272229100510747	0.872501501065233	-2.11429708590449
cg09446910	-0.025857297576535	0.95940512078144	-3.39199670391897	0.00272327791892221	0.872501501065233	-2.1146457038019
cg17843891	-0.0407012513532401	0.947406127931944	-3.39089741240128	0.0027303346121385	0.873863766700923	-2.11713468849702
cg00180470	0.0172628319192829	0.984128278719415	3.39073738681542	0.00273136335581324	0.873863766700923	-2.11749699472761
cg06286796	0.0200405132730028	0.930383533134592	3.3902254764532	0.00273465677919406	0.874303907575292	-2.11865595361752
cg21463554	-0.0229211826819921	0.937370864815291	-3.38884032359734	0.00274358777116416	0.876544569552525	-2.12179167271287
cg10960626	0.0410571036180027	0.947387851670243	3.38773498307698	0.00275073508276696	0.878212627159864	-2.12429368810997
cg07118480	0.0215156581263438	0.905101119756801	3.38725577187782	0.0027538393946381	0.878574641679272	-2.12537834360628
cg14983236	0.0299819456641688	0.932975290259952	3.38685150049897	0.00275646091272087	0.878574641679272	-2.12629334480213
cg06977900	0.0213298554411807	0.884923250072063	3.38666821800447	0.00275765022097133	0.878574641679272	-2.1267081640281
cg02735381	0.0267920045505924	0.932961047975341	3.38505856797974	0.00276811670955149	0.881162963064744	-2.13035097332895
cg05489271	0.0219306134383214	0.91920737939155	3.38482481162415	0.00276963989838296	0.881162963064744	-2.13087994758231
cg09688773	-0.119259480974082	0.0595613375037708	-3.3841320897773	0.00277415858377066	0.881635627453479	-2.13244746707643
cg24916020	0.0336612794917929	0.840611350164238	3.38400427064686	0.00277499314644501	0.881635627453479	-2.13273669140795
cg17297238	-0.328587328176155	0.393033032312092	-3.3835830008633	0.0027777454588339	0.881895495917104	-2.13368990267671
cg20442941	-0.0893039134683725	0.782325384280015	-3.38267560548691	0.00278368287862553	0.88309576403576	-2.13574295937895
cg14087768	0.0199876303979717	0.97497711102065	3.3824135382308	0.00278539998833854	0.88309576403576	-2.13633587867685
cg00554640	0.0365266728661723	0.951356812802327	3.38172454669732	0.00278991932034701	0.883314391718226	-2.13789463835816
cg09556178	0.0310710074658471	0.84981302127885	3.38171766140827	0.00278996451947587	0.883314391718226	-2.13791021502793
cg09433711	-0.0323597606868036	0.899298226080628	-3.38096341732161	0.00279492016235611	0.8842692930047	-2.13961649500298
cg18833329	-0.0740833379610211	0.392342083008405	-3.37925071495707	0.00280620517990371	0.886710991836233	-2.14349062931667
cg03090969	-0.0664982103074736	0.474243056752381	-3.37920189320568	0.00280652751907105	0.886710991836233	-2.14360105587393
cg11517789	0.0324390479873955	0.928304367990127	3.37788024562242	0.00281526728650016	0.888564306563777	-2.14659022473888
cg08035281	0.0359661496053385	0.824142628047732	3.37772563583123	0.00281629142371226	0.888564306563777	-2.14693988349286
cg27332399	-0.0260693617186825	0.917308748537914	-3.37488185542521	0.00283519373504805	0.893909526795128	-2.15337042841326
cg15851904	0.206315376067939	0.738179121412208	3.37338723277247	0.00284517798605442	0.895617171304538	-2.15674954006869
cg06676603	0.0392727460473844	0.9009043741525	3.37317363741719	0.00284660763074457	0.895617171304538	-2.15723241086101
cg13373315	0.0283003619107357	0.814899680983552	3.37309135815797	0.00284715853274149	0.895617171304538	-2.15741841558943
cg12487901	-0.264190716328917	0.347862273751823	-3.37270857141482	0.00284972285721941	0.895617171304538	-2.15828374570845
cg25016865	0.372059243604117	0.400069499217724	3.37248903511449	0.00285119456985505	0.895617171304538	-2.15878001799972
cg02772379	0.0293420464082423	0.912079593215151	3.37229093466036	0.00285252321978865	0.895617171304538	-2.15922782549455
cg09636394	0.026978838804171	0.907401909981814	3.37201706330164	0.00285436105789628	0.895617171304538	-2.15984690109325
cg26592281	0.313230877471222	0.273891802659142	3.37123670373306	0.00285960407811355	0.896173531753564	-2.16161079364166
cg12471044	0.0279115792231078	0.933305649275132	3.37053399966911	0.00286433340431934	0.896173531753564	-2.16319905544264
cg20468325	0.036172505433512	0.868256169836371	3.37031530779599	0.00286580679920271	0.896173531753564	-2.16369332632134
cg12287976	-0.0257383151144324	0.937015022735927	-3.36990507520157	0.00286857266109675	0.896173531753564	-2.16462047794739
cg27610561	0.0290059611725011	0.824887956355196	3.36962236088188	0.00287048028986304	0.896173531753564	-2.1652594111021
cg25316624	0.148069484694818	0.223136880357351	3.36956272457556	0.00287088284705855	0.896173531753564	-2.16539418690849
cg24968692	0.102800091505849	0.845322143301496	3.36937782547896	0.0028721313042419	0.896173531753564	-2.16581204749317
cg25673462	0.0287089863435802	0.927039519858009	3.36926133683263	0.00287291811959597	0.896173531753564	-2.16607530124323
cg11618529	0.299738974973723	0.470057931012191	3.3691270631898	0.00287382532390979	0.896173531753564	-2.16637874418305
cg20947866	0.0474170318970761	0.972927620843879	3.36843050960954	0.00287853600173085	0.897028946376698	-2.16795281841489
cg22851944	-0.317636091395261	0.270684893129336	-3.3674626785308	0.0028850938110647	0.897941398039179	-2.17013976914808
cg05999692	0.0378288363308169	0.871475411681008	3.3674170786415	0.00288540314563707	0.897941398039179	-2.17024280400811
cg03483641	0.0293631781020518	0.96675344703102	3.3664738969798	0.00289180864984592	0.898903270794498	-2.17237387125788
cg05291710	-0.0485423453757087	0.606559088166451	-3.36632518101808	0.0028928199035048	0.898903270794498	-2.17270987092853
cg13518537	-0.0319143262345523	0.9542677378651	-3.36609159133077	0.0028944089875772	0.898903270794498	-2.17323762031592
cg15419911	0.147420301832081	0.816676106332513	3.36566972928544	0.00289728102827474	0.899182704969868	-2.17419070652703
cg13013473	0.103734267210022	0.918565464473868	3.3647653640927	0.00290344734001372	0.900112328498376	-2.17623376401241
cg11604216	0.0244272244180626	0.950554078532223	3.36422142932332	0.00290716227050018	0.900112328498376	-2.17746249344825
cg09461494	0.20994939089449	0.924514096037321	3.36411464623657	0.00290789211580665	0.900112328498376	-2.1777037058518
cg00779304	0.135729777405867	0.524898651666057	3.36407345862675	0.0029081736743614	0.900112328498376	-2.17779674397969
cg18965930	0.189056185090665	0.607109389858331	3.36335487984378	0.00291309016758285	0.901022346202644	-2.17941987814831
cg08578823	-0.0251413275419285	0.16485322814636	-3.36291404346236	0.00291611037375518	0.901345003727948	-2.18041559432013
cg16454940	0.0225914978548579	0.954068436911181	3.36121447346813	0.00292778292226135	0.903670213196351	-2.18425405161058
cg13429675	0.0448135658342851	0.184990751354449	3.3609960847684	0.00292928610837803	0.903670213196351	-2.18474723849218
cg22051345	0.0449789497698229	0.947227099558531	3.36092215713026	0.00292979512873551	0.903670213196351	-2.18491418704067
cg00885005	0.124661804655706	0.580166185037689	3.3606657019184	0.0029315615917997	0.903670213196351	-2.18549332373839
cg20683250	-0.0353831730167286	0.92530210127887	-3.35925737055731	0.00294128073466792	0.905860874509478	-2.18867343883999
cg08932316	0.02550117519043	0.905956529245346	3.35896125842363	0.00294332825752614	0.905860874509478	-2.18934203187294
cg07446740	0.0785322448859774	0.322271197639389	3.3587732471961	0.00294462901893586	0.905860874509478	-2.18976653435461
cg26484813	-0.0841413774817708	0.498650024788418	-3.35730340030064	0.00295481757086774	0.907983426072365	-2.19308499779052
cg22824945	-0.0237047648948765	0.938048909408736	-3.35674481086318	0.00295869857266064	0.907983426072365	-2.19434600934455
cg22619412	0.0343111649083923	0.482899588322525	3.35670713112783	0.00295896054539286	0.907983426072365	-2.19443106884675
cg14930059	-0.0419595901257278	0.116238775382481	-3.35609377179459	0.00296322818457278	0.907983426072365	-2.19581564729906
cg24870967	0.0155546427591717	0.981175289250101	3.35576771619465	0.00296549926482203	0.907983426072365	-2.19655164481806
cg23613177	0.0194946031499228	0.0660767247783341	3.35536017412885	0.00296834031441576	0.907983426072365	-2.19747155015943
cg18813928	0.0142761454363433	0.977651735083646	3.35513652634442	0.00296990053309326	0.907983426072365	-2.19797635470562
cg06534586	0.0327080975233787	0.926087144618478	3.35503454483948	0.00297061224550068	0.907983426072365	-2.19820653803113
cg16682257	0.035370846137613	0.93009047989108	3.35484311618431	0.00297194864488538	0.907983426072365	-2.19863860771171
cg08731623	-0.0150304875762218	0.0300671956789132	-3.35478638531137	0.00297234480653312	0.907983426072365	-2.19876665240159
cg07934026	0.116609692382527	0.147199784791906	3.35463014794828	0.00297343610608682	0.907983426072365	-2.19911928539268
cg27563239	0.0372138570622128	0.941731269625502	3.35405476945795	0.0029774584319306	0.908133624600808	-2.20041789224523
cg04139449	-0.251440927693779	0.228212979469025	-3.35398996446605	0.00297791180008819	0.908133624600808	-2.20056415047008
cg15624117	-0.024208097800923	0.925688804463849	-3.35318250845523	0.00298356632410526	0.909194034497652	-2.20238642596573
cg08869031	-0.0295338056776121	0.0417820681464697	-3.35267362345042	0.00298713537367293	0.909194034497652	-2.20353481659406
cg23479586	0.0425668061554591	0.113270177397378	3.35263993836899	0.00298737177003681	0.909194034497652	-2.20361083122723
cg12612947	-0.0162648609643596	0.0409809993652369	-3.35214571989054	0.00299084221505101	0.909260113246894	-2.20472607157895
cg26170257	0.0350328438280975	0.92948221919064	3.35204105904172	0.00299157765758668	0.909260113246894	-2.20496224024638
cg12750276	-0.0271733371345301	0.788753008844622	-3.35133592507038	0.00299653717650432	0.909419906503819	-2.20655332805618
cg27451362	-0.194191281045827	0.34301694537841	-3.35119655263692	0.00299751839427159	0.909419906503819	-2.20686780094136
cg00730694	-0.0712389156306802	0.870780674869882	-3.35098463598583	0.00299901094320528	0.909419906503819	-2.20734595150038
cg27285968	0.0280092500811087	0.962890128835016	3.35083257936324	0.00300008233945679	0.909419906503819	-2.20768903350923
cg03961952	-0.0463430800949808	0.79887870961674	-3.35054137324496	0.00300213523125887	0.909437523776235	-2.20834606259463
cg14396328	-0.0239016253971307	0.957426829086891	-3.34987117212327	0.00300686510538807	0.909903130494186	-2.20985812876356
cg06327732	0.0306490408938305	0.726639063724054	3.34975809788498	0.00300766383201671	0.909903130494186	-2.21011323100565
cg02047547	0.0962508626639601	0.526750134212119	3.34778941107935	0.00302160336424427	0.912746121627555	-2.21455429687242
cg00948906	-0.0548705267189131	0.650102054897488	-3.34769163872553	0.00302229729525005	0.912746121627555	-2.21477483662904
cg15763369	0.0259946635238357	0.935047319299946	3.3472301417994	0.00302557483168248	0.912746121627555	-2.21581578420991
cg03644971	0.0765097297408701	0.932550945143629	3.3472057765418	0.00302574796937319	0.912746121627555	-2.21587074104243
cg01160692	-0.177578945141859	0.240979440500374	-3.34701957393973	0.0030270714305474	0.912746121627555	-2.21629072468333
cg01338705	0.0290751629991912	0.945270704866403	3.34614697768306	0.00303328106504487	0.914013992309719	-2.21825879023619
cg04173072	-0.281401557189155	0.62763172532378	-3.34572824553195	0.00303626529203249	0.914308922913166	-2.21920315029335
cg14082737	0.0219208930019805	0.957078554247363	3.34494508949343	0.0030418543965245	0.915099824442977	-2.22096929545405
cg03518664	0.0297717790102257	0.940166061839545	3.34479787560309	0.00304290613027912	0.915099824442977	-2.2213012731529
cg17833937	-0.0893943759115682	0.606451595484725	-3.34379004497916	0.00305011587073196	0.916663366265924	-2.2235738853796
cg15594750	-0.0212055592113253	0.0799460230217456	-3.34326078321467	0.00305390873787543	0.916766075570367	-2.22476726486693
cg01617022	-0.0175794467116917	0.0419970361080358	-3.34293911827627	0.00305621614564132	0.916766075570367	-2.22549252749125
cg12564962	-0.0693138330774015	0.687682723278253	-3.34290093312327	0.00305649017320734	0.916766075570367	-2.22557862273039
cg19923417	0.0311506631526286	0.939817689321779	3.34145455167467	0.00306688749800692	0.918493282471931	-2.22883953164202
cg24120085	-0.168344518071618	0.764411786201513	-3.34126754506747	0.00306823431441771	0.918493282471931	-2.22926111270241
cg10960433	0.018713249349647	0.927105753382382	3.34125945693714	0.0030682925779315	0.918493282471931	-2.22927934613749
cg09155575	-0.0319866484283571	0.0746362069613028	-3.34053809013077	0.00307349334890495	0.9191606829682	-2.2309055026548
cg23039227	0.0199061451553767	0.962499402935116	3.34025784864082	0.00307551609966927	0.9191606829682	-2.23153721471152
cg16283753	0.0131336731410543	0.988071943571567	3.34003177403594	0.003077148826974	0.9191606829682	-2.23204681383515
cg18668183	-0.0806980637847036	0.749875902981177	-3.3398328069476	0.00307858648174517	0.9191606829682	-2.23249530084988
cg10585733	-0.0376297956430681	0.656936341257822	-3.33833238694911	0.00308944903569549	0.921800202790529	-2.23587710465862
cg26755141	-0.195149965300977	0.250822763069922	-3.33758954953197	0.00309484077339532	0.922805007847391	-2.23755122104146
cg05711251	0.0151077128982734	0.978348760258059	3.33629055626215	0.00310429133710542	0.924814861146957	-2.24047846522802
cg12838207	0.019164542863462	0.925939386716039	3.33610573011903	0.00310563828917109	0.924814861146957	-2.24089493787677
cg10210594	-0.233824671926579	0.161549023288889	-3.33558694364294	0.00310942208224915	0.925337220312147	-2.24206389338918
cg15606894	0.0252583322153256	0.919831858436248	3.33464105834555	0.00311633252292032	0.926788754419181	-2.2441950687003
cg02729352	-0.0217526981035532	0.0414897085224296	-3.33391305430197	0.00312166137299324	0.927768341956551	-2.24583521178623
cg00916117	0.0691861645927599	0.954801034503834	3.33354359862503	0.00312436911811871	0.927968159375571	-2.24666752884655
cg16075775	0.0179658805449328	0.982901321851863	3.33163953726559	0.00313836039082259	0.930209562729328	-2.25095659566304
cg06143979	-0.0588846135311974	0.555188235900144	-3.33106167256459	0.0031426186899956	0.930209562729328	-2.25225814104062
cg26813557	0.0229481780897071	0.899499157950308	3.33087869411317	0.0031439682375396	0.930209562729328	-2.25267025577564
cg19543626	0.0251120314653798	0.923584708237838	3.33079711283854	0.00314457011801067	0.930209562729328	-2.25285399567765
cg02800334	0.0420118233843296	0.953525655975023	3.33078917988002	0.00314462865083095	0.930209562729328	-2.25287186246289
cg00992207	0.0276476705454829	0.925183347645696	3.33073249695552	0.00314504691305281	0.930209562729328	-2.25299952463004
cg26058508	0.0325946580562162	0.890690355098959	3.33057653492231	0.00314619803410459	0.930209562729328	-2.25335078137308
cg05575614	-0.139760404983826	0.235181716600572	-3.33004954353729	0.00315009068239528	0.93036638353015	-2.25453763145319
cg08152567	0.0360818555932534	0.964729229474412	3.32990462174486	0.00315116197805162	0.93036638353015	-2.25486400340092
cg16702747	0.0173918276082803	0.978648587321259	3.32967630356218	0.00315285048047659	0.93036638353015	-2.25537817996564
cg18623355	-0.0408000259911743	0.883960525052975	-3.32889145986991	0.00315866144261009	0.930716527382425	-2.25714558056873
cg05646373	0.185551762406932	0.603841708024707	3.32873504893358	0.00315982075319631	0.930716527382425	-2.25749778952619
cg16585911	0.289340829098451	0.275694972361202	3.32864513573899	0.00316048737351767	0.930716527382425	-2.25770025541011
cg13138089	0.395817518562892	0.494287438924211	3.32815883327863	0.00316409521968798	0.930716527382425	-2.25879527914099
cg26323655	-0.0936355646656968	0.344087126060758	-3.32778370455268	0.00316688102019168	0.930716527382425	-2.25963993615893
cg25245261	-0.0781394054764221	0.105717723546612	-3.32777426782783	0.00316695113053661	0.930716527382425	-2.2596611839495
cg05311611	0.0295628082585354	0.820742411760532	3.32758909358928	0.00316832719286158	0.930716527382425	-2.26007811977249
cg27274989	-0.0581610068142331	0.673048148419001	-3.32642279374953	0.00317700758886651	0.932213302777141	-2.2627039834267
cg02865832	0.030020072608596	0.89856704246423	3.32618465330106	0.00317878284210765	0.932213302777141	-2.26324011004635
cg15748742	0.0201926661460751	0.922299562856604	3.32608088785749	0.00317955667964829	0.932213302777141	-2.26347371400111
cg17504203	-0.132016413678959	0.17903852401678	-3.32506378319024	0.00318715153955181	0.933101686541978	-2.26576337357904
cg03939352	0.0383509201660437	0.772038857207372	3.32503651760701	0.0031873553787756	0.933101686541978	-2.26582474969355
cg20356147	0.0500012199057631	0.950035531718591	3.32446799226122	0.0031916086086646	0.933101686541978	-2.26710449230456
cg13936874	-0.0614866905262335	0.499462805294002	-3.32439072440296	0.00319218708918488	0.933101686541978	-2.26727841605048
cg00941050	-0.0181678759685004	0.953347515425365	-3.32430618293498	0.00319282014214535	0.933101686541978	-2.26746871070298
cg25332298	0.0589983565669979	0.115349833760407	3.3238762682287	0.00319604127160368	0.933444699639226	-2.2684363843279
cg21028608	0.0248075309143766	0.898210844012618	3.32236291448446	0.00320740529090733	0.93616398602917	-2.27184241464186
cg17394129	0.0499429559189514	0.911478084137622	3.32139858572728	0.00321466714157134	0.936936739917057	-2.27401253570498
cg15036874	0.221279831980916	0.596484167142666	3.32116119260823	0.0032164572822332	0.936936739917057	-2.27454673471292
cg26225573	0.0433617428449877	0.917351534841369	3.32092589048134	0.00321823261459407	0.936936739917057	-2.27507621695531
cg03085377	0.243468822171781	0.837083773676797	3.32072951990311	0.00321971494371213	0.936936739917057	-2.27551808579398
cg02963057	0.0296759245411601	0.959663936419206	3.32064829282687	0.0032203282916585	0.936936739917057	-2.27570085888325
cg24332743	-0.0299588787846068	0.88786612129032	-3.32028750371857	0.00322305399796828	0.937131727177115	-2.27651267197288
cg11869695	0.032822795645493	0.949028339535164	3.3198515704395	0.00322635040905651	0.937368487420441	-2.27749353143949
cg24148882	0.0236746578486562	0.896020209363349	3.31944960896936	0.00322939284815216	0.937368487420441	-2.27839791882069
cg19570702	-0.029743449585956	0.919689877467961	-3.31920050208615	0.00323127973786996	0.937368487420441	-2.27895837649119
cg03954343	0.0290216461211384	0.963059183631899	3.31909325359561	0.00323209243540377	0.937368487420441	-2.27919966751825
cg20530855	-0.0667455755049038	0.100813352172163	-3.31870880594813	0.00323500730511488	0.937617406532058	-2.28006459039398
cg07791987	0.0300468512729327	0.804210911842675	3.31790030488184	0.00324114570209611	0.938799705872069	-2.2818834407329
cg06827501	-0.0773177642245614	0.812686450783263	-3.31746163653504	0.00324448096373496	0.939169089635814	-2.28287023759547
cg06685644	-0.0980336173941173	0.177047802445296	-3.31682949010213	0.00324929315633424	0.939874737419678	-2.28429219881806
cg24302529	0.133807398458582	0.749814793271097	3.3164996598805	0.00325180674000354	0.939874737419678	-2.28503409181537
cg05422647	0.116468260522616	0.466903708391426	3.31619776189739	0.00325410911864369	0.939874737419678	-2.2857131365687
cg14288292	-0.0532969776997642	0.730328561304671	-3.31605939838253	0.00325516485794493	0.939874737419678	-2.28602434471824
cg14222229	-0.417094792386938	0.347408221651003	-3.31542503397636	0.00326000945392964	0.94067779122852	-2.28745111058528
cg15134161	0.0324897066416734	0.933698857340709	3.31468152125845	0.00326569655810701	0.941722781661331	-2.28912325853739
cg17334719	-0.0176875106033143	0.923470783259242	-3.31370146986928	0.00327320772171937	0.942262589609661	-2.29132720269121
cg21104276	0.30165221635669	0.493936848597423	3.31349179234107	0.00327481688718382	0.942262589609661	-2.29179870057611
cg19996396	0.0228794796729166	0.892602371691583	3.31340349082687	0.00327549478597573	0.942262589609661	-2.29199725978254
cg13629132	-0.0447238234616352	0.893967259702925	-3.31335910502295	0.00327583559152313	0.942262589609661	-2.29209706731142
cg14057961	0.100537231188928	0.230309314438752	3.31203284222844	0.00328603494349924	0.944600372692773	-2.29507916082738
cg01728682	0.0184165917891446	0.924439504067154	3.31110417701053	0.00329319507734593	0.946022475189394	-2.29716704066281
cg04269551	0.0338682324157299	0.87311657857105	3.31085328039503	0.00329513213265942	0.946022475189394	-2.29773109036631
cg07206202	0.026784553766013	0.950422929404895	3.31058445880841	0.00329720881107144	0.946022950947502	-2.29833542327339
cg14663951	0.0237822275961296	0.895462671877666	3.31014427907623	0.00330061200707223	0.946403786254278	-2.29932495074798
cg09260830	-0.0378479370991156	0.124306963212377	-3.30927387663104	0.00330735150188337	0.94753110387633	-2.30128150317682
cg23170439	0.156744550129842	0.336920989308009	3.30894528279959	0.0033098992791409	0.94753110387633	-2.3020200985798
cg20364237	0.0249201042703107	0.908304365775403	3.30883193812826	0.00331077854943957	0.94753110387633	-2.30227486335419
cg12039505	0.0184500611659701	0.938700300820964	3.30838156667907	0.00331427455268716	0.947936581753828	-2.30328713655171
cg15128917	0.0181840967068534	0.923918621932329	3.3077231539429	0.00331939195161274	0.948371144065291	-2.30476693547158
cg22605641	-0.147208238662777	0.361517180661026	-3.30724318421288	0.00332312728686831	0.948371144065291	-2.30584562214869
cg02951766	-0.117261392792346	0.776174138144628	-3.30715380870125	0.00332382329878702	0.948371144065291	-2.30604647985067
cg01103812	-0.029357824442741	0.0677917231818383	-3.30711640760645	0.00332411460204061	0.948371144065291	-2.30613053255646
cg04776304	-0.0297697110402154	0.0644508563042211	-3.30640066736386	0.00332969403516363	0.949368860269826	-2.30773898259589
cg02812891	0.34645037004202	0.400376706469715	3.30596381780041	0.00333310390812583	0.949518490218585	-2.30872064171476
cg20606662	0.0289519249897805	0.931808626689548	3.30579990744276	0.0033343842048649	0.949518490218585	-2.30908895978372
cg05288381	0.182024516763528	0.697617180818846	3.30529473104577	0.00333833313231165	0.9496865165389	-2.31022409112765
cg25489370	0.0259611431341688	0.929574473375443	3.30519153488504	0.00333914036983584	0.9496865165389	-2.31045596631047
cg03105379	0.0226463453185692	0.878544280857593	3.30388576426778	0.00334937102824431	0.95186690339672	-2.31338975635542
cg25406779	0.114432985641093	0.401451631029605	3.30368045605888	0.00335098238676874	0.95186690339672	-2.31385100783284
cg18850264	0.198421676140393	0.8958722154415	3.30314942390802	0.00335515369061607	0.951883377703441	-2.31504399921979
cg01830765	-0.0198647270143726	0.0437522101886393	-3.30267755248737	0.00335886452830122	0.951883377703441	-2.31610403317396
cg21265439	0.193898280540186	0.277333025809195	3.30247820200678	0.00336043343948496	0.951883377703441	-2.31655184930677
cg19375479	-0.273968191629522	0.351276345007263	-3.30244957018814	0.0033606588338417	0.951883377703441	-2.31661616644967
cg17919465	0.0215862740439563	0.0321836850048385	3.30234530365471	0.00336147976158132	0.951883377703441	-2.31685038432646
cg14736210	0.0258653536525529	0.862163990273888	3.30164552580045	0.0033669944232507	0.95225016478658	-2.31842226267482
cg23007540	-0.0305926503060941	0.854999342976673	-3.30122218666549	0.00337033486479243	0.95225016478658	-2.31937313954079
cg06708122	-0.0519155484996339	0.721012976383384	-3.30102804786155	0.00337186783568439	0.95225016478658	-2.31980918887788
cg11451281	-0.031667543955483	0.856543182546543	-3.30078249044265	0.00337380779487381	0.95225016478658	-2.32036071663934
cg23404217	0.0275240432393974	0.900698965557054	3.30061347020174	0.00337514372506365	0.95225016478658	-2.32074033270289
cg18532316	-0.0426275550767269	0.955590059043523	-3.30059280292356	0.00337530711389334	0.95225016478658	-2.3207867505808
cg02920045	0.0142037880939975	0.965272435335258	3.29977157392214	0.00338180572799429	0.953194942055057	-2.32263112503869
cg13965201	-0.0696494778694554	0.769616012365623	-3.2995241400204	0.0033837661308954	0.953194942055057	-2.32318680177249
cg20294319	-0.0444859838661307	0.554859319537637	-3.29928634796742	0.00338565118568683	0.953194942055057	-2.32372081306071
cg21871203	-0.0808852697156739	0.706401644588494	-3.29898864447379	0.00338801262068253	0.953194942055057	-2.32438935105447
cg23086982	0.0393427509165293	0.892722282752552	3.29885040631481	0.0033891096950522	0.953194942055057	-2.32469977927574
cg24011441	0.286771465208932	0.343303886993258	3.29790815359416	0.00339659675173005	0.95374627206999	-2.32681559853466
cg21002651	-0.0445501029341494	0.397566640474065	-3.29769847385712	0.00339826503962834	0.95374627206999	-2.32728640678736
cg06792368	0.0228031827503004	0.925480487932148	3.29756176120581	0.0033993532050056	0.95374627206999	-2.32759337204197
cg07287724	-0.0729190728747414	0.171875340783252	-3.29755113352381	0.00339943781034356	0.95374627206999	-2.32761723454793
cg06938191	-0.110449796172056	0.619640256656286	-3.29710527394178	0.00340298907921441	0.953800890906401	-2.32861830872318
cg23944440	-0.41448231203555	0.577399685284044	-3.29700143792734	0.0034038166513231	0.953800890906401	-2.32885144234318
cg11125315	0.0255529714828731	0.938638281737882	3.29552772488518	0.00341558329691355	0.954582570491347	-2.33215999075972
cg00797490	0.0239114468932707	0.936607395092434	3.29540708812832	0.00341654825663138	0.954582570491347	-2.3324308050166
cg08875503	0.0324615965486128	0.92367166556016	3.29507635600165	0.00341919510802725	0.954582570491347	-2.33317324096202
cg07503630	0.172986893975431	0.339263899278096	3.29506411093858	0.00341929314369724	0.954582570491347	-2.3332007285475
cg16505927	0.0230490460748055	0.972889342229441	3.29488788187257	0.00342070436140009	0.954582570491347	-2.33359632212874
cg20750853	0.0327664279129973	0.949068390545851	3.29485338097795	0.00342098070616036	0.954582570491347	-2.33367376790305
cg09625259	0.105040170050499	0.805311734343981	3.29471293606668	0.0034221058642893	0.954582570491347	-2.33398902856642
cg07157506	-0.0179380716131426	0.0540384857194751	-3.29442802576145	0.00342438949803014	0.954582570491347	-2.33462856191854
cg22880770	0.18810502034188	0.735498843197584	3.29428556797007	0.00342553189283857	0.954582570491347	-2.334948328053
cg14741228	0.0231747066806536	0.200307826816844	3.29403474605553	0.00342754418173397	0.954582570491347	-2.33551132191048
cg07790638	0.0202808103657627	0.976176592316049	3.29357126002474	0.00343126565908376	0.954742149573345	-2.33655162561034
cg07236718	-0.0260054042811575	0.069455834049867	-3.29344184682338	0.00343230546193484	0.954742149573345	-2.33684208798389
cg21484512	0.0562101611266749	0.840585755978161	3.2926571993036	0.00343861648654794	0.955914416086628	-2.33860311938654
cg06763868	-0.0217097481602796	0.921032200773255	-3.29214613005008	0.00344273316364413	0.956331987560901	-2.33975007225769
cg11664823	-0.0732320639112895	0.105149431252561	-3.29167064822867	0.00344656749471721	0.956331987560901	-2.34081710909235
cg15681577	0.230266328744796	0.505840613152198	3.2915343540432	0.00344766735116758	0.956331987560901	-2.34112296030959
cg22950933	-0.0522044607314484	0.802780138839793	-3.29143007213745	0.00344850910826725	0.956331987560901	-2.34135697163914
cg13972711	-0.101020518207141	0.483684391027717	-3.2906829828887	0.00345454542497641	0.957245613472809	-2.34303339171079
cg11966284	-0.148591173586746	0.59507163109301	-3.2905027886659	0.00345600289481749	0.957245613472809	-2.34343771810726
cg25921194	0.0525241533338885	0.943808577533775	3.28975931660153	0.00346202267777457	0.957684715494648	-2.34510587469903
cg17526936	0.0339806976088584	0.936468365368773	3.28966748866413	0.00346276690336246	0.957684715494648	-2.34531190435484
cg21068736	0.0510110334972503	0.963842081611928	3.28952894766045	0.0034638900130523	0.957684715494648	-2.345622738326
cg26770043	-0.108651815455641	0.57163860710245	-3.28879392025074	0.00346985459476148	0.958235619772451	-2.34727179516107
cg24058805	-0.0308844826181117	0.890194840408903	-3.28835094570663	0.00347345406411676	0.958235619772451	-2.34826556656441
cg25478712	0.0186910434172606	0.967253449177754	3.28829767672355	0.00347388715575858	0.958235619772451	-2.34838506765342
cg24864831	-0.0247438835776452	0.939209915412782	-3.28824815396078	0.0034742898367745	0.958235619772451	-2.34849616410674
cg08731009	0.0237048867627285	0.890896431756688	3.28777409357566	0.00347814683294287	0.958719421165044	-2.34955961675104
cg18253473	-0.0810107722857285	0.503779884676063	-3.28713598953089	0.00348334508913178	0.959074133599243	-2.35099099018881
cg14574905	-0.0270312835932051	0.938227935416148	-3.28709969417874	0.00348364099326697	0.959074133599243	-2.35107240407703
cg22084339	0.0326794067721029	0.909366516359425	3.28662301413256	0.00348752948306549	0.959565218240426	-2.35214161606829
cg16207110	-0.0687209055226938	0.189065307820867	-3.28608063689421	0.00349195903627439	0.960078715656901	-2.35335813023079
cg10289744	-0.0353919342120497	0.911545922796193	-3.28587896325373	0.0034936074867294	0.960078715656901	-2.35381045400351
cg11344073	0.0258302329731168	0.933424586170471	3.2850824397544	0.00350012556405269	0.961290509582688	-2.35559685167679
cg11727921	0.0297243937779671	0.855640649237884	3.2842416724147	0.0035070185461362	0.962603747964451	-2.35748232922995
cg12787323	-0.27099833852204	0.41468961675738	-3.28380149396944	0.00351063259495978	0.963015948476603	-2.3584693985869
cg13262513	0.103135224789535	0.862764737459005	3.28305770409905	0.00351674766555428	0.964113306195342	-2.36013720069258
cg14703829	-0.327325551062839	0.640017904660548	-3.28222853568793	0.0035235769055036	0.964970114475677	-2.36199630709389
cg10328875	-0.0284606347216465	0.0994816853106639	-3.28216434159244	0.00352410616262421	0.964970114475677	-2.36214023266558
cg15196197	-0.318447910514979	0.458094741748804	-3.28179881807263	0.00352712124786756	0.965215995267287	-2.36295973320965
cg02466246	-0.0572797198135141	0.104544590168499	-3.28106499323221	0.00353318191826865	0.965933945336262	-2.36460487522736
cg11858516	0.0211436261235892	0.923888847317328	3.28094080499889	0.00353420859372561	0.965933945336262	-2.36488327798134
cg18589846	-0.0148944630943321	0.944225823263922	-3.28071200250623	0.00353610088562703	0.965933945336262	-2.36539619423221
cg18650670	-0.316721552186335	0.305982720165418	-3.28039565280236	0.00353871885479512	0.966070247359068	-2.36610535018712
cg05376982	0.157654804362553	0.674400791857369	3.27998321384305	0.00354213485067121	0.966424117157098	-2.3670298754381
cg14696064	0.0191750109369093	0.92216411010533	3.27932319657514	0.0035476080785445	0.966839621525807	-2.36850929709976
cg02058408	0.301578579483621	0.70114982905717	3.27904997574349	0.00354987618620713	0.966839621525807	-2.36912169115254
cg18274984	-0.036019567503641	0.793143885021307	-3.27903268161342	0.00355001979871949	0.966839621525807	-2.36916045347569
cg00958605	-0.039432726264772	0.0276155596947156	-3.27792786066023	0.00355920609874993	0.968297848215434	-2.37163661794164
cg20626642	0.0261485290173238	0.949088812835928	3.27726691150572	0.00356471278181167	0.968297848215434	-2.37311783478734
cg26548001	0.0279511189429169	0.947727988304918	3.27713763412688	0.00356579082302299	0.968297848215434	-2.37340754016789
cg07282454	0.0272078894387288	0.858463778820132	3.27690511699554	0.00356773057729716	0.968297848215434	-2.37392859255634
cg05112967	-0.043475832453551	0.706590962284487	-3.27686916524067	0.00356803059344111	0.968297848215434	-2.37400915653334
cg09027985	0.0168776113217001	0.885214248939128	3.27670813193305	0.00356937471227559	0.968297848215434	-2.3743700112475
cg19216286	0.0568850318622452	0.6884214450817	3.27660434836924	0.00357024123807362	0.968297848215434	-2.37460257375038
cg22399984	0.152976023603229	0.680396827589049	3.27619169183447	0.00357368868079333	0.968633225576368	-2.37552724850356
cg02932691	0.19093603141833	0.192975792046586	3.27585442985907	0.00357650866424491	0.968633225576368	-2.37628295282687
cg13099813	0.0224853268272119	0.843322581767411	3.27569390200053	0.00357785166342174	0.968633225576368	-2.37664263961344
cg07667917	-0.0368609062251817	0.228994412716104	-3.27521661835868	0.00358184758813487	0.969139545345144	-2.37771203232469
cg07506503	0.025329912031678	0.946905352436301	3.27434045287114	0.00358919435365252	0.97045874788767	-2.37967502354002
cg02051077	-0.0363858211569563	0.28693948375409	-3.2736361973705	0.00359511026523856	0.97045874788767	-2.38125274090837
cg18226525	0.0339569234704333	0.89660028541013	3.27345997031471	0.00359659209831642	0.97045874788767	-2.38164751896454
cg01767862	0.036664838631467	0.934972908788077	3.2733273384493	0.00359770774652538	0.97045874788767	-2.38194463205754
cg10940874	0.0222325802503126	0.915522107812031	3.27323766973578	0.00359846219612851	0.97045874788767	-2.3821454997859
cg22360317	0.0210922487451394	0.966092468232231	3.27311495334917	0.00359949495005166	0.97045874788767	-2.38242039508485
cg24011073	0.0378641086046577	0.961936742597253	3.27136815539133	0.00361422694086116	0.971177320046881	-2.38633301811308
cg16762534	0.0215642490936074	0.962945166007035	3.2713325669759	0.00361452769262731	0.971177320046881	-2.38641272509555
cg07407159	0.031200778278097	0.942663952076637	3.27129696617881	0.00361482857340589	0.971177320046881	-2.38649245953305
cg17597901	0.357847932790931	0.463789666523752	3.27117004410965	0.00361590145599905	0.971177320046881	-2.38677672226403
cg02452418	-0.227412916719722	0.444865093333713	-3.27107932421988	0.00361666850859464	0.971177320046881	-2.386979902143
cg22977397	0.0189596516225652	0.893861040969702	3.2706940667179	0.00361992769354842	0.971177320046881	-2.38784272021249
cg23630124	0.0351023494247182	0.94073589692642	3.27064170448205	0.00362037088601312	0.971177320046881	-2.38795998754928
cg19873199	0.0221582327151917	0.882778879688676	3.27057122969922	0.00362096746594991	0.971177320046881	-2.38811781772126
cg18321423	-0.0299154817869209	0.958208342990549	-3.27048718236056	0.00362167906479675	0.971177320046881	-2.38830604258152
cg24134020	0.0189973893856633	0.94985414143781	3.27008043801726	0.00362512474821481	0.971177320046881	-2.38921692886559
cg16492395	-0.0469996486849144	0.810027143071037	-3.26978362629951	0.00362764116515145	0.971177320046881	-2.38988160303837
cg03900291	0.0358414654256897	0.935978045390425	3.26958450974838	0.00362933025987603	0.971177320046881	-2.39032748985374
cg15837280	-0.309907000530979	0.538989306548285	-3.26941799911758	0.00363074334817712	0.971177320046881	-2.39070035474991
cg26269510	0.13954330384345	0.557691137020174	3.2692719872723	0.00363198291478566	0.971177320046881	-2.39102731202606
cg11223184	0.0503506729336394	0.93069319588217	3.26863293343037	0.00363741300723052	0.972059181785735	-2.39245825967111
cg00356500	0.0211574688480278	0.920708073333952	3.2683399356471	0.00363990527473574	0.972155368368348	-2.39311430052466
cg13362605	0.026779194160654	0.91236668185503	3.26785853883794	0.00364400369220305	0.972174265496247	-2.39419213816132
cg07636178	0.12984304809513	0.556013093046259	3.26760165513628	0.00364619253371342	0.972174265496247	-2.39476727479849
cg18906283	-0.0183115854652878	0.911827166616374	-3.267580461732	0.00364637317452695	0.972174265496247	-2.39481472404364
cg15656347	-0.0539425824062435	0.885699511896634	-3.26542131457244	0.00366482226914205	0.97652198756549	-2.39964825539784
cg05739287	-0.0541338103647483	0.0293906088588526	-3.26467385154404	0.00367123020338859	0.97765803856711	-2.40132131045604
cg01172345	0.0191219023759068	0.974264670986128	3.26391640192181	0.00367773487593013	0.978818509798778	-2.40301659357707
cg01063759	-0.225276415534156	0.192688388066454	-3.26318737929069	0.00368400602147189	0.978842312115259	-2.40464813395856
cg05937532	-0.0868225055060865	0.729149719911339	-3.26283889557809	0.00368700739797458	0.978842312115259	-2.40542799339218
cg24007445	-0.0251839698727266	0.960300064488993	-3.26282564667373	0.00368712155340977	0.978842312115259	-2.40545764212217
cg19296153	0.0174933888753696	0.95401084706434	3.26279445628229	0.00368739031017232	0.978842312115259	-2.40552744060893
cg00228355	-0.0565853060267834	0.627918530139693	-3.26224226216755	0.0036921515327149	0.978842312115259	-2.40676311631418
cg07315937	0.0259269140271214	0.905418318015676	3.26221964203392	0.00369234669941113	0.978842312115259	-2.40681373322461
cg26794477	-0.0199101355358413	0.888167172784054	-3.26191446823438	0.00369498072306085	0.978842312115259	-2.40749660743839
cg02492405	0.0962693402721969	0.941024882648271	3.26191219264898	0.003695000371017	0.978842312115259	-2.40750169934047
cg19468883	0.0133555140881615	0.958206507223024	3.26029176296019	0.00370901739918215	0.979549994743571	-2.41112732049134
cg18855356	-0.0401817487229329	0.873282278620928	-3.25985273030028	0.0037128240164847	0.979549994743571	-2.41210953199468
cg07095197	0.0316923813908866	0.795967138145031	3.25983133105693	0.00371300965501032	0.979549994743571	-2.41215740566779
cg14828182	-0.269564698308328	0.31288529083707	-3.25974270307472	0.00371377859930131	0.979549994743571	-2.41235568015672
cg01977448	0.0412765876155585	0.945647055659781	3.25963563790542	0.00371470771294544	0.979549994743571	-2.41259519917098
cg22866749	0.0881247037409926	0.585530904838071	3.2596035984075	0.00371498579630805	0.979549994743571	-2.41266687529477
cg23259713	0.0328181410002623	0.964712533988734	3.2592631060995	0.00371794231436935	0.979549994743571	-2.41342858262782
cg24496614	0.0526261468091948	0.542156765225185	3.25914856751498	0.00371893737529923	0.979549994743571	-2.41368480845071
cg16075266	0.0748970535213551	0.872120084088351	3.25909633738194	0.00371939121378682	0.979549994743571	-2.41380164766938
cg05766251	-0.0609759285909774	0.193362132235814	-3.25885835112074	0.00372145980822669	0.979549994743571	-2.4143340171859
cg22454060	0.0208675366225295	0.950034170311163	3.25865509492974	0.00372322741261729	0.979549994743571	-2.41478868647434
cg00459845	-0.131023619192397	0.56808178326566	-3.25862898909182	0.00372345449955168	0.979549994743571	-2.41484708267043
cg04123433	-0.164256289549377	0.365196816105164	-3.25764676683257	0.0037320083590958	0.980957715622485	-2.4170441080259
cg16672189	0.0172577162674858	0.927427330490581	3.25752056360786	0.00373310880788974	0.980957715622485	-2.41732638273462
cg06885779	0.0264070094383536	0.931180161762597	3.25719964649196	0.00373590851737615	0.981127910228663	-2.41804415190101
cg07632391	0.0318858807879862	0.875915632949027	3.25650259848692	0.00374199666604288	0.981193809343833	-2.41960310390286
cg05915727	0.015777065487337	0.985289046589479	3.25631716770508	0.00374361787835815	0.981193809343833	-2.42001780284105
cg10869401	-0.0215530999521277	0.931187763965192	-3.25612271181568	0.00374531873085443	0.981193809343833	-2.42045267742772
cg01010285	0.09007355101862	0.922046707068058	3.25547708255819	0.003750971267446	0.981193809343833	-2.42189648084511
cg06640206	-0.0244257021647903	0.944032305222766	-3.25530724626102	0.00375245957636892	0.981193809343833	-2.42227626586651
cg23414262	0.0207747074741658	0.92070124531539	3.25517443135461	0.00375362385987469	0.981193809343833	-2.42257325983325
cg26072939	0.0175831613276799	0.935326074685244	3.25507621120533	0.00375448510449719	0.981193809343833	-2.42279289224143
cg27574071	0.015696985624313	0.964476292091327	3.2549449023038	0.00375563678858777	0.981193809343833	-2.42308651185361
cg16263661	0.0194869680823403	0.966488117397921	3.25489891354139	0.0037560402280816	0.981193809343833	-2.42318934634345
cg18681905	0.015761539785761	0.909200857890584	3.25428121246656	0.00376146314034126	0.981193809343833	-2.42457052907247
cg11356706	-0.02089271137883	0.0639081045913258	-3.25376646924661	0.00376598798450513	0.981193809343833	-2.42572143285439
cg18417237	-0.0274570376061006	0.139089637164739	-3.25352971255079	0.00376807096900236	0.981193809343833	-2.42625077253615
cg12494528	0.0197962351654452	0.916504194814243	3.25337490930131	0.00376943353337599	0.981193809343833	-2.42659687429812
cg15908853	-0.0200182788104696	0.941149931112917	-3.253353079098	0.00376962571943588	0.981193809343833	-2.426645680803
cg25302436	0.0240433883487131	0.854127853536091	3.252878209502	0.00377380867784687	0.981193809343833	-2.42770733621057
cg22677475	-0.0778001963897296	0.797422237676318	-3.25280919208752	0.00377441700357102	0.981193809343833	-2.42786163274122
cg02311725	-0.0552071252209047	0.263030369009523	-3.25275155618201	0.00377492508474286	0.981193809343833	-2.42799048376163
cg26295328	0.102164230469305	0.338118729046895	3.25268400194361	0.00377552068427178	0.981193809343833	-2.42814150730003
cg19868404	-0.112250102172742	0.143470528338826	-3.25246677015042	0.0037774365524866	0.981193809343833	-2.42862714151642
cg27449150	-0.0390263827350157	0.685673256342225	-3.25209522800522	0.00378071554783009	0.981193809343833	-2.42945772111866
cg17547420	-0.0259599771833788	0.943372903606064	-3.25202281706965	0.00378135492315833	0.981193809343833	-2.42961959163291
cg15845653	0.0259907720060754	0.908717754194913	3.25169357566387	0.00378426339130071	0.981389944668888	-2.43035557730012
cg06431604	0.0233756465452651	0.897899447788581	3.25139358722397	0.00378691533792692	0.981495747081419	-2.43102614994022
cg21826833	0.0376609815202714	0.882070696182399	3.25116051030949	0.00378897702367418	0.981495747081419	-2.43154713953067
cg24480524	-0.0311975587665498	0.949851447933461	-3.25082301399339	0.00379196428830143	0.981711776649349	-2.43230151313309
cg02431065	0.0430738006596644	0.144554257634644	3.25040220189839	0.00379569221115302	0.982119203170699	-2.43324207908592
cg04052466	0.229592727981219	0.298256042390523	3.24969329183021	0.00380198042186707	0.982561216003547	-2.43482648964734
cg12076692	0.0219867735193239	0.952103427986659	3.249557741396	0.00380318394184026	0.982561216003547	-2.43512943145163
cg02949421	-0.0201159396973121	0.0779487300793391	-3.24921986419102	0.00380618548628426	0.982561216003547	-2.43588453572691
cg08941355	0.0534209323648452	0.667340862837209	3.24911515712089	0.00380711612294121	0.982561216003547	-2.43611853496942
cg08815583	0.0216212792533669	0.88592046764017	3.24891411891032	0.00380890357146264	0.982561216003547	-2.43656780807943
cg23664334	0.109996883205692	0.510121763419011	3.24875358367089	0.00381033149063252	0.982561216003547	-2.4369265601003
cg14072989	0.0275090411011787	0.964886357370166	3.24775815760825	0.00381919717743252	0.984290664309362	-2.43915093459241
cg22687097	-0.0804878151333367	0.111842345775977	-3.24644150132792	0.00383095470295605	0.985583527959121	-2.4420927885355
cg17267508	-0.0339551041406322	0.804418698966049	-3.24634330466469	0.00383183299243244	0.985583527959121	-2.44231217744523
cg18391323	0.155239773066561	0.495995518452444	3.24630523084409	0.00383217358454941	0.985583527959121	-2.44239724059012
cg05983549	0.0266909806474843	0.934781508460683	3.24622841220791	0.00383286086085307	0.985583527959121	-2.44256886500499
cg25926652	0.0665084091862633	0.942805728607857	3.24513934459511	0.00384261737132359	0.986142120091327	-2.44500186411945
cg11841863	0.160572516261723	0.931757663506673	3.24505248932655	0.00384339651120838	0.986142120091327	-2.44519588911179
cg07503203	0.050830042026054	0.782416318681266	3.244772113716	0.0038459126844345	0.986142120091327	-2.4458222054494
cg22476251	-0.0284286197460955	0.906974617951711	-3.24461837525534	0.00384729305860096	0.986142120091327	-2.44616562623584
cg24701232	0.0258639616783014	0.931955935069983	3.24442241902924	0.00384905319263278	0.986142120091327	-2.44660334533448
cg24729221	0.0511791687902449	0.830827429400028	3.24408305974136	0.00385210326602986	0.986142120091327	-2.44736137202973
cg08628584	0.0157873412727215	0.0596761972447356	3.24395506651161	0.00385325424636494	0.986142120091327	-2.44764726374377
cg01548562	0.0232443888861579	0.91838887510535	3.24373352141613	0.00385524728325206	0.986142120091327	-2.44814210863069
cg04953238	0.0366132258498296	0.944006393148063	3.24364492805954	0.00385604455654157	0.986142120091327	-2.44833998837395
cg04434701	0.0216065492922053	0.932043870605975	3.24342370880683	0.00385803606284259	0.986142120091327	-2.44883409006846
cg07303247	-0.0211796304193574	0.786572665466361	-3.24327524526769	0.00385937315326774	0.986142120091327	-2.44916568292379
cg14695804	0.0253624915215204	0.0611127043356441	3.24309585072409	0.00386098941537369	0.986142120091327	-2.44956635347986
cg06937653	0.0205715916709882	0.93303944832791	3.2426057647084	0.00386540822047859	0.986717951734823	-2.4506609042037
cg20270253	-0.0215697631755501	0.960606626357597	-3.24203094286425	0.00387059730363132	0.987065826647889	-2.45194463388872
cg12543649	-0.0194714023200625	0.0736512871308506	-3.24171125869183	0.00387348611577228	0.987065826647889	-2.45265854132376
cg22114954	-0.0206749338942966	0.959056704075269	-3.24149353051665	0.00387545480708478	0.987065826647889	-2.45314475106101
cg14284805	0.0267896800957199	0.906913908145175	3.2414753182099	0.00387561952627979	0.987065826647889	-2.45318542055941
cg18650626	0.0248752908738203	0.938968782781659	3.24125682152052	0.0038775962262867	0.987065826647889	-2.45367333485484
cg07804621	0.0360624525905252	0.938429740485731	3.24061228429213	0.00388343295100515	0.987999953511584	-2.45511255690665
cg00014112	-0.0167159165620993	0.0423835034375451	-3.2403261623321	0.00388602671785419	0.988108444471223	-2.45575142414204
cg09607566	-0.0347033417417357	0.896239526311525	-3.23985977163179	0.0038902582769677	0.988227871486584	-2.45679276479733
cg04912273	0.032144951130844	0.893868524890018	3.2397966208198	0.00389083158807313	0.988227871486584	-2.45693376192932
cg18447419	-0.14922113900192	0.388298086058319	-3.23945276092695	0.00389395474263618	0.988321219636415	-2.45770148385274
cg12617538	-0.0428527106766985	0.605508407778259	-3.23915054069723	0.00389670171183243	0.988321219636415	-2.45837621659641
cg20545458	0.171955262685734	0.594210721868596	3.23904048446642	0.00389770251344843	0.988321219636415	-2.45862192151411
cg06678567	-0.0354281781351146	0.942939828165698	-3.23841012176273	0.0039034395639128	0.988645204592993	-2.46002917871491
cg03893346	0.0261419151077956	0.907843576492069	3.23824155153955	0.00390497514432499	0.988645204592993	-2.46040548918162
cg19937979	0.234983433184506	0.715143681943381	3.23818551220444	0.00390548576138269	0.988645204592993	-2.46053058807819
cg17866778	0.291359706485119	0.476077602062989	3.23772630239838	0.00390967241787895	0.988875657931565	-2.46155567417696
cg04593426	0.0575061967737245	0.105222688240747	3.2376099220409	0.00391073416080062	0.988875657931565	-2.461815460471
cg19416570	0.275387539284611	0.699028575021288	3.23656008756588	0.00392032452393616	0.990296282811611	-2.46415878126418
cg06898463	0.0377034894158566	0.943134914961559	3.2365194067526	0.00392069660782821	0.990296282811611	-2.46424957932283
cg03665229	-0.0418005823041215	0.901497037080277	-3.23578409016918	0.00392742804566669	0.991447242690975	-2.46589071399725
cg12526923	-0.176391583309355	0.23942105291527	-3.2349793583463	0.00393480782050751	0.992760505505023	-2.46768663457894
cg03437887	0.0598002924498487	0.646497519731629	3.2344130127038	0.00394000956062594	0.993122242103251	-2.46895046062654
cg24530610	0.018319557706284	0.907992165604328	3.23424519343867	0.0039415522212435	0.993122242103251	-2.46932494298715
cg03068407	-0.0366182486471269	0.808323051854024	-3.23390321247502	0.00394469766224715	0.993122242103251	-2.47008804084977
cg03445896	0.0664219946903517	0.792730474299425	3.23367564714438	0.00394679209365856	0.993122242103251	-2.47059581646015
cg06836656	-0.175762563542565	0.684263363478995	-3.23363859487927	0.00394713321201792	0.993122242103251	-2.47067849154725
cg11411403	0.0265899389046408	0.932798950888744	3.23329895148607	0.00395026144424567	0.993361111442936	-2.47143632671285
cg17811608	-0.0709985787656796	0.658746572265494	-3.23304620361728	0.00395259090275899	0.993398962776655	-2.4720002577593
cg25599619	-0.0224140073133126	0.967083331659237	-3.23225926595119	0.00395985229228288	0.994436974023251	-2.47375598022607
cg07949777	0.0128343913906187	0.986019809341945	3.23195650244918	0.00396264946538342	0.994436974023251	-2.47443143296493
cg16364155	0.098778456237294	0.919889069651424	3.23172413493234	0.00396479756627214	0.994436974023251	-2.47494982107226
cg04192593	0.0266397879984951	0.955349726307677	3.23165403156497	0.00396544585285313	0.994436974023251	-2.47510621208836
cg14220055	-0.0236382567057276	0.934343703069648	-3.23052253896634	0.00397592368596387	0.996043736622235	-2.47763026261964
cg13529755	-0.403347490797558	0.34983849729906	-3.23049031264786	0.00397622250148597	0.996043736622235	-2.47770214645717
cg09579081	-0.0169363028860658	0.947231773959475	-3.22979448504472	0.00398267982438232	0.997113431484977	-2.47925419778367
cg08799727	-0.072708503707987	0.590839487892262	-3.22911025006021	0.00398903950573382	0.998057967475721	-2.48078028412171
cg03579138	0.0209133452525827	0.948141998780923	3.22873943168224	0.00399249023222367	0.998057967475721	-2.48160729585488
cg12271082	0.0414421181025144	0.96905960523179	3.22853685008937	0.00399437662204078	0.998057967475721	-2.48205908695882
cg21028460	0.183469473993333	0.589998627827053	3.22844747656262	0.00399520912163188	0.998057967475721	-2.48225840201541
cg07530577	-0.0254774452570572	0.11795954110067	-3.22782184227554	0.00400104152513213	0.998891418950327	-2.48365360010347
cg21037155	0.0163368802869366	0.949961501462244	3.22761973857141	0.00400292738133019	0.998891418950327	-2.48410428314137
cg05908492	-0.480869400275977	0.726140525625171	-3.2264894884703	0.00401348982845125	0.999999171891266	-2.48662452296359
cg00833562	0.0212052300485009	0.84790268705889	3.22640233915219	0.00401430538269896	0.999999171891266	-2.48681883702282
cg23305229	-0.0151766630472055	0.0324988822135062	-3.22627789283638	0.00401547024612551	0.999999171891266	-2.4870963080009
cg03442350	-0.0454450935958146	0.0694826737494569	-3.22572001619505	0.00402069621552951	0.999999171891266	-2.48834013078102
cg18347153	-0.0850026279635704	0.100733167946752	-3.22486219784476	0.00402874481875207	0.999999171891266	-2.49025255450049
cg11647452	0.0417299643164927	0.939624534038874	3.2246262541537	0.00403096133819155	0.999999171891266	-2.49077853879319
cg00130866	0.0223832627737088	0.889647523976762	3.22397081748685	0.00403712490931276	0.999999171891266	-2.4922396230274
cg15951897	-0.0441199252357586	0.954592964320438	-3.22368193595888	0.00403984438955355	0.999999171891266	-2.49288355978781
cg02008175	0.0236833169827628	0.0907441414336495	3.22366964656599	0.00403996011921699	0.999999171891266	-2.4929109532642
cg24408347	-0.0216134690450627	0.918352136706823	-3.22337563491591	0.00404272979837826	0.999999171891266	-2.49356630495036
cg13278922	0.0473928409974989	0.827718237052811	3.22301668425046	0.00404611372426719	0.999999171891266	-2.49436637876948
cg21437722	0.0784675200170728	0.913532480307635	3.22268443965086	0.00404924833743746	0.999999171891266	-2.49510690045631
cg26557005	0.0339360971049334	0.970817133240685	3.2225012787294	0.00405097740640324	0.999999171891266	-2.49551512691544
cg00033334	0.0350520757650636	0.845117504252793	3.22192686564424	0.00405640461374616	0.999999171891266	-2.49679532069806
cg14094793	0.022024801938225	0.872081822648834	3.22186467356484	0.00405699264471938	0.999999171891266	-2.49693392356902
cg24528297	-0.0165994898952387	0.0506765499704485	-3.22144218773938	0.00406098947425658	0.999999171891266	-2.49787546285288
cg20315796	-0.0292803453480651	0.667601752692499	-3.22140629639689	0.00406132919226944	0.999999171891266	-2.49795544733645
cg18485720	0.186912666752001	0.459344083612215	3.22129735720327	0.00406236049044077	0.999999171891266	-2.49819821841951
cg10180127	0.0241497265947561	0.911640841210878	3.22123540670782	0.00406294707267666	0.999999171891266	-2.49833627393355
cg23405198	0.0255134755065488	0.937224385120119	3.22114613181238	0.00406379252249463	0.999999171891266	-2.49853521980786
cg15485323	0.188677654674687	0.17525722744582	3.22018423361873	0.0040729127264316	0.999999171891266	-2.50067865890623
cg14075742	0.0374348635381017	0.95102003884868	3.21998283274318	0.00407482481802107	0.999999171891266	-2.50112742219371
cg13659268	0.0339536578290353	0.950406859940429	3.21992055027068	0.00407541630177757	0.999999171891266	-2.50126619868372
cg00646200	-0.1656882713675	0.482752715059201	-3.21793860077685	0.00409428208857231	0.999999171891266	-2.50568187021818
cg08579995	-0.0249448927195138	0.861296707872104	-3.21746541036967	0.00409879882584701	0.999999171891266	-2.5067359778449
cg15499701	0.0244680343624962	0.913894864184037	3.21696549823913	0.00410357588792377	0.999999171891266	-2.50784955628554
cg07710266	0.226725359809869	0.599435334956077	3.21663985759072	0.00410669055457297	0.999999171891266	-2.50857490554858
cg00081084	0.0207077341131077	0.858810358078285	3.21663104996164	0.00410677482910469	0.999999171891266	-2.50859452378901
cg18883472	0.0178930040745996	0.955900609595749	3.21541796501294	0.00411839812249025	0.999999171891266	-2.51129639554325
cg12007828	-0.0188115305549244	0.10739303438623	-3.21530353899259	0.00411949615459793	0.999999171891266	-2.5115512360133
cg01016637	-0.0395457489565441	0.0696889094442846	-3.21495643756059	0.00412282867994821	0.999999171891266	-2.51232425400628
cg22809626	-0.0478609651362739	0.0305784092351313	-3.21369903782865	0.00413492293100294	0.999999171891266	-2.51512433349085
cg12255062	0.025083640422322	0.863654641024272	3.21359820977903	0.00413589423283124	0.999999171891266	-2.51534884969824
cg24478096	-0.0451103682373251	0.0284134525419715	-3.21275603513322	0.00414401577264808	0.999999171891266	-2.5172240479319
cg03584182	-0.0730296435002012	0.252944269947603	-3.21213634826118	0.00415000163428952	0.999999171891266	-2.51860374666651
cg18467339	-0.0210202675931652	0.952197467416954	-3.21168634316382	0.00415435371844313	0.999999171891266	-2.519605602428
cg07825433	-0.0967450070139572	0.616715346164764	-3.21142094281145	0.00415692253305304	0.999999171891266	-2.52019644675044
cg10979923	0.0217460699246377	0.877592630001688	3.21116957417485	0.00415935695693491	0.999999171891266	-2.52075603805594
cg27054948	0.0226643668925864	0.95288532787916	3.21110844820146	0.00415994915146406	0.999999171891266	-2.52089211312962
cg14567260	0.116568850235978	0.934108414707827	3.21091953106853	0.00416177991718191	0.999999171891266	-2.5213126639371
cg18193950	-0.0339324154594293	0.481108225429402	-3.2104945225228	0.00416590146792014	0.999999171891266	-2.52225875050212
cg07958169	-0.156525994487471	0.542225592685481	-3.2102488168239	0.00416828602454004	0.999999171891266	-2.52280568238115
cg03526459	0.379748351606722	0.454550654874652	3.20947250100278	0.00417582882907378	0.999999171891266	-2.52453364070759
cg24981424	-0.0232294206131147	0.771669328779914	-3.20909593155972	0.00417949240883118	0.999999171891266	-2.52537177525012
cg25892537	0.018946797111745	0.893383370590227	3.20887722532048	0.00418162159714579	0.999999171891266	-2.5258585368618
cg04651621	0.0350550026751939	0.968026423393281	3.20824463464713	0.00418778603906936	0.999999171891266	-2.5272663940219
cg25410789	-0.0843856914067926	0.695958986882297	-3.20820439869048	0.00418817842702691	0.999999171891266	-2.52735593768392
cg05307803	-0.101380785254183	0.348030800917345	-3.20813904133774	0.00418881587925395	0.999999171891266	-2.52750138729782
cg02011392	-0.366339262566968	0.306433333401367	-3.20773700665881	0.00419273913144009	0.999999171891266	-2.52839607405659
cg08113639	-0.0232693030419582	0.894322475958916	-3.20748560886328	0.00419519420785177	0.999999171891266	-2.52895551480836
cg17330295	-0.0421777348632376	0.904646530324075	-3.20704623033738	0.00419948840085317	0.999999171891266	-2.52993323761455
cg27209953	-0.0354281663564925	0.0485249734046828	-3.20672122102954	0.00420266757138589	0.999999171891266	-2.53065643245615
cg17274953	0.441824379255783	0.373924838982742	3.20633393340064	0.00420645898674746	0.999999171891266	-2.53151817379446
cg21935175	-0.174648903590398	0.171567946087397	-3.20551279266659	0.00421450866730311	0.999999171891266	-2.53334515200349
cg19658268	-0.0329552720522326	0.881189925614461	-3.20487859647328	0.00422073595720698	0.999999171891266	-2.53475608445217
cg03632309	0.0243734547148727	0.952122869128076	3.20427875845897	0.0042266340986172	0.999999171891266	-2.536090491783
cg02351804	0.0679690079939641	0.767597093157933	3.20406277696453	0.00422875977988602	0.999999171891266	-2.53657094637748
cg05059644	-0.0444983929853107	0.789709244956455	-3.20392611723442	0.00423010531564657	0.999999171891266	-2.53687494268891
cg12510110	-0.0629915856268303	0.77788602005464	-3.2037998532787	0.00423134886527987	0.999999171891266	-2.537155809964
cg22514764	0.150447669617663	0.658066794807021	3.20370756509692	0.00423225801851626	0.999999171891266	-2.53736109762507
cg06537718	0.0168534823627366	0.95177031430344	3.2036554245925	0.00423277175110156	0.999999171891266	-2.53747707911548
cg21214455	0.0278578460831672	0.903520493670508	3.20320204456712	0.00423724138953064	0.999999171891266	-2.53848555214266
cg26841929	0.0203384248872859	0.896847717031509	3.20311414670913	0.00423810845907785	0.999999171891266	-2.53868106162411
cg07801662	-0.0320004934245652	0.0942012672837112	-3.2025750913505	0.0042434297465489	0.999999171891266	-2.5398800323045
cg15866021	0.016540846042544	0.979179586183899	3.20249367536034	0.00424423400851949	0.999999171891266	-2.5400611123988
cg24731241	-0.0377226170324008	0.836403497334607	-3.2018345724784	0.00425075035950772	0.999999171891266	-2.54152698850934
cg08948528	-0.0273552878217018	0.827401792918427	-3.20179489605848	0.00425114293808542	0.999999171891266	-2.54161522750137
cg08370178	0.178084945797214	0.417657780297131	3.20119965199879	0.00425703681106491	0.999999171891266	-2.5429389854749
cg03320492	-0.112727227887636	0.460767567956723	-3.20084404738428	0.00426056165283016	0.999999171891266	-2.54372977174743
cg17394530	-0.117848926931984	0.323034083592953	-3.20026164374137	0.00426634070441366	0.999999171891266	-2.54502484493742
cg00470636	-0.0477742259085601	0.773135301368343	-3.19974186910335	0.00427150472919949	0.999999171891266	-2.54618058464213
cg19925597	0.0239878937586216	0.922747133679813	3.1992293340154	0.00427660276966259	0.999999171891266	-2.5473201647453
cg17207346	0.0235988249071588	0.959308986638622	3.19910756844403	0.00427781480514412	0.999999171891266	-2.54759089151532
cg15469014	0.0242007342515416	0.964169615696975	3.19898455917205	0.00427903955880759	0.999999171891266	-2.54786437991938
cg06988967	0.0896378249397985	0.718177736330646	3.19830650811345	0.00428579675131528	0.999999171891266	-2.54937183736663
cg05934698	0.0237937758275083	0.838565148238821	3.19815291741357	0.00428732881462933	0.999999171891266	-2.54971328842833
cg19814520	-0.0833416956136369	0.720439266304866	-3.19795943942146	0.00428925950933784	0.999999171891266	-2.55014340595456
cg17341790	0.0931791532485429	0.783101756983421	3.19785592993971	0.00429029276510537	0.999999171891266	-2.55037351244664
cg04241305	-0.0205342845012842	0.0624721413427078	-3.19774016207523	0.0042914486731331	0.999999171891266	-2.55063086691671
cg05380212	-0.0198533696714306	0.0579317410566646	-3.19764985909574	0.0042923505316518	0.999999171891266	-2.55083161020473
cg21266330	-0.277797094306759	0.255648479498585	-3.19760849403726	0.00429276370714553	0.999999171891266	-2.55092356398052
cg03380198	0.140938748909446	0.638687978081443	3.19738703884124	0.00429497637230619	0.999999171891266	-2.55141584801546
cg00772585	-0.0286300530212855	0.898143457320397	-3.19727639645349	0.00429608226819247	0.999999171891266	-2.55166179628661
cg21774457	0.046105475219215	0.956159455516642	3.19616001049768	0.00430725627592749	0.999999171891266	-2.55414326238604
cg05825212	0.030868861595534	0.954539864642713	3.19519157330899	0.00431697229673832	0.999999171891266	-2.55629563469711
cg04214075	-0.103161703908967	0.193754678454788	-3.19483368458974	0.00432056826035491	0.999999171891266	-2.55709099398055
cg25747030	-0.0640636175471658	0.752580859618725	-3.1947559633937	0.0043213495648768	0.999999171891266	-2.55726371483077
cg17784503	0.0315008223980437	0.907442704751114	3.19425815234017	0.00432635714162154	0.999999171891266	-2.55836997312646
cg24407204	0.0520106089165601	0.846114473727612	3.19386535489843	0.00433031234104417	0.999999171891266	-2.5592428240723
cg01453157	-0.0159617443408245	0.93724112204103	-3.19337707727113	0.00433523385292369	0.999999171891266	-2.56032779450409
cg12159577	0.0467466491633524	0.930918516644692	3.19301766405497	0.00433885996587453	0.999999171891266	-2.56112638754799
cg04490478	0.0170541240050723	0.932582561881736	3.19282989907126	0.00434075549353442	0.999999171891266	-2.56154357710573
cg18282375	-0.429750866540717	0.560646531542845	-3.19236808466013	0.00434542102856131	0.999999171891266	-2.56256963361092
cg18210275	-0.0358619000228045	0.912078062602497	-3.19224063343926	0.00434670947632019	0.999999171891266	-2.56285279508184
cg11662322	-0.0416163307445644	0.354082600161314	-3.19203912734373	0.00434874732651734	0.999999171891266	-2.56330047821517
cg23262827	0.0227272346535728	0.967922505486284	3.19202226431155	0.00434891790599238	0.999999171891266	-2.56333794213
cg20066391	-0.030732490106512	0.880627969882461	-3.19170178350278	0.00435216099224087	0.999999171891266	-2.56404992854054
cg18154724	-0.0925664062793495	0.757357189603287	-3.19147643560086	0.00435444279199823	0.999999171891266	-2.56455055125735
cg13637552	0.0212559217746029	0.890879712645133	3.19133156648287	0.00435591030272955	0.999999171891266	-2.56487237958789
cg10088460	0.126411775383306	0.782985696645637	3.1911739758484	0.00435750722626627	0.999999171891266	-2.56522246325653
cg12932195	0.0294115879672402	0.866888899662357	3.19095807091269	0.00435969599235974	0.999999171891266	-2.56570208113237
cg24106040	0.0268534813053907	0.915728822721885	3.19045468232566	0.00436480330804341	0.999999171891266	-2.56682028110786
cg02445282	0.0223890340245856	0.890949738828704	3.19027176924652	0.00436666055832941	0.999999171891266	-2.56722657936231
cg26569634	0.0642404777755947	0.949500692416738	3.19018132152546	0.00436757922353901	0.999999171891266	-2.56742748470332
cg22550003	0.0252709967515108	0.91758259329907	3.18996304149842	0.00436979703663548	0.999999171891266	-2.56791232721101
cg00834234	-0.0466263052747055	0.762620507667929	-3.189950817981	0.0043699212648087	0.999999171891266	-2.56793947769251
cg18853287	-0.0244158667921792	0.850540730211476	-3.18989756853298	0.00437046248139788	0.999999171891266	-2.56805775323022
cg15308050	0.0785028794183569	0.941222273609602	3.18951650628968	0.00437433741941798	0.999999171891266	-2.5689041337491
cg01085399	0.0557176700280966	0.890764437665646	3.18860428085962	0.00438362718665812	0.999999171891266	-2.57093014511013
cg07003558	-0.0419464574251837	0.148307217116185	-3.18852264355023	0.00438445948353629	0.999999171891266	-2.57111144823475
cg06284322	-0.164508254348093	0.0971933865439715	-3.18808811178369	0.00438889213969922	0.999999171891266	-2.57207644561908
cg02764478	-0.271374578307362	0.254918112484653	-3.18739246249599	0.00439599750858977	0.999999171891266	-2.57362123281334
cg00405789	0.0770461792274495	0.944589833172857	3.18700220568856	0.00439998848135444	0.999999171891266	-2.57448780257243
cg20649823	0.243366118301379	0.3836487850405	3.1869302253956	0.00440072497385483	0.999999171891266	-2.57464763168522
cg00914384	-0.100959148495568	0.804198606872918	-3.18615762082839	0.00440863769386434	0.999999171891266	-2.57636308883734
cg09466277	-0.0145098173739454	0.0313566591384526	-3.18577501527134	0.00441256130230561	0.999999171891266	-2.57721255670049
cg19849641	-0.0392269072257206	0.919186375145162	-3.18556955682489	0.00441466967040467	0.999999171891266	-2.57766870490217
cg05683504	-0.0195382439159538	0.0701788283482089	-3.18496345240631	0.00442089507293653	0.999999171891266	-2.57901428787947
cg02132593	-0.0450045921009588	0.928220677242869	-3.18416145941134	0.0044291455728561	0.999999171891266	-2.58079461882043
cg00106211	-0.0234844632982009	0.0412735778943221	-3.1840298494695	0.00443050093569847	0.999999171891266	-2.58108676287724
cg14166197	-0.0256324169061657	0.89603092471048	-3.18373256899802	0.00443356390970772	0.999999171891266	-2.5817466425
cg24803729	0.0268269708414808	0.930727521133469	3.18324324702869	0.00443861002163367	0.999999171891266	-2.5828327546294
cg08728167	-0.015481228015635	0.105724356345498	-3.18309615347925	0.00444012800646101	0.999999171891266	-2.58315923621776
cg07166653	0.0270871989729859	0.971833740510264	3.1829897677305	0.00444122620632145	0.999999171891266	-2.58339536155557
cg22593889	0.0182087442558332	0.934958378614049	3.18294365517012	0.00444170229937257	0.999999171891266	-2.58349770848254
cg06614469	0.0148718795001357	0.059472843391372	3.18279082881816	0.0044432805220213	0.999999171891266	-2.58383690326428
cg01930679	-0.02101260953847	0.929462899608754	-3.18243709894533	0.0044469355425482	0.999999171891266	-2.58462197763544
cg10393086	0.0468047231158845	0.943961076862977	3.18214220830356	0.00444998481811087	0.999999171891266	-2.58527644029027
cg06161697	0.109476287790541	0.548500810824582	3.1819402254336	0.00445207456414057	0.999999171891266	-2.58572469698376
cg12503473	0.0507619154775327	0.783043435408073	3.18095928669373	0.00446223705390206	0.999999171891266	-2.58790153652093
cg17809380	-0.0235526055096676	0.950216049938064	-3.18079189609455	0.00446397346050059	0.999999171891266	-2.58827297652605
cg18481241	0.223010937520375	0.780487780859692	3.18057730678619	0.00446620043606017	0.999999171891266	-2.58874914071952
cg23518678	-0.0321982579179796	0.909205534925237	-3.18016395094462	0.00447049321846407	0.999999171891266	-2.58966632795574
cg10896318	0.0150823493103335	0.951890172586718	3.18007057435515	0.00447146350689855	0.999999171891266	-2.58987351378085
cg13671198	0.0388621771794414	0.967809919747936	3.18006065469422	0.00447156659540345	0.999999171891266	-2.58989552359803
cg00667898	0.0244724780186452	0.0597767050415905	3.17951477248479	0.00447724314527438	0.999999171891266	-2.59110669469895
cg19459744	0.0260553795723633	0.967249123583666	3.17945976425623	0.00447781555537783	0.999999171891266	-2.59122873973177
cg14790421	-0.0146178741602252	0.0385096641177093	-3.17913175469293	0.00448123026384249	0.999999171891266	-2.59195646919429
cg15857490	-0.041319876828917	0.765263006708008	-3.17888473907799	0.00448380346058222	0.999999171891266	-2.5925044865958
cg27459530	0.0177986767713609	0.960859158752514	3.17816008456583	0.00449136056145124	0.999999171891266	-2.59411208697831
cg27375206	-0.033180369711521	0.129125364603547	-3.1781512273904	0.00449145300538685	0.999999171891266	-2.5941317352836
cg15992843	-0.0355392940602585	0.805098174416786	-3.17762812993207	0.00449691594200665	0.999999171891266	-2.59529211451016
cg19429827	0.0242882862087975	0.894036510050255	3.17754508125619	0.00449778384840724	0.999999171891266	-2.59547633408843
cg06247406	-0.335195966884065	0.323803097813024	-3.17715494581063	0.00450186316274683	0.999999171891266	-2.59634171506019
cg08077673	-0.294582457601853	0.272760023993236	-3.17703914839961	0.0045030746481639	0.999999171891266	-2.59659856464523
cg05942459	-0.353689221629659	0.288342873200435	-3.17556442471829	0.00451853105356777	0.999999171891266	-2.59986935865814
cg00820208	-0.016356284039155	0.0617361247000095	-3.17542954576589	0.00451994726933409	0.999999171891266	-2.60016848094318
cg00044796	0.414860643258473	0.264369625625236	3.17514954586879	0.00452288861528473	0.999999171891266	-2.60078942527597
cg13731936	-0.0295245308936817	0.90151615745039	-3.17489644578964	0.00452554898099366	0.999999171891266	-2.60135069871998
cg18145047	-0.0993000013525948	0.104023145792633	-3.17442696543026	0.00453048776486508	0.999999171891266	-2.60239177507044
cg11989407	0.0180471780614555	0.916732660437879	3.17353817240395	0.00453985190211754	0.999999171891266	-2.60436253489871
cg19443475	-0.0244575952838775	0.875945989007631	-3.17332064831566	0.00454214654769605	0.999999171891266	-2.60484483157243
cg08257088	-0.0207409904917839	0.934463596628175	-3.17274460545921	0.00454822861549855	0.999999171891266	-2.60612198458893
cg22893248	-0.203805676621968	0.244914972435933	-3.17257114392477	0.00455006163138429	0.999999171891266	-2.60650655298089
cg14123153	-0.0193256445901138	0.0421111096334951	-3.1725323353176	0.0045504718306937	0.999999171891266	-2.60659259160056
cg26162637	0.0603208039368036	0.960744697743923	3.17131246431981	0.00456338392017846	0.999999171891266	-2.60929685801893
cg06012428	-0.0392521313498576	0.8246980731511	-3.17031992265777	0.00457391597989251	0.999999171891266	-2.61149690458519
cg09794469	-0.13902160164049	0.52194291695936	-3.17025162182513	0.00457464159988848	0.999999171891266	-2.61164828997343
cg04576764	0.104750343434889	0.774117917687934	3.1701731543117	0.00457547536727462	0.999999171891266	-2.61182220790748
cg07819756	0.0167838655257977	0.921742775492574	3.16989918852221	0.00457838758398094	0.999999171891266	-2.61242942284524
cg21650295	0.0196985858236691	0.929234343400595	3.16764849900356	0.00460238021075488	0.999999171891266	-2.61741713881093
cg20699157	0.0516286386370615	0.929897202368173	3.16698521383737	0.00460947413670337	0.999999171891266	-2.61888679953606
cg22603352	0.0205159512142811	0.907694622890661	3.16695768533119	0.00460976878684734	0.999999171891266	-2.61894779295761
cg04873627	0.0635357608974459	0.902779366099921	3.16689440414241	0.00461044618347561	0.999999171891266	-2.61908800096502
cg06929846	-0.0546539636664081	0.11820711521697	-3.1666654158008	0.00461289820704607	0.999999171891266	-2.61959534738095
cg05345154	0.222314524294118	0.370382281716229	3.16629111413148	0.00461690897858601	0.999999171891266	-2.62042462245531
cg14718396	0.0819305450146121	0.941423456852573	3.16625475492267	0.00461729876015122	0.999999171891266	-2.62050517541153
cg00418999	-0.0425871608916164	0.883536710021965	-3.16590758656772	0.00462102211535301	0.999999171891266	-2.62127430239139
cg02096887	-0.132766850497074	0.829034469271833	-3.16580655297056	0.00462210623996884	0.999999171891266	-2.62149812968397
cg25189764	0.030389260473097	0.925679954001001	3.16568958272215	0.00462336167820401	0.999999171891266	-2.62175725953062
cg02985240	0.0450288292330085	0.929676561985668	3.16559188225688	0.00462441054778218	0.999999171891266	-2.62197369754282
cg16127043	0.0256256278717765	0.935062765607481	3.16540118791742	0.00462645842356283	0.999999171891266	-2.62239614025818
[truncated: 453,911 more rows]
