# Supplementary material for: Genetic Variation, Not Cell Type of Origin, Underlies the Majority of Identifiable Regulatory Differences in iPSCs
Source: PLoS Genet. 2016 Jan 26;12(1):e1005793. doi: 10.1371/journal.pgen.1005793 (PMC4727884; doi:10.1371/journal.pgen.1005793)
Supplement: S2 Table — Differential methylation results from all contrasts (a) between L-iPSCs and F-iPSCs, (b) L-iPSCs and LCL, (c) F-iPSCs and fibroblasts, and (d) LCLs and fibroblasts. The contrasts are polarized as written here–i.e. a negative T statistic indicates a decrease in methylation between the first cell type and the second. (GZ) [file pgen.1005793.s015.gz › TopTables/F-iPSC_vs_fib.txt]

Probe	logFC	AveExpr	t	P.Value	adj.P.Val	B
cg00166234	-0.952190426906401	0.358455925987638	-231.809387617382	1.44955739603425e-37	3.35613134262453e-32	71.0711738639732
cg05401764	-0.9634193621708	0.167649177102691	-228.776094633541	1.91610467928734e-37	3.35613134262453e-32	70.919797010134
cg07996594	-0.964281230787178	0.33942627707979	-227.247924279373	2.20841701824342e-37	3.35613134262453e-32	70.8420349061315
cg17983632	-0.955260748344269	0.338118674351331	-215.376585994082	6.8817112578744e-37	7.84360244894379e-32	70.2016624142232
cg04255276	-0.968423062126569	0.170813301360929	-206.690392401231	1.64592823592272e-36	1.50079028407906e-31	69.6889347063587
cg17003376	-0.936805029153898	0.342053595601215	-195.78881908294	5.18651650577583e-36	3.94097456691376e-31	68.9860792088015
cg26166817	-0.963752349940552	0.34192041064962	-192.808914224845	7.17727744610329e-36	4.67456080064708e-31	68.7814358412707
cg21548464	-0.941395932142716	0.356673289488288	-188.298604952328	1.18494729256562e-35	6.75286650191991e-31	68.4607195017613
cg06554036	-0.969066199639162	0.332816116575596	-186.904059781617	1.38700302117323e-35	7.02609497092321e-31	68.358787795966
cg18921306	0.881154419129727	0.841570338297312	185.907676054174	1.5532654479808e-35	7.08149250388925e-31	68.2851357993757
cg25132276	-0.971647453652724	0.329687313389871	-181.490098820354	2.58498045777741e-35	1.03047764502912e-30	67.9500999890235
cg10013501	-0.92317526165205	0.349462378101304	-181.078513712975	2.71231860243238e-35	1.03047764502912e-30	67.9181624257267
cg16588649	-0.937501854419335	0.332064245213836	-180.108781263536	3.03900940514419e-35	1.06578059838407e-30	67.8424163510149
cg20193839	-0.922702192095637	0.339868747284944	-179.319200574887	3.33537209796127e-35	1.08616392370109e-30	67.7802207425341
cg12874792	-0.938555296322704	0.337070802784634	-173.356433792805	6.82644641135856e-35	1.92390958037841e-30	67.2949387760037
cg17829746	0.914986767171909	0.802588614025904	173.339676118483	6.84043671333974e-35	1.92390958037841e-30	67.2935350521874
cg07584855	-0.964473025323245	0.341694935038225	-172.950552858242	7.17388582536749e-35	1.92390958037841e-30	67.2608752004359
cg08319417	-0.914910358753067	0.343700760055741	-171.913321478857	8.1485622689799e-35	2.06389501336146e-30	67.1732101904974
cg21935113	-0.959399754822539	0.341866129714722	-170.366075620831	9.86812441658991e-35	2.36788242250921e-30	67.0407752284562
cg04196143	-0.951854434775138	0.347005469401474	-169.425379438868	1.1095832234346e-34	2.52935043698035e-30	66.9592687283023
cg13581527	-0.939822440525595	0.177696022692608	-168.992018395424	1.17142709988031e-34	2.54316823384016e-30	66.9214656118021
cg05575213	-0.921446842899346	0.349202289291344	-167.991255283057	1.32844369227044e-34	2.75295801701371e-30	66.8335468490666
cg11948766	0.964245354676172	0.822311917644278	166.56148473264	1.59204509932019e-34	3.15577948361334e-30	66.7064200530018
cg26256263	-0.93880698620003	0.350950045388767	-159.934857500193	3.7612217105523e-34	7.12504671470127e-30	66.0929620567709
cg05277504	0.969923329704437	0.81655095125366	159.647826330657	3.9070467387759e-34	7.12504671470127e-30	66.0654557627517
cg04250451	-0.927923283052496	0.34468511638046	-158.875627036647	4.32951326123045e-34	7.32889203160975e-30	65.9910575353456
cg17552357	0.950996343180956	0.821229297725882	158.856903079663	4.34033218954318e-34	7.32889203160975e-30	65.9892463171483
cg04436994	-0.946216980031528	0.329992653369964	-158.104010758404	4.79968279538405e-34	7.81508351158408e-30	65.9161310267162
cg08486065	-0.924345346090075	0.348431806212313	-154.915161102591	7.38908547183622e-34	1.13056074658568e-29	65.600156492526
cg02824888	-0.889546425213312	0.17550936729642	-154.865552410326	7.43936794489492e-34	1.13056074658568e-29	65.5951589866568
cg20334738	-0.946813797818609	0.338814001751137	-149.191988801086	1.63965995236899e-33	2.4114108673695e-29	65.0063843155016
cg09800500	0.961336748047582	0.661729177977689	146.614963075047	2.37123554018038e-33	3.37834373476136e-29	64.7272403763707
cg07790170	-0.93073917105399	0.184849944154888	-146.356478317426	2.46150237904397e-33	3.40067742312102e-29	64.6988216376158
cg09501717	0.923065814469916	0.799377478783017	144.778407717518	3.09658709054014e-33	4.15225006014163e-29	64.5236295758164
cg14327759	-0.913263838408779	0.330144466019159	-142.840952961876	4.11871202126116e-33	5.36503427889479e-29	64.3044898383323
cg21266845	0.91101694872264	0.805496627862104	141.743202601899	4.84949394689389e-33	5.95554107890659e-29	64.1783022054731
cg26531174	-0.951005214380697	0.360561207887752	-141.73357586146	4.85647222522315e-33	5.95554107890659e-29	64.1771890307999
cg16413687	-0.89760293232595	0.160759278018712	-141.452879774015	5.06463709070221e-33	5.95554107890659e-29	64.1446805771099
cg15014975	-0.961375787630388	0.339169561655645	-141.398215327757	5.10625204927103e-33	5.95554107890659e-29	64.1383382940519
cg02639667	-0.89639946952529	0.367854150636916	-141.101120859101	5.3387717477952e-33	5.95554107890659e-29	64.1038036434977
cg25232786	-0.910432719435335	0.353125804127844	-141.079873889817	5.35581988188831e-33	5.95554107890659e-29	64.1013296451034
cg24463471	-0.912160862140613	0.347018201584383	-139.348453593834	6.95605951724768e-33	7.4104022407559e-29	63.8978098082187
cg12423473	0.833570900828509	0.814756647148692	139.12858772371	7.19252791188026e-33	7.4104022407559e-29	63.8716926416247
cg23402467	0.909153808340994	0.783401324964387	139.009034157869	7.32462803435054e-33	7.4104022407559e-29	63.8574651738202
cg09621330	-0.944641690075373	0.334216956473413	-138.98519372862	7.3512728646704e-33	7.4104022407559e-29	63.8546258434172
cg02486855	-0.935506069880675	0.327781964695402	-138.874010951472	7.47688146947361e-33	7.4104022407559e-29	63.8413745993692
cg03458172	-0.932105464147344	0.188433708424872	-137.906219512483	8.66996340552847e-33	8.41004897066912e-29	63.7253523342908
cg01649611	0.840683781060972	0.6032294141986	137.47989170129	9.25729324441116e-33	8.79269283970727e-29	63.6738546832204
cg16094767	0.944837920816604	0.826464015299581	136.942606533974	1.00573911830867e-32	9.35768411077768e-29	63.6086129863634
cg13682333	0.91919555871728	0.782396530328377	136.529157337966	1.07222271225109e-32	9.77674113484786e-29	63.5581477833936
cg05009605	-0.93102770624223	0.344017077819236	-133.832320044548	1.63569900025197e-32	1.46221868863701e-28	63.2233112180961
cg09571376	-0.927888712826154	0.334577848755501	-133.517961580137	1.71918742261572e-32	1.50729757277833e-28	63.1836308868698
cg14474966	-0.908114438729264	0.352216084775761	-133.079227092884	1.84324053482791e-32	1.58556941930828e-28	63.1280203003488
cg16341690	-0.832184016412728	0.394104425877286	-132.946700647128	1.88252917635962e-32	1.58937754961873e-28	63.1111691768425
cg20901170	0.927137769238961	0.809947005024692	132.771954773921	1.93567924811449e-32	1.60453732001432e-28	63.0889119320859
cg03955927	-0.910412872645357	0.36981196423371	-131.40410665192	2.4100994149785e-32	1.93660148920897e-28	62.9131924110475
cg24006721	-0.881588324124345	0.350417754597501	-131.375507222464	2.42122973580117e-32	1.93660148920897e-28	62.9094898363364
cg21840908	0.90453947547089	0.798398797355064	130.940731255303	2.59722750229419e-32	2.0415551561568e-28	62.85305688021
cg06661812	-0.93545918069286	0.344298285247909	-130.355935905278	2.85534522562089e-32	2.2064075284963e-28	62.7767190022641
cg22550815	0.914646404585513	0.795369111946866	129.445646076242	3.3119080622167e-32	2.51655334107536e-28	62.6568944133544
cg04384689	0.906013098287371	0.784594064341385	128.824166831736	3.66707178050104e-32	2.74074540237415e-28	62.5743818153461
cg00138041	-0.902585813811405	0.290402883258708	-128.436777077709	3.90844774140011e-32	2.87403291900278e-28	62.5226565069861
cg08282819	0.867979929888055	0.618149120596375	127.592905687162	4.49367079793674e-32	3.25191976744022e-28	62.4091960557327
cg11018604	0.903697151883197	0.807785587536213	127.448390634439	4.60276401549241e-32	3.27882209734866e-28	62.3896570678785
cg18084999	0.913995473828897	0.796961308771442	126.495348255389	5.39530311648761e-32	3.78426560590441e-28	62.2599988038046
cg04833853	-0.896209174390767	0.367541313910355	-126.122008987192	5.74362179731986e-32	3.96753729335772e-28	62.2088240640015
cg09515921	-0.922186056121814	0.35303860905756	-126.014574163598	5.84816117471757e-32	3.9794554644261e-28	62.1940573856186
cg22265605	-0.894654281939692	0.341213948833885	-124.404292356754	7.67779062380631e-32	5.11020407581334e-28	61.9705480966138
cg11079426	-0.87048886362931	0.343482059520058	-124.361369796213	7.73407210263255e-32	5.11020407581334e-28	61.9645339570873
cg13005428	0.941551033992034	0.81053547429266	123.955794602091	8.28769962997922e-32	5.39777876900547e-28	61.9075601517314
cg21364719	-0.852604068153395	0.34933341539128	-123.80406438755	8.50534974816863e-32	5.46151268125008e-28	61.8861774303789
cg10040116	0.901707793684524	0.800990951323703	123.363646736773	9.17167539488108e-32	5.80758129066699e-28	61.8238997756374
cg09103877	-0.890227290227577	0.339145623540121	-122.999593745428	9.76368251423922e-32	6.09775410283123e-28	61.7721819497198
cg23647410	-0.885886660726115	0.320141559731342	-122.890091332101	9.94947600475212e-32	6.1298183855764e-28	61.756583451895
cg26427498	0.914455480528576	0.645608895312216	122.455057376242	1.07249679879987e-31	6.51949354054466e-28	61.6944185020188
cg10818657	0.921675912532201	0.805272400263711	122.226988396322	1.11565702717833e-31	6.69262099027466e-28	61.6617032819916
cg10725344	0.922865196911156	0.78218694280979	121.820512591274	1.19714903940009e-31	7.05769060875707e-28	61.6031823784622
cg02046665	-0.952224451271504	0.345486546016942	-121.771087206513	1.20747486890626e-31	7.05769060875707e-28	61.5960477521704
cg06567635	-0.924812122907042	0.208221148495687	-120.556311394192	1.49289296896759e-31	8.61550422129131e-28	61.419401523237
cg25730564	0.939930476803026	0.800900539132353	120.328007529491	1.55399884329812e-31	8.85604515810057e-28	61.3859234918993
cg02690710	0.952524688281472	0.817879568592636	119.212746309256	1.89249007298864e-31	1.0651915421929e-27	61.2210959455406
cg21637392	0.905187357429146	0.643510613642356	118.295342943978	2.22860926805176e-31	1.23907957487497e-27	61.0838879929361
cg08268692	0.908681182311064	0.795212883212831	117.366670558777	2.63310265762309e-31	1.4463347381168e-27	60.9434789471148
cg23055217	0.916382744979825	0.811647283193474	116.764369364856	2.93597091320063e-31	1.59188486050731e-27	60.8515888502995
cg02029908	0.915889128999091	0.802095703246614	116.704673262088	2.96791500829378e-31	1.59188486050731e-27	60.8424455951654
cg19829847	-0.919310803037644	0.218498356183119	-116.543562955642	3.05595678127666e-31	1.62004797226958e-27	60.8177371023404
cg06984848	0.974535892325153	0.815396083135518	116.429229131256	3.12009282352909e-31	1.63503622893695e-27	60.8001737842036
cg07621385	0.881288427817085	0.772056204933055	116.169831045994	3.27088579214453e-31	1.6937978120861e-27	60.7602380697487
cg10177032	0.955558818847482	0.646551420450237	116.110344953021	3.30652991326496e-31	1.6937978120861e-27	60.7510625227451
cg05644602	0.818970452154906	0.762706698677817	115.835141280058	3.47680543821318e-31	1.76123374148419e-27	60.708528695269
cg26516710	0.820309337980935	0.832490384979211	115.584097302908	3.64014711778437e-31	1.82371370600997e-27	60.6696072424437
cg14329275	-0.881987042251691	0.322487816274356	-115.450990977378	3.7299937055916e-31	1.82953957494591e-27	60.648923414709
cg24158259	0.894581150169313	0.634130516758198	115.448006845148	3.73203440306134e-31	1.82953957494591e-27	60.6484593246466
cg25104233	0.889997776011445	0.783481164503647	115.337523367477	3.80841734738428e-31	1.84712292855954e-27	60.631265392779
cg02983090	0.880578700550541	0.632281364961735	115.002111396038	4.0504967565259e-31	1.94385471186076e-27	60.5789280845434
cg22395355	-0.897562381890994	0.364238937542229	-114.827023728854	4.18321424202078e-31	1.96183138382986e-27	60.5515242411979
cg14791525	0.79606170980105	0.833676458887264	114.825764552646	4.18418502876925e-31	1.96183138382986e-27	60.5513269535723
cg25515997	0.870341915189803	0.77859353185067	114.78331741785	4.21704888279105e-31	1.96183138382986e-27	60.5446746026833
cg04508870	0.843861433851543	0.749358312383451	114.641172232441	4.32908406718451e-31	1.98417342069724e-27	60.522372892512
cg12091936	0.875984978322472	0.662963613260609	114.612427356632	4.35211647188533e-31	1.98417342069724e-27	60.5178583871012
cg07076109	-0.922228824351402	0.344283709774216	-114.134231576101	4.75469255509071e-31	2.14624938890238e-27	60.4425273579153
cg22621652	0.867855713529987	0.785018342065081	113.850422364566	5.0118932912391e-31	2.24016889255766e-27	60.397613777625
cg16645907	-0.881761572420992	0.338637031044749	-113.794190190026	5.06456022155416e-31	2.24173169962015e-27	60.3886967086646
cg03935116	-0.901726853885359	0.202537876501819	-113.738285614881	5.11749505871981e-31	2.24338189636629e-27	60.3798256173234
cg17204557	-0.856542317010687	0.343098538327229	-113.564024723806	5.28624841034812e-31	2.29528905977315e-27	60.3521351520967
cg23830290	-0.905932648899923	0.383490278990687	-113.499176870775	5.35052558328411e-31	2.29639914332807e-27	60.3418158567842
cg15389749	-0.902650884422021	0.36884608531655	-113.460208534455	5.38954417179057e-31	2.29639914332807e-27	60.3356109190451
cg13502346	-0.670838995573142	0.145440962601893	-113.320249936117	5.53215786022e-31	2.3353389722712e-27	60.3133012732499
cg08588180	0.871137437531649	0.623873689829107	113.139714760049	5.72197746331323e-31	2.39330894064141e-27	60.2844680761782
cg04869122	0.925017843909746	0.80375621695743	112.960459881594	5.91720878814825e-31	2.45246787145879e-27	60.2557772344671
cg16363708	0.890576825176983	0.799653825122794	112.821187921679	6.07370295356051e-31	2.49465037257457e-27	60.2334430539279
cg17510957	0.876492412779596	0.798121749690859	112.602164455793	6.32863687921267e-31	2.57615074964451e-27	60.1982435871606
cg01288184	0.921868224812797	0.631969488590398	112.511272584843	6.43769819165986e-31	2.58426125216325e-27	60.183608907902
cg08226379	-0.887394163660832	0.213266878836395	-112.491297930583	6.46192851103531e-31	2.58426125216325e-27	60.18039059438
cg11028769	0.917252936002053	0.649264519325746	112.3611980485	6.62210134330005e-31	2.62528888993385e-27	60.1594098928196
cg22052056	-0.905910354337785	0.361716135425846	-112.293757497918	6.70676186702649e-31	2.63593086447935e-27	60.1485210192834
cg27377213	-0.893299207920823	0.210174624306038	-112.228573900051	6.78966671648578e-31	2.64570679719063e-27	60.1379881032958
cg03216043	0.869789801637286	0.774937438001115	111.626162875069	7.60860788618061e-31	2.93969527236322e-27	60.0402508145988
cg14087413	0.848657288342076	0.594386150397624	111.428484344757	7.8993654486062e-31	3.02638630392778e-27	60.0080227874484
cg05551825	0.921463223319475	0.649293856559732	110.980143372733	8.60277598584432e-31	3.2684096664219e-27	59.9346409681206
cg15264020	-0.960434506216491	0.330254379612038	-110.357774080924	9.68975948474145e-31	3.65095722866816e-27	59.832108531535
cg14753094	0.913320965701455	0.78856266989476	109.991591327797	1.03956701814369e-30	3.88482786263844e-27	59.7714164635369
cg18749563	-0.970892508388578	0.337583541905612	-109.788949152879	1.08092696752239e-30	4.00654807937507e-27	59.7377129472048
cg14428628	-0.907004282226274	0.367906021257749	-109.540119753987	1.13408296599087e-30	4.16967552439432e-27	59.6962129053565
cg05878390	-0.764891520251077	0.316753487634838	-109.379552046815	1.16983136037336e-30	4.26670252406255e-27	59.6693659185895
cg02927252	-0.922753794542729	0.175406633464286	-109.314030129969	1.18475619944359e-30	4.28684284832007e-27	59.6583954126955
cg03500164	0.931513917403691	0.808326129226675	109.032344056395	1.25122745688843e-30	4.49170952653548e-27	59.6111312305973
cg02300584	-0.934554250681044	0.169694542766106	-108.922768059043	1.27812962271167e-30	4.55243809601937e-27	59.5927011638653
cg12400025	0.889215247175449	0.787282691403983	108.613507377494	1.35737395404021e-30	4.76299467731343e-27	59.5405509242939
cg03760191	-0.897397435829986	0.352581825188415	-108.610613377879	1.35813934340275e-30	4.76299467731343e-27	59.540061973601
cg05529278	0.930230619317941	0.798329977080228	108.501553694147	1.38731477295888e-30	4.82533656031538e-27	59.5216232587157
cg05194636	0.885229753210557	0.773614103188993	108.465572752757	1.39708369187259e-30	4.82533656031538e-27	59.5155345192279
cg12039490	0.852572788594603	0.767855782105879	108.191926255584	1.47377770287251e-30	5.034868047461e-27	59.4691391216356
cg12690127	-0.866103172063418	0.158925269171828	-108.170946944888	1.47983663082576e-30	5.034868047461e-27	59.4655757083167
cg09272225	0.930610971070827	0.799571839629747	107.47797673559	1.69536310507204e-30	5.72542957950661e-27	59.3473507898295
cg23068797	0.887621510773643	0.783657108441945	106.89193865962	1.90325375461468e-30	6.38023837695867e-27	59.2465731621331
cg06941557	-0.922237424833097	0.356671542642001	-106.843674162318	1.92152505596538e-30	6.38495738257195e-27	59.2382406245672
cg17757602	0.897273508250846	0.670443703411377	106.81446656721	1.9326711824591e-30	6.38495738257195e-27	59.2331957002547
cg15774864	-0.883272346550112	0.379363405123285	-106.339563733696	2.12371876357664e-30	6.96564475900881e-27	59.1509093213216
cg09074223	0.830399591963259	0.738062253021971	106.283209744344	2.14766772550333e-30	6.99387994810159e-27	59.1411124855996
cg21653149	0.910418203406539	0.817395650878018	105.649920545155	2.43709955361139e-30	7.88012806728347e-27	59.0305428678711
cg22190538	0.880567482697049	0.815744789028783	105.498504810584	2.51217326669994e-30	8.0656684085998e-27	59.0039762457876
cg25620220	0.808556058624874	0.759413584180547	105.319897168261	2.60385271236061e-30	8.30155587477151e-27	58.9725737681688
cg14055970	-0.943199253834564	0.351146094162424	-104.926154666328	2.81855660835647e-30	8.87212955127657e-27	58.903097435964
cg04096758	-0.923661923379275	0.332152943176529	-104.9205584481	2.82173846797636e-30	8.87212955127657e-27	58.9021074965036
cg13375427	0.871811202387135	0.751215617761085	104.783975263322	2.90057349312893e-30	9.05753740583843e-27	58.8779250800891
cg18837542	0.913033677177177	0.817855707747305	104.698182047153	2.95126926055168e-30	9.15315080665386e-27	58.8627138921634
cg16278496	0.859003263153362	0.752683603910596	104.526048460312	3.05580257629029e-30	9.41331724700341e-27	58.8321448875702
cg26680502	-0.86707636324314	0.20360343018327	-104.352993663356	3.16481021533358e-30	9.62616314795924e-27	58.8013453516491
cg18106968	-0.870649138802899	0.311125212257175	-104.349385096699	3.16712612619571e-30	9.62616314795924e-27	58.8007023989044
cg22982767	0.864763279129941	0.611921693866623	104.259655669783	3.22528713323338e-30	9.73801759544657e-27	58.7847055287909
cg24127639	0.887558257275493	0.630837155020538	104.092172185681	3.33685883711599e-30	1.00086007396681e-26	58.7547982178186
cg25701646	0.849262941923276	0.610795968582014	103.934945590005	3.44527860314729e-30	1.02662546925548e-26	58.7266648109641
cg08418670	0.928765349119216	0.795403954550839	103.827635092766	3.52139066650353e-30	1.04249170049716e-26	58.7074310189179
cg01878963	0.872754042729473	0.778965204082529	103.126031257531	4.06444683121528e-30	1.19549803536733e-26	58.5810326603733
cg14741228	-0.885097913847976	0.200307826816844	-102.721089591449	4.41716811361486e-30	1.28502422589366e-26	58.507565680459
cg01734062	-0.805065749102585	0.173225846178508	-102.712279360603	4.42518925808393e-30	1.28502422589366e-26	58.5059630631108
cg07866001	0.863627525435985	0.790095173355142	102.524079168179	4.60022595567533e-30	1.32739811104553e-26	58.4716856735067
cg02360367	-0.907956313061662	0.363109950632998	-101.905251510588	5.22869616336925e-30	1.49925463386269e-26	58.3583948993156
cg05257202	0.881116663378686	0.632542003976706	101.541450059331	5.63956482305424e-30	1.60695874904916e-26	58.2913729000662
cg02372856	0.863951219396184	0.783698192366398	101.247827365085	5.99578529619556e-30	1.69784998409225e-26	58.2370512806828
cg11538810	0.765202353389957	0.735563079122549	101.137403853623	6.13577854857256e-30	1.72676715930847e-26	58.216569345801
cg18410680	-0.889113900862428	0.331670472103111	-101.081361246696	6.20813381432402e-30	1.73641121919538e-26	58.2061631429159
cg05162523	0.896070138621476	0.797444810985802	101.035693231179	6.26775517978521e-30	1.7423977219609e-26	58.1976777870597
cg15197458	-0.788913848813759	0.366223038789162	-100.947008747856	6.38525528719343e-30	1.76430408362688e-26	58.1811855026898
cg25616869	0.88649612886739	0.799053690601521	100.699045792224	6.7261893856247e-30	1.84731144746998e-26	58.1349728305683
cg01141838	-0.878625453510959	0.346498126587534	-100.643466533761	6.80519033768853e-30	1.85781696218897e-26	58.1245942987978
cg15783800	0.828220230502711	0.742603633060896	100.545810617869	6.94636176432679e-30	1.88506892379418e-26	58.10634060678
cg21609154	0.854858339339414	0.757502309116241	100.398153939918	7.16566605220205e-30	1.92931704990193e-26	58.0786971444861
cg20076126	0.899696435227817	0.793317842985642	100.37939026552	7.19404923084223e-30	1.92931704990193e-26	58.0751805396262
cg00929376	-0.854570212906186	0.373264340169996	-100.263662610203	7.37172862330963e-30	1.96540631383222e-26	58.0534725297318
cg17185029	-0.905258046971327	0.333740833773468	-100.15389120692	7.54451255553191e-30	1.99977832511195e-26	58.0328517677532
cg13582457	0.873305894919101	0.792501296638448	100.115197984216	7.60642338357962e-30	2.00453438428196e-26	58.0255761964132
cg02455346	-0.920766176050517	0.353287698185503	-100.031849566292	7.7415985434937e-30	2.01848249716553e-26	58.0098916376163
cg03173502	0.871621113963138	0.802232280988303	100.028002336304	7.74789842302136e-30	2.01848249716553e-26	58.0091672550209
cg24948406	-0.868680756878795	0.373156361436449	-99.9313991568922	7.9078595578637e-30	2.04845014262821e-26	57.9909663251845
cg21118367	0.878154288822545	0.625192697269845	99.8633255011647	8.02265423609275e-30	2.05959081309542e-26	57.97812694321
cg20695611	0.910678817183899	0.787463822629493	99.8524130593245	8.04121788798194e-30	2.05959081309542e-26	57.9760676931802
cg15575375	0.932001269529879	0.80201540982664	99.7984955770953	8.13360176719459e-30	2.07161473836966e-26	57.9658888341404
cg13982037	0.947444279946941	0.79853736758033	99.7469162472273	8.22301987052244e-30	2.08275388287216e-26	57.9561447282642
cg20818806	0.816105658897175	0.765554999992014	99.2152744435802	9.20699084233794e-30	2.31909347786204e-26	57.8553287866835
cg07382923	0.956781133211013	0.664234039591016	99.1469485290648	9.34211514184273e-30	2.3401998430316e-26	57.8423214904438
cg03224812	0.835282861095326	0.746594408584045	98.9535680374245	9.73592681256189e-30	2.42552261918857e-26	57.8054446481335
cg01166892	0.784828775818682	0.725812797692326	98.7596869927108	1.01482432919847e-29	2.51450304306996e-26	57.7683790043935
cg19449565	0.929130160956707	0.80585293092349	98.6046904719691	1.04910030028012e-29	2.58538009676059e-26	57.7386797339952
cg04221877	-0.870215466918465	0.356948167624181	-98.3667056267941	1.10410714182059e-29	2.70630907003992e-26	57.6929617462478
cg00413838	0.924085378436681	0.820229332085913	98.282655875989	1.12424868076088e-29	2.7347593327522e-26	57.6767814020123
cg04564000	0.876792069605188	0.743537960910332	98.2683664107856	1.12771107139e-29	2.7347593327522e-26	57.6740287806149
cg25706257	0.877438713882986	0.798158217975173	98.2426804053203	1.13396298915895e-29	2.73537072162675e-26	57.669079516799
cg14435109	-0.871139433987188	0.187851387793886	-98.0608624269009	1.1792678778845e-29	2.82968430634907e-26	57.6339986338237
cg00959635	-0.939169963920561	0.181015051623367	-97.9035941498282	1.219984124946e-29	2.91205739478603e-26	57.6035870577255
cg16628641	0.888899636223444	0.766197600551992	97.7705461031998	1.25557888985856e-29	2.97565987914506e-26	57.5778100469707
cg20640374	0.94012419341828	0.819917009666467	97.7554578115675	1.25968361447434e-29	2.97565987914506e-26	57.5748839686597
cg06647600	-0.877792671215592	0.330453067577978	-97.6898894006849	1.27768518668066e-29	3.00262604876071e-26	57.5621615304064
cg20078972	0.856194959293591	0.753333106634775	97.6345141619179	1.29309803910501e-29	3.0232632154275e-26	57.5514083733402
cg14217558	0.932313269689079	0.645809260576851	97.2967127790957	1.39143452454973e-29	3.23657609228299e-26	57.4856420189182
cg13187009	-0.86937782268555	0.193881295128492	-97.2708376293158	1.39928297033063e-29	3.23831014722557e-26	57.4805923461278
cg22663389	0.853180539519217	0.788459828239135	97.226103183349	1.41296135188508e-29	3.25345055524206e-26	57.4718581244516
cg02927821	0.918555349020374	0.787529434470843	97.0903286902578	1.45534087888598e-29	3.33419326679853e-26	57.4453171756278
cg10496150	-0.850595078486407	0.385012318631864	-96.9837621849847	1.48953507791941e-29	3.39546968687118e-26	57.4244524729112
cg27358154	0.938701775861368	0.79942997692262	96.8728654227572	1.52601324552083e-29	3.46131690928062e-26	57.4027088008777
cg22834542	0.931927126720012	0.804399653222689	96.8363792934032	1.53821844768366e-29	3.47172857665077e-26	57.395547961591
cg11303839	0.871817239547172	0.654079925816223	96.7550140051244	1.56580604855443e-29	3.51658441180517e-26	57.3795666271639
cg03370270	0.904606765230985	0.635426552243763	96.6685383096426	1.59569499322874e-29	3.56614364883782e-26	57.3625627044806
cg15347788	0.904466641155601	0.788453297976108	96.3431092147654	1.71363771973205e-29	3.8110466966002e-26	57.298398343735
cg23850913	0.852622649464328	0.788581085385276	96.1552851854856	1.78583172959815e-29	3.9505643103726e-26	57.2612394064933
cg03854722	-0.925783807111275	0.345784691329877	-96.1352910028075	1.79370229266111e-29	3.9505643103726e-26	57.2572783272374
cg26218269	-0.743273918644132	0.311218312409657	-96.1050220650432	1.80568662222979e-29	3.95783936509992e-26	57.251279702006
cg05266321	0.89165836211825	0.655301971217649	96.0534991804782	1.82627919815176e-29	3.96475179282755e-26	57.2410634829687
cg16450677	-0.880823678538134	0.181640961793108	-96.0422490665307	1.83080824397391e-29	3.96475179282755e-26	57.238831824696
cg02372744	-0.920500640380556	0.314994557903737	-96.0270504396927	1.83694555780872e-29	3.96475179282755e-26	57.2358163805004
cg09813986	-0.812689430079653	0.33873630586191	-96.0105679203403	1.8436256719077e-29	3.96475179282755e-26	57.2325455217723
cg10164367	0.875506529126616	0.786037699136743	95.9059642228325	1.88661723320777e-29	4.03815804127585e-26	57.2117708524226
cg00842076	0.873262186782211	0.779461776763356	95.8319576547918	1.91766671931015e-29	4.08543660747986e-26	57.1970554502795
cg03347207	-0.54373971863523	0.121540811404451	-95.7314065179046	1.96071285475565e-29	4.15771440749605e-26	57.1770387588288
cg20512044	0.917417056139858	0.805704757633149	95.6684187777262	1.98819240972341e-29	4.1964666736898e-26	57.1644861728673
cg05404792	-0.810604242131999	0.359595426664842	-95.5924429291879	2.0218757461904e-29	4.24789572094776e-26	57.1493312432354
cg14136893	0.836073975565937	0.777915488014603	95.1953500683636	2.20791296137317e-29	4.61747522119101e-26	57.069873130887
cg16516490	0.852865195173154	0.797252707291338	95.1349684004844	2.23773521046993e-29	4.63890063141037e-26	57.0577539144456
cg03013917	0.956288457851904	0.815498828745466	95.1334151314245	2.23850790487219e-29	4.63890063141037e-26	57.05744202871
cg18002126	0.936353001604655	0.807535840175605	94.924919036389	2.34480582688252e-29	4.83719649110412e-26	57.0155187098011
cg03839782	0.891003478317114	0.780971293901059	94.8679555053459	2.37475757515308e-29	4.87691768508126e-26	57.0040444596612
cg04522310	0.905245274911101	0.659888880317238	94.8452018723452	2.38683328850013e-29	4.87973616394662e-26	56.9994587192248
cg04690998	0.831067184067312	0.648319763476341	94.6013349713786	2.52036942014162e-29	5.12973938543199e-26	56.9502223545948
cg09501509	0.84085198141991	0.750164713885522	94.5067749399747	2.574232809915e-29	5.21608213497044e-26	56.9310875487068
cg10800346	0.901224017165687	0.78894521980607	94.4504982411835	2.6068601130021e-29	5.25882121291498e-26	56.9196881020236
cg12317815	0.914323260140391	0.630945401077803	94.4097214458406	2.63077146034143e-29	5.2836784867148e-26	56.9114229536715
cg11254532	-0.947109843539462	0.318003353975845	-94.2631659243909	2.71862434233589e-29	5.43617554348402e-26	56.8816799237815
cg25765315	0.911450103135828	0.78688603516778	93.9556927359723	2.91307252295252e-29	5.7994068385256e-26	56.8190886473883
cg06371211	0.85785391593923	0.780554777415789	93.9364488331089	2.92571685828538e-29	5.7994068385256e-26	56.8151626261969
cg02642117	0.860753007768406	0.748832757482267	93.8103320166	3.01001803755318e-29	5.94068105411633e-26	56.7894078923631
cg10292154	0.918282678107285	0.652620102839335	93.6275917489538	3.13670846785904e-29	6.16403774819661e-26	56.752012243895
cg24152976	0.793329124857711	0.762681944003638	93.3592881675274	3.33292787261812e-29	6.52152423349925e-26	56.6969399255956
cg09265586	0.886217247590415	0.832505661243257	93.291898198725	3.38420409445043e-29	6.57033165230327e-26	56.6830760247001
cg12520319	0.807812973429692	0.596742555734367	93.288652310779	3.38669460703048e-29	6.57033165230327e-26	56.682407941108
cg03930313	0.889355364092154	0.814332468135063	93.2304308096361	3.43169437071721e-29	6.62942279895628e-26	56.6704195481472
cg08697732	0.891338329077447	0.781311583817885	93.0627096037046	3.56486094343633e-29	6.85761920979771e-26	56.6358312943664
cg05701478	0.880273359185987	0.801206605573058	92.6198805390923	3.9431174577937e-29	7.55338941253247e-26	56.5441308080209
cg05643613	0.908585008473395	0.825786740877222	92.5494731997135	4.00702828277132e-29	7.63929739439932e-26	56.5295001635753
cg16875182	-0.882756382922097	0.308656265137464	-92.5337192411299	4.02147655163483e-29	7.63929739439932e-26	56.5262245767617
cg21198219	-0.856574223557341	0.325656749717268	-92.3130527311667	4.2296877355819e-29	7.99056641139407e-26	56.4802695320923
cg22373770	0.801281319444887	0.587510037358169	92.3009337411711	4.24144474031577e-29	7.99056641139407e-26	56.4777416902972
cg27628340	0.904044384837187	0.816097755863537	92.2332548859686	4.30773422878055e-29	8.08205395984914e-26	56.463617222411
cg24332577	-0.775113320420659	0.321702241020609	-91.8763643239288	4.67569916080074e-29	8.73646723115027e-26	56.3889191463498
cg08133699	0.927155286546362	0.813295450505653	91.6559045308942	4.91931810778573e-29	9.15414823885957e-26	56.3425944676159
cg26084949	0.850125024004303	0.604953663003067	91.4898081585855	5.11162242073037e-29	9.44844903715478e-26	56.3076008174906
cg02730865	0.807183471263043	0.720801862147132	91.4689666259018	5.13630249377177e-29	9.44844903715478e-26	56.3032042529094
cg27475923	-0.821932125877358	0.327398583568723	-91.4661524033068	5.13964458163757e-29	9.44844903715478e-26	56.3026104907944
cg03346415	0.803672704234969	0.787196163869538	91.3804270922956	5.24254823011468e-29	9.59891631964491e-26	56.2845126783417
cg21205978	0.853516976332431	0.616123707332161	91.3565834128904	5.27155171236775e-29	9.61341256474233e-26	56.2794751702714
cg09831875	0.897796104867464	0.808666507964063	91.313578517817	5.32428850520693e-29	9.67090188210714e-26	56.2703852718261
cg13002506	0.902086329347574	0.788247767569801	91.2395494027618	5.41636817661199e-29	9.79911275952053e-26	56.2547252770884
cg13235891	0.874639394850903	0.779168495886524	90.9871614107478	5.74303132458994e-29	1.03490332458253e-25	56.201215997675
cg01821452	0.850606814665153	0.780141624870624	90.8816883037534	5.8855961812018e-29	1.05641817124871e-25	56.1787994999052
cg18733230	0.84723217675247	0.815503681745776	90.8162011159305	5.97597373046024e-29	1.06540813583572e-25	56.1648649803327
cg16568084	0.86514047947255	0.780805464509124	90.8115702961753	5.982419397994e-29	1.06540813583572e-25	56.1638791489477
cg23019886	0.852025420533877	0.612142933368538	90.7523569824123	6.06548345381957e-29	1.07599788382525e-25	56.1512680014126
cg02459416	-0.777931292538151	0.29876822379093	-90.7319639529726	6.09436949006378e-29	1.07693178070348e-25	56.1469223537534
cg18472881	0.679420713877935	0.678087082864149	90.5333885681088	6.38329213574081e-29	1.12363193729946e-25	56.1045432163577
cg10435609	0.839680655945161	0.76038194272971	90.4586180948258	6.49576709796379e-29	1.13903276062795e-25	56.0885559783825
cg08977270	-0.803776122141665	0.350619981305951	-90.4324020842978	6.53569275843353e-29	1.14088011758671e-25	56.0829466373502
cg10148419	0.842594028890177	0.789578747136761	90.4189033183173	6.55635083257044e-29	1.14088011758671e-25	56.0800575671985
cg00675336	0.860483504234029	0.751772461063483	90.3894163840022	6.60171483469874e-29	1.14283116612408e-25	56.0737447643497
cg26100986	-0.839972335315528	0.17896231869254	-90.3547552230666	6.65545963523524e-29	1.14283116612408e-25	56.0663209409798
cg22234930	0.902119311585442	0.634105749394512	90.3512781737045	6.66087629456408e-29	1.14283116612408e-25	56.0655760212121
cg25856632	-0.761119653292788	0.322522197384667	-90.3468180644634	6.66783115503072e-29	1.14283116612408e-25	56.0646204393631
cg00311883	0.945728773388458	0.645876767998665	89.9797410649008	7.26712494297347e-29	1.23877858508888e-25	55.9857720390459
cg27577583	-0.905615831467644	0.341369507308185	-89.9710507572648	7.28197803960915e-29	1.23877858508888e-25	55.9839005084198
cg27526774	0.888384394481946	0.615450557182182	89.6837198663448	7.79140898008998e-29	1.31895149546049e-25	55.9218945743939
cg04332927	0.886036987332241	0.788016553715582	89.6729996569905	7.81112289211317e-29	1.31895149546049e-25	55.9195763817342
cg24166450	0.912767879088048	0.638574304502573	89.4097331129961	8.31201128658082e-29	1.3983502087325e-25	55.8625380811983
cg13566436	0.760242064315041	0.703784891818255	89.3400521437958	8.45013665114909e-29	1.41636095611227e-25	55.8474063888905
cg03603593	-0.894067448849916	0.350537129441073	-89.2836634221351	8.56367213508281e-29	1.43013324655883e-25	55.8351504788813
cg14409083	0.841773410616576	0.593233395536405	89.1657665345992	8.80624259263219e-29	1.46527520452808e-25	55.8094949285971
cg11401820	0.809189434926562	0.742641425240819	89.0714058368523	9.00556742772218e-29	1.49299208944466e-25	55.7889307815615
cg03724368	0.831645955104186	0.633157379466416	88.9854200130037	9.19131645561588e-29	1.51826561060864e-25	55.7701682656116
cg27100140	0.801708381018751	0.753572880541712	88.9280981210386	9.31736999043461e-29	1.52610884723967e-25	55.7576478780271
cg08079170	0.872771948993235	0.759667296533637	88.9266837274757	9.32050309507389e-29	1.52610884723967e-25	55.7573388164115
cg17342469	0.953101590507614	0.817560815425252	88.9182447203323	9.33921976661771e-29	1.52610884723967e-25	55.7554946676768
cg05688616	0.855866181065713	0.774334572851319	88.8526656602888	9.4860139560937e-29	1.54456022240096e-25	55.7411565011696
cg04270085	-0.798852022581277	0.330893008852535	-88.7159351585732	9.7998995835443e-29	1.58999011357071e-25	55.711219659815
cg08655206	-0.82573484104441	0.351825025943306	-88.570305149682	1.01462032154831e-28	1.63469626694465e-25	55.6792714553582
cg19798881	0.900037097836807	0.786066188161189	88.5699112042357	1.01471571921067e-28	1.63469626694465e-25	55.6791849438146
cg06578434	0.824449878719782	0.742247776536006	88.4720485537584	1.03870753563809e-28	1.66745476258014e-25	55.6576792780713
cg08029299	0.871091996314911	0.756417895469227	88.4371451293521	1.04740745629397e-28	1.675521169821e-25	55.6500020119546
cg12747657	0.677527210454012	0.750558735698106	88.2748712752509	1.08886894692076e-28	1.73575608947778e-25	55.6142594523267
cg10087036	0.892026738268707	0.618358504807562	88.1825503895855	1.11322088718198e-28	1.76839210688201e-25	55.593888549931
cg10663897	0.873750398462708	0.775555089348127	88.1659924126796	1.11764843985966e-28	1.76926076464034e-25	55.5902321940345
cg23731267	0.852550826145737	0.747383298894216	88.0479553442433	1.14975029478553e-28	1.81378081970821e-25	55.5641425020553
cg11452329	0.959824344250131	0.818039248779852	87.7511732462413	1.23480375533389e-28	1.93467979173722e-25	55.4983538038178
cg23473081	0.79173093335087	0.559571572128289	87.7472008419044	1.23598587078051e-28	1.93467979173722e-25	55.4974713677963
cg13178361	0.833360049821057	0.745542674604908	87.7366932196924	1.23911846458132e-28	1.93467979173722e-25	55.4951369510487
cg06142351	0.7612897424176	0.593039406942546	87.6110478518615	1.27722726958233e-28	1.98737434974498e-25	55.4671963434421
cg07828472	0.85944996714955	0.776191048062981	87.5874279278732	1.28452729573702e-28	1.99193482788934e-25	55.4619383098596
cg17153138	0.893934911905957	0.653661775605915	87.4916384295625	1.3145830348164e-28	2.03163237763778e-25	55.4405966869237
cg07937427	0.890509785082019	0.651375903578909	87.4493401922233	1.32808840970749e-28	2.04557022591129e-25	55.43116360406
cg02633729	0.885221937579374	0.783347203429066	87.4343444669379	1.33291119903836e-28	2.04608600927131e-25	55.4278180045545
cg06633978	0.822426716812112	0.594390114932723	87.3434438419805	1.36254103154747e-28	2.08455060970741e-25	55.4075226271125
cg00085123	-0.874422941535766	0.21927512665867	-87.2909092213768	1.37997885832535e-28	2.10416776354217e-25	55.3957813714621
cg03354616	0.862669573141754	0.776569902003906	87.1629780306217	1.42342760666832e-28	2.16318293385385e-25	55.3671529258684
cg07651048	-0.81338787170078	0.355960387325757	-87.078799703041	1.45279618405769e-28	2.20047942948087e-25	55.3482873009134
cg04143120	0.844812191160546	0.76120938939178	87.0095177117303	1.47744345898588e-28	2.23040148141143e-25	55.3327433441982
cg09981432	0.854540576210035	0.77830028712293	86.9026971372412	1.51630669321513e-28	2.2815161204743e-25	55.3087474898893
cg00818899	-0.809839459497491	0.325755743982924	-86.8562191778745	1.5335490046241e-28	2.29986949571768e-25	55.2982955062756
cg26248066	0.872288787185243	0.655805225531675	86.8426857495891	1.53860811121319e-28	2.29989122617444e-25	55.2952508118763
cg20597486	0.894244807177144	0.62854503628577	86.8192127906622	1.54742432593455e-28	2.30089337382349e-25	55.2899685813877
cg23004031	0.912765982920797	0.824166371341438	86.8140455916117	1.54937216942776e-28	2.30089337382349e-25	55.2888055467607
cg13475704	-0.83101612738409	0.369092532323875	-86.717440410744	1.58626532383308e-28	2.34803319411928e-25	55.2670459661651
cg01548463	0.876972493382286	0.779555541700279	86.6452143841837	1.61444846187562e-28	2.38201682282756e-25	55.2507581582657
cg17090891	-0.942327287216108	0.339736745189851	-86.6234494976804	1.6230437087177e-28	2.38697373303706e-25	55.2458466567426
cg05021589	0.821052933917822	0.615177188984112	86.5968973391262	1.63359443922809e-28	2.39476540446456e-25	55.2398528007092
cg07436694	0.93278708032823	0.817649207195992	86.5378248720312	1.65732583255798e-28	2.42176737282535e-25	55.2265097541629
cg03972751	0.825887530319773	0.77361691971099	86.5169934673305	1.66578036347827e-28	2.42532371093136e-25	55.2218017773885
cg10021238	-0.872477381712426	0.327135087000195	-86.5056599593839	1.67039908146881e-28	2.42532371093136e-25	55.2192397775015
cg07754940	0.876399628550847	0.610485927711564	86.4575938718261	1.69013687579426e-28	2.44539298562461e-25	55.2083696060656
cg06489037	0.909293424344109	0.792677051594358	86.4459644251661	1.69494896680787e-28	2.44539298562461e-25	55.2057384872094
cg08654960	0.863219289587392	0.764171861331184	86.3848815867042	1.72046076291726e-28	2.47436992562022e-25	55.1919115945921
cg03703171	0.870202018193489	0.7981387834283	86.3084251477279	1.75296125394497e-28	2.51318416756619e-25	55.1745877918599
cg16317318	0.674779230914332	0.624043786911817	86.1460726209017	1.8241251922562e-28	2.60701227712076e-25	55.1377388814422
cg14690065	0.770841327102073	0.60727288093247	86.107353181556	1.84153969685892e-28	2.62367613498422e-25	55.1289382262704
cg09220326	0.907610954595445	0.778978856362309	86.0728691454894	1.85719584581978e-28	2.63773881017974e-25	55.1210961682778
cg07576931	0.945630261785425	0.803207776236764	86.0540552252	1.86579628304262e-28	2.64172417205578e-25	55.116816049203
cg22102078	0.92130950306654	0.810697068823518	85.6690661425289	2.05125528674318e-28	2.89531825937796e-25	55.0289797683393
cg06195280	0.820558077420089	0.780518623061908	85.6176046518865	2.07747066081616e-28	2.91552906391197e-25	55.0172021279141
cg12819431	0.925912146039632	0.7809178234278	85.6158629413306	2.07836403187338e-28	2.91552906391197e-25	55.0168033631577
cg06197966	0.882454232045127	0.614436501007568	85.56557133444	2.10433423696737e-28	2.94290497538587e-25	55.005284819118
cg12431891	0.900543351203644	0.774992797031806	85.548255508383	2.11335444560345e-28	2.9464814229207e-25	55.0013169725151
cg11702456	0.789378983609929	0.545175980956416	85.5001414467266	2.13863132197471e-28	2.9726323353704e-25	54.9902866911765
cg19830983	0.859302208675674	0.774361970401473	85.396478690591	2.19417263488563e-28	3.04056305766172e-25	54.966495936041
cg23731908	0.84923456287937	0.759344901110421	85.315783956076	2.23845247342074e-28	3.09252383987045e-25	54.9479519558746
cg02054513	0.934312385081279	0.803238773836635	85.296722083054	2.24904832818821e-28	3.0977752969918e-25	54.943568333434
cg15495091	0.58203948277103	0.877093561913306	85.2612540431964	2.26890382566584e-28	3.11571067216661e-25	54.9354086335682
cg15332386	0.906773959066923	0.794007450121627	85.243458122	2.27893529397024e-28	3.1200882578798e-25	54.9313129821269
cg12845215	0.877583713992293	0.780493649749421	85.1898916685246	2.30941166178444e-28	3.15234691833576e-25	54.9189786044146
cg00159243	0.823803489022972	0.738912195337878	85.1404855704859	2.33789942277304e-28	3.18170664428793e-25	54.9075938127417
cg17427675	-0.860757457226481	0.355319816098653	-84.9721312666165	2.43776804278216e-28	3.30774651305005e-25	54.8687388555685
cg14005246	-0.818790995024505	0.167099130426804	-84.7398155624865	2.58297175584211e-28	3.49436989081891e-25	54.8149677384541
cg14204559	0.733478503110814	0.726359253047694	84.6717560508282	2.62720493800169e-28	3.54369527598921e-25	54.7991808689054
cg07431286	-0.841061630113228	0.177079438750277	-84.6345557090724	2.65171671217157e-28	3.56620698007711e-25	54.7905454639329
cg25882256	-0.821392651022137	0.324372789492871	-84.4705162674683	2.76269504062801e-28	3.70453028227269e-25	54.7524114227802
cg04160501	0.929400657920755	0.633908399492523	84.4285789421068	2.79184044758843e-28	3.73263336791801e-25	54.7426478433125
cg19556284	0.825959899273518	0.750987487201238	84.3586802423979	2.84113598716273e-28	3.78743364885193e-25	54.7263613608104
cg23731272	-0.932980226884096	0.331099055808528	-84.3064456237283	2.87856859432014e-28	3.82024546309887e-25	54.7141799146493
cg03722396	-0.890336249481798	0.21892704873569	-84.3009892061411	2.88250847602819e-28	3.82024546309887e-25	54.712906914008
cg21770800	-0.948184177252918	0.195707128237374	-84.1525197046281	2.99190872195907e-28	3.94266175894629e-25	54.6782299947584
cg10333023	-0.854742632782667	0.327594817663492	-84.1521697907294	2.99217163167164e-28	3.94266175894629e-25	54.678148180177
cg20375836	0.753235053502949	0.719906062287508	84.0595476944225	3.06262163052614e-28	4.02386117456246e-25	54.6564773432467
cg05468843	0.785897466732807	0.563682229810633	84.0130938893405	3.09860712591076e-28	4.05944245624705e-25	54.6455976011891
cg27305903	0.881185268719061	0.792930500519037	83.8676214141956	3.21418943049042e-28	4.19879972279338e-25	54.6114798268817
cg13962153	-0.882552819492319	0.380154255497547	-83.8529004744375	3.22613459507647e-28	4.20236292354661e-25	54.6080233117112
cg03537386	0.873910230894305	0.782327378785503	83.8231323508836	3.25043190478391e-28	4.22194988521377e-25	54.60103142796
cg08271229	0.809195501022716	0.619802051295638	83.7983655602924	3.27079303580214e-28	4.23632742316067e-25	54.5952119520371
cg12288473	-0.846591379493825	0.310311114852761	-83.6205342010392	3.4209697935459e-28	4.41828424525641e-25	54.5533653906973
cg25296938	0.842823979114852	0.601502540246207	83.6005413214826	3.43829942721032e-28	4.42812172841654e-25	54.5486539993321
cg08534830	0.765433413883402	0.75201095417796	83.5816215974482	3.4547835207255e-28	4.43681790122243e-25	54.544194242783
cg27661394	0.794210987786356	0.764510694291711	83.5674495056345	3.46718536302274e-28	4.44023730015645e-25	54.5408527962148
cg14467654	-0.876835057641623	0.377768556618234	-83.5252455056318	3.50439448560576e-28	4.47531789897065e-25	54.5308980142062
cg26579713	0.881804837546111	0.622680853147894	83.4614361969327	3.56144785793667e-28	4.53547400254722e-25	54.5158355436845
cg21373156	0.840161562463855	0.78075915834323	83.4340259657583	3.58625381918944e-28	4.55107450718583e-25	54.5093609522411
cg10156302	0.878878731161114	0.801334860805324	83.42587759993	3.59366283386392e-28	4.55107450718583e-25	54.5074357236929
cg01052699	0.824512923039526	0.779012551753962	83.3774338868233	3.63804309898593e-28	4.59451587052265e-25	54.4959851389487
cg13908359	0.879032945741416	0.769426409386028	83.2131583406338	3.79286056765156e-28	4.77680403701111e-25	54.4570954519886
cg01708377	0.841308709603193	0.756175674941913	83.1711593630143	3.83353834281813e-28	4.81473406576919e-25	54.4471379259412
cg15521790	0.896270726789686	0.624970699768925	83.1589084179578	3.8454897587719e-28	4.81647592286181e-25	54.4442322062894
cg06833102	-0.934716602621103	0.343815257304482	-83.0471234347588	3.95636073394655e-28	4.94176554031115e-25	54.4176947266414
cg07444473	-0.819260904758401	0.156506254717143	-82.8809815262532	4.12736809068029e-28	5.1412797437761e-25	54.3781731194938
cg27018309	0.865076426819865	0.793846812948169	82.8672988636211	4.1417921751793e-28	5.14518929314984e-25	54.3749140382832
cg00409861	0.916162207157756	0.791621305038392	82.7371996497015	4.28160712487098e-28	5.29242410517805e-25	54.3438931057146
cg18966152	0.8825151696014	0.800121178258876	82.7354408913022	4.28353072933408e-28	5.29242410517805e-25	54.3434733426408
cg18437209	0.897980328710127	0.625061117333081	82.6815134518103	4.34295411117526e-28	5.33260161127069e-25	54.3305972394288
cg24067652	0.851154703449665	0.769884463192411	82.6812642559879	4.34323069819709e-28	5.33260161127069e-25	54.330537716098
cg05729015	0.858589466720813	0.802168473469139	82.6741461213971	4.35113903926805e-28	5.33260161127069e-25	54.3288373750707
cg11644585	-0.925744979448653	0.358993389943409	-82.650707303571	4.3772866085665e-28	5.35026471236341e-25	54.323237188645
cg27145347	0.797812863475425	0.747570353250729	82.5999036804507	4.43452782435238e-28	5.40573684599063e-25	54.3110922015605
cg17826530	-0.889980128402075	0.375286490777009	-82.5684096710825	4.47040566215062e-28	5.43494038781623e-25	54.3035587927415
cg02879423	0.865273927287005	0.621751809299697	82.4947663116655	4.55549124830421e-28	5.52365429525099e-25	54.285929655963
cg25792999	0.897249241533591	0.780385281990572	82.453726091645	4.60364221388746e-28	5.56723215313908e-25	54.2760969866279
cg14557288	0.954867732292975	0.811869906120403	82.3145382387192	4.77095330909028e-28	5.75429979668611e-25	54.2427054749003
cg18442362	0.855618664469609	0.620941790946399	82.2983402258485	4.79083367520444e-28	5.76303161177429e-25	54.2388151073981
cg24859433	0.80757813452994	0.723051777441386	82.2137251283857	4.89610400157129e-28	5.86369634148123e-25	54.2184776044145
cg05231970	-0.849600268431508	0.361359582983667	-82.2104398579607	4.90023975368899e-28	5.86369634148123e-25	54.2176874704979
cg20693607	-0.823917486959906	0.179756051465506	-82.1938365174281	4.92119734970365e-28	5.87335885786228e-25	54.2136936513786
cg27326481	0.775852007219529	0.581887337718355	82.1520521065077	4.97435614817791e-28	5.92130211884019e-25	54.2036383944416
cg25534244	-0.733819998274263	0.170670638817915	-82.1182925098529	5.01774466075472e-28	5.95739575074136e-25	54.1955097747356
cg24741744	-0.831293068949803	0.352071391650332	-82.0744725347673	5.0746547562581e-28	6.00931389591073e-25	54.184952813616
cg04340114	0.870529709199934	0.809545307460838	82.0011020487296	5.17146099172859e-28	6.10808492419426e-25	54.1672614287179
cg05211947	-0.897102886325257	0.352158367937278	-81.9588396520842	5.22809857256344e-28	6.15902434164702e-25	54.1570622931526
cg11785537	-0.916448421105793	0.335627190753022	-81.7423960004638	5.52851899241419e-28	6.49615230368957e-25	54.1047287435429
cg24062389	0.89061794405301	0.752851098021922	81.7176281736898	5.56403105716876e-28	6.52107300584527e-25	54.0987295381312
cg17862903	-0.912632884210328	0.369850173237918	-81.6524741218925	5.65859406237686e-28	6.61489645891855e-25	54.082937622404
cg22137471	0.770557079986769	0.717095596213685	81.6046228967462	5.72911502177202e-28	6.68020672525852e-25	54.0713298752762
cg13225830	0.930091337163695	0.792647331153705	81.5430203055607	5.82125957732426e-28	6.77033279055587e-25	54.0563742640458
cg01089914	-0.860419926082824	0.392587896056178	-81.5274878195017	5.84473698743994e-28	6.78034106855915e-25	54.0526012093602
cg06982745	0.869289960212459	0.801583126805934	81.509797110444	5.87159736694817e-28	6.79421308519121e-25	54.0483028396965
cg23066564	0.773611108420074	0.76150499983667	81.3964039920579	6.04686379807948e-28	6.96698018640865e-25	54.0207246834605
cg03471346	0.882183197329246	0.778259941340749	81.3934726345317	6.05146663555927e-28	6.96698018640865e-25	54.0200111405757
cg02550308	0.934607485124249	0.813591686054089	81.3560585736572	6.11053772975863e-28	7.01726764829788e-25	54.0109012008793
cg22727572	-0.952955807424244	0.339781385138948	-81.3426689794359	6.13182428461385e-28	7.02402012461885e-25	54.0076397489622
cg00764796	-0.821697531833728	0.187311819741186	-81.2844083376704	6.22535400016274e-28	7.10335295831808e-25	53.9934410458917
cg24921186	-0.882218315639735	0.335090058084424	-81.2801543838534	6.2322414145933e-28	7.10335295831808e-25	53.9924038357766
cg01054110	0.859703042090616	0.815993967326267	81.2314884592508	6.31160471432391e-28	7.1758695892953e-25	53.9805333414984
cg14177934	-0.773309726395319	0.370678112612635	-81.1781485278241	6.39980705320483e-28	7.25804983489207e-25	53.9675129586171
cg25858296	0.795144460418731	0.763104559533772	81.1365123744492	6.46955261879484e-28	7.31894226906888e-25	53.9573423503285
cg10669597	-0.851007940930597	0.335578897445952	-81.029368730623	6.65271499918164e-28	7.50752300811114e-25	53.9311411686325
cg23770265	0.85403343641693	0.750674310224301	80.9847900071768	6.73051449939427e-28	7.57656509979961e-25	53.9202275222938
cg02439266	-0.886525292627313	0.366238379860598	-80.9698079839645	6.75687475665272e-28	7.58750436035848e-25	53.9165580442234
cg05734456	-0.779293713864117	0.235272782867857	-80.9566928810919	6.7800389758146e-28	7.5948097529819e-25	53.9133451536746
cg10622644	0.886025433657717	0.779527925389325	80.8398221432021	6.99016795720685e-28	7.81099870924062e-25	53.8846869838822
cg01409709	0.850307643291803	0.780325205347547	80.8261127161503	7.01526005929295e-28	7.81987093797616e-25	53.8813220047018
cg13324103	0.83594058853531	0.590762062618714	80.7660657462078	7.12627914609418e-28	7.92424859877023e-25	53.8665754078253
cg14082886	0.874257975852916	0.625885191913988	80.7074178175552	7.23648844103376e-28	8.02722006119635e-25	53.8521597013672
cg23257934	0.870908465343534	0.810308387166529	80.6894360002185	7.27063562510509e-28	8.04552302874189e-25	53.8477372416424
cg01631319	-0.867625647022134	0.177194671352285	-80.5210685199146	7.59866894022438e-28	8.38815776401379e-25	53.8062714595729
cg05179645	0.911284230991484	0.802668417232914	80.3844998243553	7.87611974311006e-28	8.67343418377128e-25	53.7725607801651
cg03221073	0.901520427335832	0.770191272004579	80.3055641370715	8.04130281221764e-28	8.83400087980276e-25	53.7530449793584
cg08063160	0.904559924128552	0.625933640634915	80.1951990635401	8.27836160010858e-28	9.072566916119e-25	53.7257201659542
cg20716653	0.822613465479978	0.810522397638057	80.1086711403877	8.46933193373275e-28	9.25959981272925e-25	53.704265615564
cg13780718	0.848736704587266	0.621090260723722	80.0594608149946	8.57999337787126e-28	9.35814540886432e-25	53.6920515785885
cg10163955	-0.773072126173004	0.318841007715999	-80.042794798277	8.61781330568509e-28	9.37696244437921e-25	53.6879130270193
cg17731973	0.900362481183163	0.804321042342972	79.959052334931	8.81050850562675e-28	9.56380698285784e-25	53.6671022649792
cg08731696	-0.902514886814316	0.355605892062648	-79.8579870602231	9.04908839289384e-28	9.79945341853736e-25	53.6419519181531
cg24851181	-0.848688700811256	0.196482367879923	-79.8309789309019	9.11398379545354e-28	9.84634206678962e-25	53.6352244388582
cg26161708	0.855762596536178	0.812844743908175	79.7351348886845	9.34823937447903e-28	1.00665335090256e-24	53.6113286039655
cg17731065	0.900914353170849	0.790259702515115	79.7296002467063	9.36195785972422e-28	1.00665335090256e-24	53.609947659808
cg16945312	-0.853336552488203	0.216672483918835	-79.7037597968852	9.42628701390714e-28	1.01118553235539e-24	53.6034987147181
cg05214130	0.815536308330323	0.777870350732409	79.6846584931785	9.47413663855787e-28	1.013932778142e-24	53.5987300391437
cg01542423	0.743576332431537	0.698081082908208	79.67006120607	9.51087490272564e-28	1.01548079084348e-24	53.5950848796993
cg13046608	0.812272148456852	0.707277010489179	79.6272702145588	9.61943275552063e-28	1.02467186625453e-24	53.5843947383856
cg02479022	0.898149084560897	0.773344013098608	79.6021094120264	9.68386899512375e-28	1.02913116866361e-24	53.5781058090948
cg17683336	0.689239248059912	0.529168428870743	79.5881303869923	9.71986410231539e-28	1.03055424253177e-24	53.5746107340645
cg04801779	0.916909378823889	0.797638844109152	79.5782198273724	9.74546801298929e-28	1.03087153638096e-24	53.5721324244007
cg13729510	0.83444957224585	0.750143239262744	79.5637273967541	9.78303638718986e-28	1.03150642050645e-24	53.5685076742728
cg26463200	-0.775640566374047	0.261132518246892	-79.5584631022438	9.79672040708237e-28	1.03150642050645e-24	53.5671908089823
cg27660627	0.776658064679809	0.74719684803761	79.4578807375283	1.0062060001684e-27	1.05485944029112e-24	53.5420101076354
cg17092065	-0.894260849238497	0.336493241133826	-79.4568602401723	1.00647903429764e-27	1.05485944029112e-24	53.54175443228
cg06267617	0.874508654345446	0.761160200260064	79.3404119525934	1.03814999930569e-27	1.08555726188866e-24	53.5125537413751
cg07275179	0.918536379711854	0.809840333948304	79.2976177712136	1.05004962518915e-27	1.09548769935923e-24	53.501809788089
cg15205441	0.857063830871058	0.766153192821567	79.2762151698794	1.05605446096074e-27	1.09923696186441e-24	53.4964338352463
cg06433467	0.888415591067807	0.610428865150709	79.2527861198867	1.06266908997355e-27	1.10360242553494e-24	53.4905468911335
cg08755784	0.92139238587046	0.78035958791837	79.2012620995665	1.07736871859426e-27	1.11632539203253e-24	53.4775933137308
cg26774156	-0.916908880644754	0.334825926212182	-78.9443595272999	1.15390620349946e-27	1.19291922276063e-24	53.4128556906602
cg00231049	0.647102569059285	0.553797640438352	78.8520963232574	1.18276515438355e-27	1.21998746953621e-24	53.389544785878
cg07655948	-0.856793460181207	0.235559801465756	-78.8219012080774	1.19237319032686e-27	1.22712158284857e-24	53.3819087421378
cg25142010	-0.894046820849092	0.383635513052121	-78.7860068402722	1.20390113199546e-27	1.23619496641453e-24	53.3728268858832
cg07652628	-0.797599553342943	0.322302731944795	-78.7613415694083	1.21189030521019e-27	1.24138147814019e-24	53.3665833195875
cg13921903	0.862678604947284	0.807254723681375	78.7421332251583	1.21815039815191e-27	1.24138147814019e-24	53.3617194644943
cg22058452	0.920461845709336	0.801222443570015	78.7373360587677	1.21971909564313e-27	1.24138147814019e-24	53.3605045262522
cg09405635	0.907401990316199	0.778401032004214	78.7369555503093	1.21984361432477e-27	1.24138147814019e-24	53.3604081542868
cg04495500	0.888150868326541	0.803126666682287	78.6474517594364	1.249506113838e-27	1.26873570681489e-24	53.3377239925262
cg01246617	0.882127789399956	0.779214219775903	78.3498550050552	1.35368252680785e-27	1.37146089065993e-24	53.2620788258459
cg10251446	0.821937699036711	0.776689602625133	78.331677891895	1.36033329977494e-27	1.37514313680797e-24	53.2574473876751
cg13965612	0.826748146931886	0.735007909888135	78.2891591851855	1.37602431403463e-27	1.38745219772073e-24	53.2466088472069
cg06752267	0.818922321942441	0.790024596669259	78.2822381631397	1.37859631411351e-27	1.38745219772073e-24	53.2448439323657
cg11344997	-0.870276664700561	0.317570072354618	-78.2608214923035	1.3865871437627e-27	1.39242058306796e-24	53.2393813398811
cg13045134	0.839752264271759	0.813322848717839	78.2487907036679	1.39109724167647e-27	1.39387943615982e-24	53.2363119568116
cg22660933	-0.889539377905255	0.37572024771836	-78.1945414396094	1.41162579689246e-27	1.41134718653781e-24	53.2224645260057
cg06621027	0.860959857563521	0.603521151423324	78.1840433385299	1.41563489797619e-27	1.41225843837271e-24	53.2197835098255
cg06531158	0.895238691924536	0.767795113926888	78.1564378902008	1.42623408788379e-27	1.41972572708974e-24	53.2127315621891
cg01620701	0.730009146187862	0.744844428117473	78.12894900775	1.43687111537697e-27	1.427198061463e-24	53.2057064545952
cg01569082	0.714116627774361	0.733567383667802	77.9670327831154	1.50123459234319e-27	1.48788665868518e-24	53.1642672740556
cg09355008	0.890223346758147	0.792488737955126	77.890304695042	1.53278230331286e-27	1.51585852473615e-24	53.1445946218143
cg13496041	0.905514834215432	0.817083092952155	77.823277421221	1.56090946077855e-27	1.54033383606828e-24	53.1273903974603
cg21382890	0.903574197876374	0.629685726713366	77.8137189401386	1.56496437344248e-27	1.54099980020769e-24	53.1249355439301
cg18737081	-0.860719271203708	0.357417937112317	-77.7796862493659	1.57949154200633e-27	1.55195256231919e-24	53.11619220844
cg02737554	0.844579488007204	0.630048816929132	77.7602291479136	1.5878603584558e-27	1.55605429030301e-24	53.1111914495781
cg26195495	0.891556825926955	0.803516971127595	77.7541324253243	1.59049220083175e-27	1.55605429030301e-24	53.1096241979228
cg01647561	0.877090720473893	0.638730413197282	77.6709162580599	1.62687525838206e-27	1.5854827294151e-24	53.0882177015099
cg14385738	0.750224442666712	0.533935132273157	77.6694429933426	1.62752718160661e-27	1.5854827294151e-24	53.0878384747551
cg10377921	0.796319128418371	0.742638052144839	77.6496275286528	1.63632220216364e-27	1.59065171681967e-24	53.0827370329894
cg09182455	0.880766216596807	0.778025649515801	77.6403093610879	1.64047522518493e-27	1.59129587215758e-24	53.0803375611364
cg09432376	0.814294650505519	0.589791787373782	77.559492075968	1.67696106073383e-27	1.6232342191065e-24	53.0595124177242
cg00491255	-0.546527200217931	0.304179391093711	-77.5292117401791	1.69084938019241e-27	1.62792062386596e-24	53.0517031097721
cg13806292	0.824095184777399	0.739946082860525	77.5263229906651	1.69218060624191e-27	1.62792062386596e-24	53.0509579117506
cg25498969	0.878156709865454	0.830133574050273	77.5255983890224	1.69251469744569e-27	1.62792062386596e-24	53.0507709842923
cg19938436	0.918420547580992	0.798075896272497	77.5081701519874	1.70057115546125e-27	1.63222609576071e-24	53.0462743514419
cg17875657	0.873578312626063	0.748745061560103	77.4769589475521	1.71509949284613e-27	1.64271220542748e-24	53.0382186050927
cg12323063	0.781446509158057	0.772881501627931	77.4435094369164	1.73081408694581e-27	1.65428815593179e-24	53.0295808779336
cg25718696	-0.826243247694002	0.323092027185658	-77.4327817661278	1.73588582045581e-27	1.65566465356487e-24	53.026809717302
cg02312706	0.875804812116575	0.783380160430493	77.3855852559725	1.75838448848897e-27	1.67362228005638e-24	53.014612567149
cg09626634	0.844820084301602	0.585545951501468	77.3545158830924	1.77336180207409e-27	1.6843612066325e-24	53.0065784021542
cg10976772	0.829777426842163	0.750519428216587	77.3055769595696	1.79722480864765e-27	1.70347767673711e-24	52.9939156430942
cg22053861	-0.824000954406511	0.406840886979474	-77.138761452851	1.88112324689415e-27	1.77543114036095e-24	52.9506814459084
cg09556700	0.784876105646197	0.752647458270945	77.1347096486821	1.88321135944025e-27	1.77543114036095e-24	52.9496299502874
cg08219218	-0.827648832878784	0.325699842554479	-77.1293275647553	1.88598879022409e-27	1.77543114036095e-24	52.9482331289098
cg05088892	0.738252476252712	0.564681703685837	77.1240525999	1.88871510402286e-27	1.77543114036095e-24	52.9468639965525
cg21245684	0.90074135497153	0.780829325538668	77.1152404743549	1.89327877302855e-27	1.77605910578487e-24	52.9445765370632
cg14333542	0.756147937165057	0.70406603634215	77.0973308665141	1.9025895072224e-27	1.78112850562169e-24	52.9399265929649
cg01364769	-0.945818832890791	0.352895506956061	-76.9880795608937	1.9604344040639e-27	1.83151977286224e-24	52.9115335687378
cg20593826	-0.879997543750368	0.349697409251602	-76.9103959231877	2.00268347327212e-27	1.86716446278015e-24	52.8913156135647
cg24028809	0.856853168052595	0.632321189595713	76.8765512306493	2.02138739960443e-27	1.88075659051767e-24	52.8824996461082
cg23218363	0.904524672734232	0.76720654620542	76.8481145768253	2.03724400883124e-27	1.89164952355652e-24	52.8750888377641
cg22892607	-0.734545108068045	0.172339392132338	-76.8162616362608	2.05516033331484e-27	1.90440680398693e-24	52.866783874315
cg03879971	0.81934705821142	0.756794480145348	76.7605913492913	2.08687043782363e-27	1.92986835965146e-24	52.85225929009
cg07211212	-0.90122519399161	0.161407656325691	-76.7402330669205	2.09859418953236e-27	1.93678153228684e-24	52.8469446342562
cg26408382	0.809084949332548	0.781849707672781	76.6989601141629	2.12257421847118e-27	1.95495517564282e-24	52.836164967161
cg02654940	-0.823196327799589	0.193511862025222	-76.6777007805192	2.13503790335865e-27	1.96247002121016e-24	52.8306097850155
cg09135529	0.839730827193862	0.77952840363575	76.6607011168069	2.14505940355315e-27	1.96771435145657e-24	52.8261663708242
cg23117583	0.810934799339681	0.757959591010218	76.5861454936533	2.18959598636266e-27	2.00311417262354e-24	52.8066651023862
cg25872036	0.767218636980325	0.697615309744836	76.5814434790158	2.19243704270392e-27	2.00311417262354e-24	52.8054344614555
cg05242416	0.922904010100216	0.792302311298154	76.5508746068809	2.21100176371315e-27	2.0156684151768e-24	52.7974316102396
cg09556631	0.823688931499451	0.75996607482401	76.544293130657	2.21502023645802e-27	2.0156684151768e-24	52.7957081038971
cg27424906	-0.877996499642261	0.357507540537796	-76.4945260982843	2.24565528686416e-27	2.03947550166183e-24	52.7826698382296
cg08469834	0.901002270958916	0.63513032491073	76.4476758711224	2.27490037165874e-27	2.06192808835574e-24	52.7703865937544
cg09416188	0.913119059906153	0.786940092700995	76.273867956567	2.38692677271052e-27	2.15917417648106e-24	52.7247398215291
cg03972665	-0.812605864005906	0.248618990831592	-76.1825005581684	2.44811900692163e-27	2.21014244840721e-24	52.700695050752
cg21368566	0.842394279593526	0.745059803639508	76.13988356758	2.47722086533507e-27	2.23199558244054e-24	52.6894681026345
cg07097310	-0.832507235121213	0.356805159831498	-76.1318038979327	2.48277895344951e-27	2.23259122814036e-24	52.6873387738743
cg03411082	-0.781201788345294	0.220112981890581	-76.1236826821694	2.48837878083532e-27	2.23322198813117e-24	52.6851982278987
cg17334453	0.872977739004005	0.803039765151509	76.0296679930032	2.55417597449458e-27	2.282168030702e-24	52.6603987631256
cg16651347	0.757818554263026	0.760917406504016	76.0246665461721	2.5577269244519e-27	2.282168030702e-24	52.6590784562435
cg09923954	0.90740492924631	0.782187508858922	76.0243745721604	2.55793438110312e-27	2.282168030702e-24	52.6590013763301
cg02544257	0.757585073529076	0.558683798690583	75.9499699815601	2.61137980380268e-27	2.32530110615563e-24	52.6393475152768
cg00897875	0.764790360507033	0.577735272615259	75.9327491022238	2.62391551734712e-27	2.33190901269732e-24	52.6347954178053
cg16175245	0.815498446961876	0.791062164894729	75.9162996209328	2.63594854636664e-27	2.33804533419069e-24	52.6304460944685
cg04573845	-0.871677686986541	0.350337691802072	-75.8998710588023	2.6480239518828e-27	2.34419533961726e-24	52.6261011957987
cg10844760	0.844171718039149	0.627599187994691	75.8241856724997	2.70440734610987e-27	2.38630179037752e-24	52.6060702178233
cg23032936	0.855311919295236	0.597524510414368	75.8219974596709	2.70605607603513e-27	2.38630179037752e-24	52.6054907333441
cg01275887	-0.861164652620137	0.336753167982443	-75.801529717925	2.72152874790474e-27	2.39279983154613e-24	52.6000694953834
cg00149537	0.813543928053392	0.768180631863288	75.7983752124742	2.72392163491136e-27	2.39279983154613e-24	52.5992338166033
cg10543450	-0.908548081188465	0.187685757340122	-75.7483146791807	2.76219192632131e-27	2.42175177140221e-24	52.585966508133
cg02965295	0.840303067581497	0.777833510327718	75.7401945517385	2.76845247676144e-27	2.42258189765894e-24	52.5838134973489
cg22522598	0.848996821079205	0.751269255049476	75.7249347737753	2.78025786562035e-27	2.42825165424324e-24	52.5797667102039
cg26535834	0.85133384405444	0.755151955109256	75.7177968384087	2.7857980534433e-27	2.42843822284003e-24	52.5778734502811
cg16393928	0.763337067718612	0.738677096610727	75.5334252390246	2.93297900494728e-27	2.55185965294946e-24	52.528898090376
cg04453352	0.675915748936036	0.48979879301426	75.52255283032	2.94190860743103e-27	2.55475343469311e-24	52.5260056256098
cg02900757	0.76604304264923	0.785361095876545	75.4674890389143	2.98757215030767e-27	2.58627414440831e-24	52.5113490975322
cg11422851	0.894420285541088	0.798574774251718	75.4651220578257	2.98955160909649e-27	2.58627414440831e-24	52.5107187881699
cg23877497	0.796680956448825	0.7676970951797	75.4441722284544	3.00713150964492e-27	2.59655554273147e-24	52.5051389932023
cg03514843	0.751737467261698	0.705919612569739	75.3661602188591	3.07355253882559e-27	2.64761520916428e-24	52.4843452008593
cg03379706	0.691217378983915	0.721750015738999	75.3611395174803	3.07787953950794e-27	2.64761520916428e-24	52.4830060875739
cg18275732	0.90093852889168	0.761205988709985	75.3040261649489	3.12755302795263e-27	2.68302347952879e-24	52.4677655337013
cg09829983	0.870404874471031	0.62097239027949	75.3003123592454	3.13081198286793e-27	2.68302347952879e-24	52.4667740443866
cg03512098	0.817977532614396	0.792876735405769	75.2153933388591	3.20630879646451e-27	2.74256706078074e-24	52.4440872128445
cg08595782	0.877246458425421	0.789230477208148	75.1782977681561	3.23988435948808e-27	2.76609677590676e-24	52.4341673874989
cg17367884	-0.798105200532149	0.332493125492392	-75.1656400238631	3.25142507391833e-27	2.76956985241008e-24	52.4307812326843
cg01766396	0.899220794164176	0.78339641514753	75.1550819900755	3.26108429709864e-27	2.76956985241008e-24	52.4279562734001
cg14635039	0.784868721290648	0.73551450810031	75.1538899229946	3.2621767689768e-27	2.76956985241008e-24	52.427637288848
cg13584383	-0.863343113584396	0.375277611457162	-75.1205077407059	3.29292605695403e-27	2.7904794026504e-24	52.4187021594534
cg17165156	0.823080530905046	0.630529210474275	75.09592331561	3.31576542989074e-27	2.80462081102317e-24	52.4121188746717
cg14153069	0.648873070429785	0.762158826077834	75.0789803457544	3.33160225070974e-27	2.81279774466866e-24	52.4075803687753
cg23557926	0.89593247602848	0.6358282058005	75.02866860641	3.37909777101227e-27	2.84762377963438e-24	52.3940963057719
cg21011403	0.827686835619569	0.724722344834569	75.0196282127936	3.38770699488217e-27	2.84961161630393e-24	52.3916722640744
cg03892838	-0.976451945695246	0.185631752231103	-74.9654356304781	3.43979869114628e-27	2.8881005916768e-24	52.3771341805231
cg18019509	0.84536117386999	0.78031458720697	74.9465883237107	3.45811132542455e-27	2.88980841143321e-24	52.3720751826356
cg09524613	0.864709635396701	0.804714037027856	74.9457924884038	3.45888682645127e-27	2.88980841143321e-24	52.37186153156
cg00579036	0.819224503575566	0.606442375786439	74.9426401812784	3.46196037891198e-27	2.88980841143321e-24	52.3710152325972
cg23981702	0.855789928193249	0.740926768429206	74.9372864130668	3.46718694710352e-27	2.88980841143321e-24	52.3695778124464
cg00833703	-0.836499385180707	0.315590729163078	-74.8280271253346	3.57567462732568e-27	2.97436669379093e-24	52.3402167443598
cg27117792	0.833228955256944	0.596501026861544	74.8220730199936	3.58168786578759e-27	2.97436669379093e-24	52.3386152647903
cg24852561	-0.814072492451516	0.351960243565149	-74.7839325135322	3.62045916145496e-27	2.99963216476601e-24	52.3283530466567
cg02262553	0.898841644738124	0.780554415581424	74.7792287704955	3.62527104644792e-27	2.99963216476601e-24	52.327087016556
cg13932731	-0.838300516379724	0.361326038863674	-74.7247567560188	3.68148572296261e-27	3.04062709412298e-24	52.3124188733183
cg16593865	0.800595118117551	0.741452150140312	74.7116019993306	3.69519765698521e-27	3.04643320758793e-24	52.3088747032283
cg00640719	0.742373476280378	0.730257631784125	74.4518260618828	3.97721715428885e-27	3.27301998702496e-24	52.2387355791798
cg23723410	0.877335151563489	0.6317269511664	74.3828485989065	4.0558254041594e-27	3.32815532251797e-24	52.2200636565768
cg02369188	0.766523710705371	0.800081303579637	74.3802529544249	4.05881502779055e-27	3.32815532251797e-24	52.2193606307973
cg07171687	0.764044870742752	0.791701600615225	74.3239989402411	4.12417759375217e-27	3.37568008396329e-24	52.2041172787296
cg05171197	0.897791343264508	0.808214202922502	74.1581318476139	4.32339575429261e-27	3.52640601631365e-24	52.1590930645917
cg11569478	0.907382733311231	0.773828412875761	74.157808273855	4.32379408900733e-27	3.52640601631365e-24	52.1590051163331
cg20169521	0.841102147081997	0.752801565556954	74.1442747919424	4.34048891083654e-27	3.5337005345348e-24	52.1553262763372
cg07075307	0.903621073573317	0.782839103496899	74.136441227132	4.35018317590742e-27	3.53527987830294e-24	52.1531965005339
cg24509919	0.874073134881963	0.782067899580029	74.039595553443	4.47192272626537e-27	3.61680295261162e-24	52.1268445386785
cg03283990	0.784886547737453	0.576744838237695	74.0378417095789	4.47415999160415e-27	3.61680295261162e-24	52.1263669421495
cg26764250	0.901713071236426	0.644247644938029	74.0377341290981	4.47429726321632e-27	3.61680295261162e-24	52.1263376460306
cg21094022	0.707301754792571	0.736994773299188	73.967974648682	4.56424492085468e-27	3.68298212719798e-24	52.1073304005847
cg17759095	0.906867540328387	0.64448353280094	73.8718730765789	4.69127008770817e-27	3.77879319025977e-24	52.0811114754457
cg05939149	0.910483792194934	0.806591411088546	73.8178554196453	4.76428947999238e-27	3.82739135552909e-24	52.0663566204465
cg20506347	-0.882838558057795	0.196299512905338	-73.8148451445873	4.76839352052055e-27	3.82739135552909e-24	52.0655339970694
cg08216304	0.909400398927611	0.795827192821464	73.7786784708611	4.81799153779207e-27	3.86040513531596e-24	52.0556476032425
cg26524552	-0.906372277397646	0.329627087632042	-73.7357100987937	4.87762013367013e-27	3.90132595638869e-24	52.0438945710542
cg14275880	0.857521966036958	0.778374857867834	73.725983447461	4.89122506150972e-27	3.90535624832381e-24	52.04123295548
cg12581682	0.803100474174205	0.776412425832106	73.7146738591559	4.90709405720824e-27	3.91117701332484e-24	52.0381376676956
cg26440142	-0.834754886836325	0.372973127921346	-73.7070183447823	4.91786644334487e-27	3.91292232144042e-24	52.0360421382752
cg08893087	0.882330066245189	0.625973821414704	73.6262561286613	5.03303040948869e-27	3.99757647036584e-24	52.0139197773893
cg24087404	-0.90446981081446	0.369243455907073	-73.5715431307469	5.11265090742893e-27	4.05375421774943e-24	51.9989167296919
cg08867471	0.843826724044606	0.637623181893817	73.5596458790749	5.13013816148741e-27	4.06055779375646e-24	51.9956526201753
cg14089045	0.742627007342784	0.800299401250636	73.5156255347323	5.195388216736e-27	4.10507702234335e-24	51.9835699223122
cg26639479	0.747181131927669	0.767237719665577	73.4965222059924	5.22397433401147e-27	4.11469225940112e-24	51.9783238198465
cg06085726	0.71559276697316	0.795629110298653	73.4954339623458	5.2256077256328e-27	4.11469225940112e-24	51.9780249216022
cg14694038	0.77540869550903	0.773363166669982	73.4382838737251	5.31214259687794e-27	4.17561884714245e-24	51.9623207630332
cg26360953	0.824378079504976	0.791148424559366	73.4146401330711	5.3483807624575e-27	4.19686794046816e-24	51.9558195828938
cg11946165	0.863503738384396	0.811431249900126	73.4013370431637	5.36888376985305e-27	4.20289081326893e-24	51.9521606383705
cg11061774	0.787747389349829	0.734813066960475	73.3977064969107	5.37449352752909e-27	4.20289081326893e-24	51.9511619416622
cg01311222	0.845387124784919	0.751876004732598	73.3610480812601	5.43148151063605e-27	4.24018276629124e-24	51.9410746591175
cg04141080	0.872825006745075	0.765030236004095	73.3005890552502	5.52685547614222e-27	4.3072627010735e-24	51.9244253411461
cg09398185	0.806708283302894	0.561327482947289	73.2756648040309	5.56668235940083e-27	4.33089787452975e-24	51.9175569998304
cg21970326	0.696732426436212	0.780039122311476	73.247984965731	5.61126481800663e-27	4.3581460701489e-24	51.9099261170735
cg14285365	-0.840776281206129	0.381758132645248	-73.198876767798	5.69128320154033e-27	4.41277708233716e-24	51.8963795191113
cg25951288	0.893220592330128	0.804958678354562	73.1878041859652	5.70948970889669e-27	4.419377679428e-24	51.8933236631274
cg26687072	-0.867332224873901	0.363605366039726	-73.0729284353081	5.90201688179178e-27	4.56065850267405e-24	51.8615880098799
cg24960799	0.811274727834999	0.620335538271422	72.9633341248252	6.09203476157044e-27	4.6995254960196e-24	51.8312572690202
cg07587610	0.819300173543187	0.750085794355578	72.9053028754886	6.19523457541969e-27	4.77106316770201e-24	51.8151753872314
cg18700744	0.892403931539311	0.629406881980744	72.8635408561175	6.27063356006151e-27	4.8209857442962e-24	51.8035928969565
cg02108015	0.769080404877259	0.728057649481743	72.784782985183	6.41545272899589e-27	4.92402197588639e-24	51.7817287788431
cg12176793	0.847609780450451	0.712162892722692	72.6681610943344	6.63636066907315e-27	5.0771023534669e-24	51.7493026202329
cg06778183	0.846910096610166	0.610109027490686	72.6677404022518	6.63717181607395e-27	5.0771023534669e-24	51.749185539413
cg04057599	0.83798026350551	0.743429715974514	72.6318557218757	6.70674548085663e-27	5.12172919962705e-24	51.7391957456604
cg02177168	-0.873353921014461	0.185659214114311	-72.6011492827887	6.76688572356854e-27	5.1590148331641e-24	51.7306429502092
cg02732915	-0.834483517383349	0.412822232762766	-72.5947025435291	6.77958357675545e-27	5.16006669195088e-24	51.7288467789172
cg02344497	0.890480182951008	0.819101854026167	72.5843409697971	6.80004460105838e-27	5.16701389011421e-24	51.7259594800133
cg23670353	0.888944644512298	0.772685835129289	72.5223160053822	6.92388498055826e-27	5.25236006902881e-24	51.7086659344194
cg04118741	0.824661234226405	0.773275991871575	72.4548038297463	7.06136906489106e-27	5.34775543251576e-24	51.689822942605
cg10975863	-0.833111439514616	0.353846855099461	-72.4291762267204	7.114303773985e-27	5.37890917677861e-24	51.6826648119931
cg13475583	0.936203269389951	0.639557799516866	72.4153281500329	7.1430802114955e-27	5.3917246675876e-24	51.678795636635
cg07319217	-0.895010207694742	0.373652111146424	-72.2447829625178	7.50763783954597e-27	5.65753250814447e-24	51.6310745353891
cg05656374	0.826933397608363	0.600876833588131	72.1899494128252	7.62894716198835e-27	5.73946089211569e-24	51.6157035245372
cg06259934	0.784048106780997	0.746478026423199	72.1078866366378	7.81434432106014e-27	5.85470115966717e-24	51.5926742787876
cg05524246	0.83090501413145	0.613461986847057	72.1072404014895	7.81582288151553e-27	5.85470115966717e-24	51.5924928055315
cg08754294	0.75647309404926	0.75185296522955	72.1051310559549	7.82065101936195e-27	5.85470115966717e-24	51.5919004541558
cg07212747	0.766220206300772	0.7190202658115	72.097946988104	7.83711826820495e-27	5.85741080271691e-24	51.589882856638
cg24392939	0.858799974761438	0.782072935834113	71.9564938837379	8.16885830497465e-27	6.09535873947789e-24	51.5501091818274
cg13001289	0.665601667149099	0.743979391778737	71.9346966928092	8.22127085911163e-27	6.12444378656468e-24	51.543972211009
cg27275023	0.854361079081742	0.740313968388806	71.9153582347521	8.26806602292325e-27	6.14925608566222e-24	51.5385256899735
cg17764992	0.829728760839711	0.789756272565303	71.8316476554772	8.4738682384152e-27	6.29205418334833e-24	51.5149297035245
cg07514618	0.73822667951453	0.774108482206101	71.799403286658	8.55456553065498e-27	6.33897596287106e-24	51.5058323015861
cg09568647	0.784486548376345	0.60822918021963	71.7953094550748	8.56486848967685e-27	6.33897596287106e-24	51.504676932686
cg06538684	0.707016094172584	0.519561025884207	71.7565941753143	8.66294818094901e-27	6.4011745626847e-24	51.4937468612069
cg04342202	0.825735072328473	0.762792118002677	71.7227158468669	8.74973889529478e-27	6.45484378600946e-24	51.4841767536612
cg23479730	0.776925576685484	0.715505462515243	71.6534739023718	8.92996936428338e-27	6.57716047313479e-24	51.4646006863995
cg10423607	0.907059446258858	0.642430361758659	71.5765595361562	9.13473548735991e-27	6.71712460651977e-24	51.4428298003887
cg27605748	0.780413028714593	0.651414820140066	71.4766373418894	9.4081224882049e-27	6.90701630208936e-24	51.4145060249485
cg05618401	0.90032768369858	0.794927063918371	71.4595971054236	9.45559311814397e-27	6.93070652490839e-24	51.4096712591277
cg12181083	-0.813166757784954	0.19696642390842	-71.3973768752303	9.63106655033822e-27	7.04799285869133e-24	51.3920064099577
cg09715545	0.828773521735957	0.729546513027905	71.351711610665	9.76201906635546e-27	7.1245792323914e-24	51.379030330405
cg23419907	0.718278329283595	0.737934893603219	71.3499956745052	9.76697598263829e-27	7.1245792323914e-24	51.3785425489994
cg13706058	0.902440558370472	0.806970932971154	71.3413677451836	9.79193991092098e-27	7.13137911307984e-24	51.3760897211293
cg04057956	0.834975536438995	0.771311955900435	71.3189830851586	9.85701936861228e-27	7.16732647582779e-24	51.3697244035205
cg11662061	0.859842967833096	0.787997489431061	71.2535175759063	1.00499606740841e-26	7.29598339318741e-24	51.3510953307234
cg01556706	0.932015610649414	0.794583791497736	71.2053504523496	1.01944423275076e-26	7.38910683868681e-24	51.3373761118107
cg00871133	0.664719406174112	0.477590763031976	71.0912067680233	1.05455781881772e-26	7.62320088450004e-24	51.3048222587592
cg22709362	0.807935593610923	0.758638479663022	71.0895223190317	1.05508538047411e-26	7.62320088450004e-24	51.3043414010532
cg07881496	0.84738018482021	0.810796032890142	71.0768390206137	1.05906661537121e-26	7.6398585540172e-24	51.300720292097
cg04637264	0.88944426832349	0.716586077427406	71.036308862261	1.0718946405737e-26	7.72018144682394e-24	51.2891438428781
cg10782206	0.886515583674826	0.803393496778473	70.9687651788517	1.09363533025385e-26	7.86434200971657e-24	51.269834692977
cg23052776	0.897049385328305	0.625712087951075	70.9228086232531	1.10869119972901e-26	7.96005361997566e-24	51.2566846685627
cg02646515	0.884813918905333	0.636200183846533	70.8627250304011	1.12870328702752e-26	8.0909923834704e-24	51.2394774941127
cg13270626	0.836476900209727	0.782288130610888	70.748753874746	1.16770987453337e-26	8.35746638773172e-24	51.2067913304044
cg16536718	-0.776126423299018	0.162996625043455	-70.7216424389245	1.17719492021672e-26	8.41214633347967e-24	51.1990070130519
cg14615192	0.801077719877003	0.7652988987588	70.6960415294179	1.18622556753681e-26	8.46341312199851e-24	51.1916532440586
cg22644320	0.866288283139361	0.776845736418176	70.6470276723268	1.20371802164357e-26	8.5747981757425e-24	51.177565622805
cg18126802	0.884074883846139	0.801899301420917	70.6092346392369	1.21739020722774e-26	8.64887337765672e-24	51.166695410972
cg06383798	-0.715321087361884	0.32794514769857	-70.6071048027072	1.21816553027883e-26	8.64887337765672e-24	51.1660826177149
cg13484608	0.777963010042441	0.587416894694383	70.6025982156544	1.21980776509251e-26	8.64887337765672e-24	51.1647859192739
cg13863668	0.813960301139961	0.601492370963616	70.5892182421172	1.2246972012534e-26	8.67005746930807e-24	51.1609354836348
cg20216309	0.863076500502504	0.76823780357198	70.5672316319176	1.23277636978768e-26	8.71372208914575e-24	51.1546064377085
cg27402634	0.891385238972084	0.780790117943872	70.5372732150524	1.24387477158408e-26	8.77855955283122e-24	51.1459789770141
cg05471495	0.884908104010493	0.628495597624831	70.4691793017898	1.26949176789892e-26	8.94550219324257e-24	51.1263535007973
cg08897054	0.826974324602356	0.751368752205739	70.4495101902256	1.27699368000566e-26	8.97646300582154e-24	51.1206805628939
cg21762222	0.780367068928405	0.567545806714966	70.447342296638	1.27782336223776e-26	8.97646300582154e-24	51.1200551904369
cg01556552	0.803569882213936	0.788147385332099	70.3878710341304	1.30080531995983e-26	9.12384851419827e-24	51.1028908626995
cg20674490	0.769011294501888	0.755640459369343	70.3611311101498	1.31127929125083e-26	9.18318497195343e-24	51.0951678640486
cg03419151	0.791911480984973	0.756418101849776	70.3337678441325	1.32208887532101e-26	9.2446861832454e-24	51.0872613337961
cg03618113	0.827970071713663	0.769214057978442	70.3065501974113	1.3329335216216e-26	9.30624382607205e-24	51.0793933665647
cg21007509	-0.767655200209622	0.32943662545766	-70.3009845624614	1.33516254970047e-26	9.30755287513672e-24	51.077784043592
cg16557204	0.855796754652527	0.642772393874839	70.2480186436078	1.35657164671447e-26	9.44235999165791e-24	51.0624614201986
cg13440795	0.814213489079403	0.828631790170345	70.1814176980808	1.3840033651046e-26	9.61861241135427e-24	51.043175412946
cg03747028	0.845167165680283	0.586884611580067	70.1528739949163	1.3959372130112e-26	9.68678439549367e-24	51.0349034069863
cg15511120	0.740188135749876	0.735948994211965	70.0862363649349	1.42421905955858e-26	9.86801993075003e-24	51.0155766488164
cg04333785	0.768571969405582	0.775761347083768	70.0579576721853	1.43640160879099e-26	9.9373271238832e-24	51.00736865704
cg00881448	0.785976769540041	0.815771957039835	69.976426527661	1.47214006896221e-26	1.01691421036448e-23	50.9836826104509
cg03076855	-0.884034108021255	0.21274022265269	-69.9626960541652	1.4782497172567e-26	1.01958975581619e-23	50.9796905763843
cg03082589	0.932735731447186	0.794953439269751	69.955964436998	1.48125477739778e-26	1.02011913227103e-23	50.9777330792735
cg27480553	0.738139677980063	0.592223664667023	69.8916559305014	1.5102872191806e-26	1.0385445642483e-23	50.9590217919471
cg14415629	0.835302739430768	0.599613590210623	69.8476770414781	1.53048431605798e-26	1.05084804899698e-23	50.9462142418949
cg02857760	-0.891867500446408	0.231993742626052	-69.7858253315675	1.5593691958078e-26	1.06907069182065e-23	50.9281860755953
cg13963033	0.732032901205693	0.700490937038801	69.7739320089119	1.56498852659072e-26	1.07131219092789e-23	50.9247173770761
cg13033858	0.84644363546551	0.608115437208063	69.7559004758407	1.57354849784593e-26	1.07429401212855e-23	50.9194571683445
cg18794809	0.899387764433629	0.797485688053613	69.754832215226	1.57405716062791e-26	1.07429401212855e-23	50.9191454834017
cg09828761	0.831796872923393	0.779655318847782	69.7247212797459	1.58846582208661e-26	1.08250740350898e-23	50.9103578011768
cg25221168	-0.868496181563175	0.329938029781182	-69.7184249949919	1.59149613366447e-26	1.08295373477458e-23	50.9085197201658
cg09400037	0.855094127859045	0.75712555001447	69.6887123999047	1.60587827390994e-26	1.09111171960996e-23	50.8998431181492
cg01502872	-0.766149618664149	0.155934893890967	-69.6673271733509	1.6163137920609e-26	1.09656788830132e-23	50.89359562546
cg16520685	0.864331624063677	0.801424484152414	69.6608505807118	1.6194882147336e-26	1.09708896282198e-23	50.8917031154686
cg01085125	-0.782163053387243	0.286771076991114	-69.6525069862636	1.62358734959257e-26	1.09823398895067e-23	50.8892647554725
cg03780132	0.83152328816272	0.638376499291549	69.6348996865248	1.63227335232337e-26	1.10247369490037e-23	50.8841180385585
cg08729279	0.863042682465062	0.753000179604901	69.6299053729091	1.63474598576724e-26	1.10251041770879e-23	50.8826578994345
cg20875826	0.791997202196156	0.762788620547785	69.613725363674	1.64278351005778e-26	1.10629457912916e-23	50.8779266809871
cg02277710	-0.748353030213394	0.443883705099726	-69.6000825085743	1.64959283667099e-26	1.10924169641102e-23	50.8739363742279
cg12249234	0.857573585635529	0.754486921515506	69.5894479785661	1.65492116131007e-26	1.11118572408376e-23	50.8708253294875
cg22356428	0.770065925999799	0.755851417365243	69.5572585522753	1.67115944946725e-26	1.12043868324502e-23	50.8614052496783
cg04916802	-0.890051135624754	0.19378990099853	-69.5025756899402	1.69912831917949e-26	1.13751775623659e-23	50.845391100929
cg17691545	0.830110932655181	0.781179416263589	69.4773823334899	1.71217856807883e-26	1.14419393080311e-23	50.8380082355766
cg14701867	0.869848197974126	0.650263053111137	69.4736515847605	1.71412001214828e-26	1.14419393080311e-23	50.8369146856402
cg08559772	0.675688768159185	0.766311291938166	69.3662526493516	1.77100905707614e-26	1.18043967720991e-23	50.8054052012558
cg00943384	0.888585143461123	0.770017009190943	69.3399534630249	1.78523873957507e-26	1.1881871441747e-23	50.7976808251537
cg14476852	0.819390592805494	0.734941919442997	69.3243395843061	1.79374351551031e-26	1.19078843164035e-23	50.7930932583523
cg25015585	0.781862356461807	0.711584252282547	69.3215914123586	1.79524481140912e-26	1.19078843164035e-23	50.7922856859933
cg20032056	0.866165053162993	0.807538699102938	69.3184129195181	1.79698282768214e-26	1.19078843164035e-23	50.7913516146084
cg06108459	0.860027155047263	0.743407917551811	69.2555703555361	1.83170962528399e-26	1.21203880299452e-23	50.7728738287988
cg25214966	0.915689775526793	0.794916996713093	69.1275203581586	1.90466245759924e-26	1.2584850160059e-23	50.7351633603571
cg11009590	0.861357196032551	0.643040061120947	69.1054018126933	1.91756891306971e-26	1.2651792230935e-23	50.728641385775
cg09903879	0.893933996549496	0.778849115671985	69.074869588732	1.93553548503828e-26	1.27518783668179e-23	50.719634585688
cg05110391	0.790687564644679	0.597781387758338	69.0571058920352	1.94606948472666e-26	1.28027783373987e-23	50.7143923162349
cg14280382	0.815364411969223	0.593362896391465	69.0161819494802	1.9705667569248e-26	1.29452606649796e-23	50.7023093138742
cg27662750	0.89720967452139	0.805564169427187	68.9412275431913	2.0162757313568e-26	1.32264786860846e-23	50.680157352703
cg27470066	-0.761558079803816	0.259459696155799	-68.9269849768961	2.02508597674978e-26	1.32651860295976e-23	50.6759449990064
cg19336198	-0.725561269306648	0.299330381349894	-68.9004714169312	2.04159440538273e-26	1.33541363752947e-23	50.6681007452981
cg27391816	0.864297853177688	0.788023077977441	68.8701356926583	2.06065564126327e-26	1.34595059227555e-23	50.6591214333375
cg01366595	0.828293796689635	0.644832068818503	68.8628266858096	2.0652759986215e-26	1.34703859875755e-23	50.6569573055388
cg16871385	0.811935855121171	0.746368453415547	68.8505489951719	2.0730617170589e-26	1.34977520028854e-23	50.6533214056566
cg26561986	-0.932981949658295	0.32937213281196	-68.8468820933835	2.07539298414658e-26	1.34977520028854e-23	50.6522353500519
cg04957903	0.834959242678532	0.758569579116641	68.8181624138884	2.09374699576269e-26	1.35977235447033e-23	50.6437269226527
cg02655361	0.814386707123862	0.707198456797893	68.8003035554325	2.10524576047638e-26	1.3652952982344e-23	50.6384340482508
cg24884140	0.863060788024814	0.798536378469465	68.7946010437626	2.10893134208732e-26	1.36574273887931e-23	50.6367436494865
cg13551141	0.755055131247214	0.709723162103897	68.7082565015903	2.16556965066486e-26	1.40043242472995e-23	50.6111288788577
cg05364884	0.820715665558445	0.631744922577732	68.6991139018456	2.17165935513195e-26	1.40238132662636e-23	50.6084145006298
cg15997393	0.926406678677452	0.805496310867423	68.6726279993966	2.18940250545449e-26	1.41183945723021e-23	50.6005486759876
cg21617903	0.772020143951588	0.746252149562793	68.6562827950809	2.20042798694639e-26	1.41694508972984e-23	50.5956927200821
cg10692140	0.839026392604512	0.595120620358785	68.6430325350476	2.20940846506171e-26	1.42072131636993e-23	50.5917552629856
cg20418529	0.837138044755308	0.804010313263848	68.5942820977328	2.24278119305552e-26	1.44014982214921e-23	50.5772610615467
cg02314348	0.735376226809526	0.71214796619814	68.5538965695952	2.27082722777781e-26	1.45610807512825e-23	50.5652449438842
cg20744163	-0.920915423969016	0.327858190050653	-68.5195477792102	2.29496994278416e-26	1.46952211603192e-23	50.555018598044
cg17837191	0.851335127158771	0.762656778288227	68.4411130468202	2.35111230895238e-26	1.50335990571456e-23	50.5316449713199
cg15076368	0.74123858705039	0.728751007361337	68.4312276082668	2.35828951775736e-26	1.50583721854448e-23	50.5286969288627
cg10347555	0.823111231792627	0.748260478762332	68.361834927174	2.40932140177508e-26	1.53627093745913e-23	50.5079888881256
cg25585967	0.754397517586188	0.761353339825091	68.3472812560923	2.42017018959346e-26	1.54103322784575e-23	50.5036427608981
cg21812313	0.837360629585987	0.626618816332267	68.3083887390592	2.44941366716601e-26	1.55747864016409e-23	50.4920231943473
cg17157725	0.745829488559218	0.770627519239844	68.3009223334849	2.45506989735006e-26	1.55890099846917e-23	50.489791659105
cg12524725	0.832399086051565	0.830090176307448	68.2748753841328	2.4749092569349e-26	1.56931276679999e-23	50.4820046489409
cg13910174	0.821493940216788	0.74786110476045	68.2189043615369	2.5181111155114e-26	1.59448894260111e-23	50.4652600378457
cg07165066	0.853275057217485	0.605663448636016	68.1304701312366	2.58798660395894e-26	1.63646182054219e-23	50.438771552114
cg01508045	-0.825791095074395	0.182706190443565	-68.1055765507299	2.60802003254973e-26	1.64684544742347e-23	50.4313081603689
cg04010915	0.705068580770353	0.659475577491074	68.0885249596047	2.62183616810527e-26	1.65327984426124e-23	50.4261940934405
cg16547579	0.851352444634155	0.648731466277855	68.0766618424544	2.63149350389571e-26	1.65691367683532e-23	50.4226352773193
cg15431165	0.851583455636891	0.754002401629294	68.0725280212744	2.63486744248999e-26	1.65691367683532e-23	50.4213950061667
cg18332838	0.848057904274321	0.790860529466713	67.9963430448966	2.6978656212512e-26	1.69419272091547e-23	50.3985218143255
cg11469540	0.691311149407008	0.543622272872642	67.9741066680258	2.71654895144354e-26	1.70308042646558e-23	50.3918402226693
cg04632069	0.847852312318898	0.620131063602748	67.9706212577361	2.71948970293905e-26	1.70308042646558e-23	50.3907926997446
cg15704408	0.779879693996417	0.76201259920019	67.8853330177456	2.79249850527369e-26	1.74640328331869e-23	50.3651406294413
cg02283691	0.661691781223984	0.4857548935219	67.8752813181465	2.80123719743686e-26	1.74946856258005e-23	50.3621149675219
cg23184653	0.920871665678065	0.781957275020942	67.8606802761247	2.81398200700702e-26	1.75502399017041e-23	50.3577189978832
cg10336193	0.818644393993609	0.726098741046127	67.8455346315576	2.82726634941591e-26	1.76090027508498e-23	50.3531579237891
cg15978561	0.865366536692418	0.625207353422577	67.8352905970894	2.83628866924622e-26	1.764109641468e-23	50.3500722994834
cg23214249	-0.585168257932425	0.296733141008676	-67.8216277073663	2.84836904710779e-26	1.7692097169849e-23	50.3459560486592
cg10416958	0.862881940611312	0.768240438635476	67.751628344405	2.91111129895684e-26	1.80389585411146e-23	50.3248523381721
cg09876464	0.768810586875475	0.756863156300331	67.7505093373112	2.91212596483086e-26	1.80389585411146e-23	50.3245147732799
cg23918953	0.913362541956896	0.799317079191978	67.6590219967224	2.99634825133098e-26	1.85354834635591e-23	50.2968947602502
cg02535219	0.647666885066509	0.624116303166923	67.6261425798953	3.02723633012413e-26	1.87011831336977e-23	50.2869580732226
cg20778600	0.895400987220268	0.796823103322349	67.5762635642129	3.07473244510616e-26	1.89688940331306e-23	50.2718733226756
cg08957564	0.793573564752385	0.686778351840771	67.5634898309578	3.08702097942933e-26	1.90189693882652e-23	50.268008163669
cg02924234	0.661610851377424	0.784331815391436	67.4682147986952	3.180314795753e-26	1.95673052433435e-23	50.239152949491
cg18201077	0.916730474022998	0.618724666091478	67.3726731869082	3.27683825238419e-26	2.01340071111116e-23	50.210170374014
cg05740106	0.919009948265578	0.82140053130955	67.356031739872	3.29396197279314e-26	2.0209481728329e-23	50.2051174025926
cg15859496	0.924450363643564	0.79154681512832	67.3521328229862	3.29798741108481e-26	2.0209481728329e-23	50.2039333388386
cg05576795	0.668541011047895	0.737768488206695	67.2340427495609	3.42238226266694e-26	2.09436013070132e-23	50.1680335129742
cg08267442	0.816403743628536	0.625883518623983	67.196758446855	3.46266981161287e-26	2.11617398634373e-23	50.1566840436481
cg12624805	0.853482045746753	0.638219955040018	67.1819760643403	3.47878009298789e-26	2.12317353707378e-23	50.1521822528791
cg13223682	0.819394062630256	0.746934556889832	67.1581718576155	3.50488776535037e-26	2.13624783569637e-23	50.1449306096121
cg16608652	0.830713227532594	0.754905849303867	67.1300652788183	3.53597846480908e-26	2.15232034965435e-23	50.1363645404081
cg06748584	0.793514270209215	0.597130469518102	67.119158090584	3.54812133481649e-26	2.15683199700825e-23	50.1330392476751
cg04696274	0.813731085333748	0.79769343451316	67.072553475383	3.60049972677466e-26	2.18503930986628e-23	50.1188238963726
cg24441127	0.825621913916623	0.632903163514449	67.0693678053437	3.60410949753119e-26	2.18503930986628e-23	50.1178517925103
cg14313184	0.889165570771791	0.796050239209114	67.0620803002094	3.61238142649452e-26	2.18714583818475e-23	50.1156278205934
cg22213242	0.694801080231332	0.731150139870776	67.050620797277	3.62542914939777e-26	2.1921344874031e-23	50.1121300992176
cg14851544	0.807913730259898	0.74296861973696	66.9242242472322	3.7726612361614e-26	2.27813772738854e-23	50.0735056376304
cg19893316	-0.889831385365297	0.348440118196653	-66.9078197401702	3.79222391723628e-26	2.28692170119999e-23	50.0684866452191
cg01195564	0.92595071157041	0.800573984164085	66.8605548523237	3.84918426319418e-26	2.31693400481856e-23	50.0540180361775
cg00924265	0.723554725453522	0.692857677591484	66.8581099245489	3.8521549771939e-26	2.31693400481856e-23	50.0532692849866
cg25652454	0.877307140123787	0.775820106040755	66.8314260475476	3.88473377527919e-26	2.33345056058964e-23	50.0450954117686
cg18322739	0.685915351793731	0.745160596800759	66.8270979005589	3.89004521391323e-26	2.33356646509892e-23	50.0437692533734
cg21137244	0.797957605806526	0.734971180266129	66.8208759565293	3.89769401761256e-26	2.33508236474342e-23	50.0418626584484
cg00239660	0.891412417734038	0.782499783819598	66.8052631235222	3.91695670514184e-26	2.34354295464726e-23	50.0370775185719
cg04121415	0.880451490864808	0.781202613977685	66.8007236263171	3.92257609599835e-26	2.34382918470067e-23	50.0356859806013
cg15633390	0.888942642479452	0.66120676871464	66.7836496490898	3.94378746347851e-26	2.35341903465247e-23	50.0304511600506
cg14752525	0.867738504276787	0.687273617535231	66.7671174917067	3.96444017102597e-26	2.36192055408199e-23	50.0253810111461
cg03773198	0.799884146829756	0.762735333258348	66.7639616885723	3.96839539476389e-26	2.36192055408199e-23	50.024413014644
cg04439622	-0.748363789931665	0.219693406105893	-66.7560306325367	3.97835377641882e-26	2.36476045659336e-23	50.0219800497145
cg25767870	0.660569147323944	0.771937394397967	66.7108062977135	4.03564045803528e-26	2.39568859534227e-23	50.0081005638066
cg11710123	0.843207517043389	0.791478819517236	66.693106158843	4.05829619121009e-26	2.40600496298387e-23	50.0026654285477
cg24376793	0.761541605923517	0.733834656022983	66.6888403419386	4.0637762175673e-26	2.40612495500144e-23	50.0013552904544
cg00660167	0.877107854876019	0.833413380918473	66.6813888063813	4.07336733056338e-26	2.40687597009213e-23	49.9990665109714
cg05834036	0.81114035997215	0.798108573555022	66.6796543632992	4.07560318683759e-26	2.40687597009213e-23	49.9985337257362
cg15036894	0.803423163321779	0.612149361190031	66.6644773738428	4.09522261847886e-26	2.41533369209663e-23	49.9938709956131
cg14060518	-0.867516246772832	0.409822418254348	-66.6571397171647	4.10474350943638e-26	2.41782120592654e-23	49.9916162618287
cg05762671	0.779800629910137	0.568126954956693	66.6405465660649	4.12635931833196e-26	2.42651122621846e-23	49.9865164372133
cg24727339	0.875848193212295	0.790920795670157	66.6376527376841	4.13014128127377e-26	2.42651122621846e-23	49.9856268854891
cg26426690	0.847398301758561	0.608156219565434	66.6311256026808	4.13868496649849e-26	2.4284013681806e-23	49.983620308295
cg16935790	0.838740324772809	0.774914322199814	66.5952853659386	4.18592890330921e-26	2.45296509808188e-23	49.9725982965681
cg03171924	-0.851305420381532	0.350555882730442	-66.5664304908254	4.22437503614767e-26	2.47231684560987e-23	49.9637196132638
cg13420075	0.802258927936222	0.735700358511307	66.5584280034501	4.23510287510736e-26	2.47541763050025e-23	49.9612564637861
cg18085683	-0.798188184670587	0.346285865670957	-66.4978894041097	4.31718849658576e-26	2.52011549718742e-23	49.9426119132151
cg06976598	0.891294439968043	0.617610076486039	66.4939188298301	4.3226301656041e-26	2.52011549718742e-23	49.9413883912936
cg02084214	-0.896749541402611	0.379016220063121	-66.4389410957321	4.39871963567657e-26	2.56120085453551e-23	49.9244386261523
cg13278478	0.725593144942453	0.756045083259713	66.4111924232947	4.43765519608767e-26	2.58057574036777e-23	49.9158776034873
cg18211633	0.778410013137129	0.764781144867554	66.4021171685475	4.45046730864371e-26	2.58472936392835e-23	49.9130768248755
cg04179113	0.728984660190438	0.588685819788562	66.3936441356546	4.46246418682339e-26	2.58839955141813e-23	49.9104615103876
cg01954585	0.877928640131196	0.797220600755615	66.3862649721421	4.47293985060905e-26	2.59117917063681e-23	49.9081835249258
cg27492839	-0.911473566515471	0.338102767577134	-66.3775238555746	4.48538230268678e-26	2.5950896517994e-23	49.9054847260977
cg18496858	0.759379076215554	0.818359453543309	66.3174860284859	4.57182770433213e-26	2.6417515445907e-23	49.8869372959072
cg17920246	0.749513829449948	0.736692298534601	66.3093099344327	4.58373429872558e-26	2.64527886598985e-23	49.8844099902107
cg25454110	0.661649582912997	0.81109867215779	66.2949973008413	4.60465557172664e-26	2.65399307421731e-23	49.8799849733327
cg21472050	0.777375436096519	0.816306092873495	66.2845537936453	4.61998428218811e-26	2.65946595213684e-23	49.8767554854739
cg13220901	-0.681923561228455	0.336661578399699	-66.2721551394843	4.63825209794035e-26	2.66661477171751e-23	49.8729206507905
cg21097354	-0.813202586428535	0.354259780986482	-66.2475950138242	4.67466190140691e-26	2.68124074322715e-23	49.8653219395381
cg01185921	0.769530278570939	0.707294420771081	66.2470627021098	4.67545434595772e-26	2.68124074322715e-23	49.8651572111012
cg02235918	0.887512633004762	0.821341172782221	66.2389080052349	4.68761171864507e-26	2.68483550081341e-23	49.8626334825218
cg08227290	0.791421834912173	0.749824416433507	66.2254841565983	4.70769670691075e-26	2.69295609240612e-23	49.8584782815337
cg16745930	0.805195776550778	0.738256284526998	66.2150305700346	4.72339993140647e-26	2.69855296081144e-23	49.8552418306214
cg14700325	0.824381656496793	0.750910319272215	66.176918030478	4.78111805479833e-26	2.72496817485653e-23	49.8434372085406
cg12632411	0.641958617457003	0.822250752943035	66.1766086098842	4.78158965560138e-26	2.72496817485653e-23	49.8433413399765
cg03885270	0.660424853579035	0.780952690620634	66.162786273181	4.8027066148742e-26	2.73358548412896e-23	49.8390582123572
cg06099703	0.650608470176652	0.819651890956604	66.1419707507066	4.83469177724972e-26	2.74835951142883e-23	49.832606193077
cg13778201	0.823710692699442	0.677881966738575	66.1258083081152	4.85968078676296e-26	2.75912461705243e-23	49.8275948647861
cg20910008	0.828066878497103	0.590919815115131	66.0758073058899	4.93784800496664e-26	2.80001776609993e-23	49.8120827603362
cg03901660	-0.891244936508174	0.181118254982327	-66.052124279605	4.97533033093902e-26	2.81776751699181e-23	49.8047307957103
cg23983887	0.846538754861415	0.618119139603123	66.0147354422005	5.03511192402442e-26	2.84808669637962e-23	49.7931180330917
cg01963059	0.804533825546852	0.732193498360897	66.0031086819226	5.05385505121943e-26	2.85514629046029e-23	49.7895053086711
cg27485906	0.878974828396953	0.782860785255589	65.9786825229697	5.09347000940619e-26	2.87396523760937e-23	49.7819131443771
cg18372896	0.898493976929763	0.812764313392333	65.9559108836027	5.13069449955907e-26	2.88903082739631e-23	49.7748323730364
cg13500852	0.780532293086285	0.704979374263019	65.9546011563107	5.13284413632298e-26	2.88903082739631e-23	49.7744250331963
cg03742273	0.748926055001274	0.771838320970797	65.9119599320258	5.20334817520243e-26	2.92510291807218e-23	49.7611581313906
cg08217409	0.871462042736673	0.815366504144802	65.8491644284691	5.30902735839374e-26	2.98083579182917e-23	49.7416029618315
cg20899781	0.866658501462079	0.758067376495203	65.8231417825578	5.35347747868443e-26	3.00209583924603e-23	49.7334930553653
cg22846826	0.851379891559822	0.601426578493777	65.8130088446992	5.37089112205426e-26	3.0081608985943e-23	49.7303341638379
cg20187047	0.84018156846223	0.763172530742489	65.7512171165363	5.47837281555409e-26	3.06459503109112e-23	49.7110589928177
cg14377922	0.757640014820098	0.745659849826552	65.7280942384958	5.51917011406486e-26	3.08363339056778e-23	49.7038408257522
cg19580810	-0.669289745477865	0.325578350838961	-65.6936926856267	5.58045680053319e-26	3.11405882488505e-23	49.693096527743
cg23173466	0.907017788701422	0.639665389696229	65.6688740704744	5.62511356428183e-26	3.13514122871849e-23	49.6853412224158
cg16328896	0.649766655416019	0.763350156873012	65.6480269528227	5.66291341224158e-26	3.15235513281448e-23	49.6788243664965
cg16763885	0.875694998708034	0.615870006328587	65.616189449239	5.72115496989865e-26	3.18089239308109e-23	49.6688673744275
cg20974609	-0.832815566094521	0.389347287824903	-65.602153918104	5.74702955686563e-26	3.1913864132407e-23	49.6644761097093
cg05654164	0.788557819916238	0.716336547873761	65.5820382127559	5.78432680332589e-26	3.20808751369247e-23	49.6581807024689
cg01656216	0.930956216396929	0.791804319463102	65.5778174542585	5.79218477735418e-26	3.20808751369247e-23	49.6568594976561
cg09222422	-0.812723609015686	0.208290893724877	-65.5745826056326	5.79821480398017e-26	3.20808751369247e-23	49.6558468426531
cg05453924	0.872483770213163	0.798069212264778	65.535764728505	5.87108936851551e-26	3.2444707321211e-23	49.6436906724985
cg25855001	0.752969553611675	0.817241464793101	65.5201362423848	5.90069961508141e-26	3.25688615195129e-23	49.6387941723935
cg25552705	-0.793356185589561	0.351992326934605	-65.5160890069263	5.90839309977072e-26	3.25718923593285e-23	49.6375259336422
cg08169020	0.84927509106921	0.605974518079981	65.4871054574212	5.96379642817682e-26	3.27972719991887e-23	49.6284410816306
cg06264659	0.729452728368036	0.683488130508087	65.4847828255757	5.96825971785897e-26	3.27972719991887e-23	49.627712859374
cg10619411	-0.926830166190425	0.366858968953506	-65.4834318904439	5.97085735327732e-26	3.27972719991887e-23	49.6272892828984
cg06457736	0.889522924418261	0.773044902743049	65.4122098394599	6.10949623544629e-26	3.35184167112193e-23	49.6049441033139
cg17174764	0.836235569240763	0.737470446454042	65.3914262287583	6.15058519786396e-26	3.36690983707727e-23	49.5984182799318
cg10418626	0.886309659584297	0.787964677416548	65.3908485080124	6.15173146955619e-26	3.36690983707727e-23	49.5982368485539
cg07622521	-0.855209889804246	0.220467116169769	-65.3827603165272	6.16780297964536e-26	3.37165834106728e-23	49.5956965873959
cg08528444	-0.865344340527797	0.352399182641708	-65.35323729938	6.22684027420558e-26	3.39985478971625e-23	49.5864212697107
cg04596201	-0.457049047142364	0.25931335015659	-65.3380302444048	6.2574804553821e-26	3.41249750527901e-23	49.5816417856643
cg06958766	0.876686029101488	0.774110805806332	65.3014282076058	6.33187764537113e-26	3.44894425006112e-23	49.5701328375134
cg11023224	0.84040035176943	0.799708803336449	65.2663013188998	6.40414762704627e-26	3.48414671198886e-23	49.5590808750657
cg26689077	0.729728400210212	0.593867848508054	65.2286619800234	6.48254598226828e-26	3.5225953978259e-23	49.5472309651272
cg07870479	-0.782152695851061	0.396697553657064	-65.108836986153	6.73888804135207e-26	3.65753148444384e-23	49.5094552667382
cg09701702	-0.902907465769116	0.179441742614681	-65.0892328854487	6.78182722165177e-26	3.67645998647237e-23	49.5032674641818
cg01633184	0.605217538905697	0.510918941697704	65.0838256477305	6.79372111361998e-26	3.6785337207963e-23	49.5015603635411
cg05898591	0.836233644718234	0.607852410570907	65.0666875109426	6.83156309130683e-26	3.69463574016334e-23	49.4961486831162
cg13797468	0.907290432172386	0.781329350036928	65.0328037269866	6.9070313408466e-26	3.73102447702058e-23	49.4854445238162
cg04493169	0.771226491272113	0.751418381662984	65.0037612563605	6.97241134060042e-26	3.76188408792087e-23	49.4762647658209
cg17863312	-0.831948526951506	0.360984728516634	-64.9918385918154	6.9994387714954e-26	3.77200251809984e-23	49.4724949048287
cg03003434	0.821595410715653	0.606107649363248	64.9100990875667	7.18771255686464e-26	3.86889023825284e-23	49.446628438643
cg16693313	0.787515373281832	0.557921049955264	64.9029917221364	7.20433188007266e-26	3.87326290972161e-23	49.444377577292
cg27056270	-0.8941252265995	0.359369787210715	-64.8620429463958	7.30087024995846e-26	3.9205415260996e-23	49.4314039225552
cg13191352	0.782789547862543	0.818918032285671	64.8360753268729	7.36279089846035e-26	3.94853771581893e-23	49.4231719088837
cg26469895	0.82011948637019	0.811588900755194	64.8329307045742	7.37032659112963e-26	3.94853771581893e-23	49.4221747776361
cg23150604	0.873530724928919	0.769668947936356	64.8062468810126	7.43459692197839e-26	3.97829469800372e-23	49.4137113843028
cg00929860	-0.82741503196517	0.439066484608526	-64.7733210724033	7.51471125954294e-26	4.01645018796978e-23	49.4032627858007
cg25470148	-0.776705267976411	0.372985747831415	-64.7539344200919	7.5623047224595e-26	4.03715497191629e-23	49.3971078711287
cg08692676	0.901292484989194	0.774468896727192	64.7204061716406	7.64536156311549e-26	4.07672139209355e-23	49.3864583506079
cg21698310	0.68668437403585	0.574909020373142	64.7065140971136	7.68005461261435e-26	4.09043656359464e-23	49.3820440130509
cg09171882	0.880181073264624	0.604281353459462	64.6809141030526	7.74441857659221e-26	4.11990416949143e-23	49.3739065762737
cg08850641	0.828560143110739	0.744875431384318	64.6734291260074	7.76334395133904e-26	4.12515867232515e-23	49.3715266508191
cg14590070	0.913247335230467	0.796004990252085	64.6586785135934	7.80078198066944e-26	4.14022644098604e-23	49.3668356334531
cg09699373	0.85337373395811	0.788078245313798	64.6319871372681	7.86900772253736e-26	4.17158059393257e-23	49.3583441269623
cg26727816	0.720967124834539	0.540274623222114	64.6069539543616	7.93356279449145e-26	4.20091825044901e-23	49.3503765624699
cg06352750	0.852083305964134	0.648235865552601	64.5874059537327	7.9843582170447e-26	4.22291038832117e-23	49.3441524044422
cg15853812	-0.895549949829139	0.34453116357093	-64.5401141643722	8.10865919301682e-26	4.28368344459826e-23	49.3290857397987
cg02973416	0.774950451379811	0.569761880727964	64.5277296665432	8.14154400370436e-26	4.29607792445469e-23	49.3251381155488
cg07897871	-0.775804430018537	0.398998370341774	-64.5231514858649	8.15373586291962e-26	4.29753724539154e-23	49.3236785802531
cg02725123	0.816205332481903	0.622939817038318	64.5117743749532	8.18411636180213e-26	4.30856869573812e-23	49.3200510242667
cg26411747	0.784419494511079	0.797433971027337	64.5035767541264	8.20608005758746e-26	4.31514874170092e-23	49.3174367921992
cg12581298	0.683520330344265	0.768361391544399	64.470728831953	8.29470970287972e-26	4.35672937861739e-23	49.3069577932765
cg15749858	-0.710330168004695	0.15252857765924	-64.4432371567401	8.3696575065553e-26	4.39103631048749e-23	49.2981828995883
cg02235497	0.919664045699161	0.776689090921618	64.4062699206771	8.47155699375756e-26	4.43938798738392e-23	49.2863769174408
cg14714222	0.881535211845363	0.611865287233256	64.3813385573383	8.54101256479444e-26	4.47064642757226e-23	49.2784104457766
cg11624479	0.794479294815532	0.615610964879569	64.3612177152843	8.59750128898185e-26	4.4950536842428e-23	49.2719785777187
cg18430152	-0.888320076643774	0.337788116183517	-64.3216919319751	8.70961077180685e-26	4.54845205838999e-23	49.2593370977488
cg01951086	-0.866857650849323	0.190880341913668	-64.2735498401745	8.84822999625559e-26	4.61555667916806e-23	49.243928065048
cg06752054	0.821199227672928	0.597937101701971	64.2620400216364	8.88171198289427e-26	4.62772721156723e-23	49.2402421481191
cg05418915	0.899164646677601	0.643431893661937	64.2214430149133	9.00087134591858e-26	4.68446033712071e-23	49.2272353872438
cg10541663	0.866442872607931	0.809036028973121	64.2083123199617	9.03976951744099e-26	4.69934016042933e-23	49.2230265015865
cg07818141	0.745935229425488	0.759296186113879	64.1627280415941	9.17617933170595e-26	4.76481995343743e-23	49.2084074957043
cg20272979	-0.847043886253444	0.192641699083584	-64.1548540380936	9.19995953609103e-26	4.77173327883875e-23	49.2058810978791
cg05552184	0.940540063122535	0.781708158104757	64.0720170511445	9.45408047804502e-26	4.89796571675626e-23	49.1792814568784
cg05355436	0.844881790002365	0.80300393907859	64.0656680258686	9.47385834691282e-26	4.90264104306586e-23	49.1772411376016
cg17680211	0.827712554547047	0.746917837980961	64.0568462337134	9.50141107807916e-26	4.91132463107378e-23	49.1744057940201
cg24002003	0.790045272200314	0.633011113707238	64.0515977847014	9.51784312899659e-26	4.91160378958166e-23	49.1727187226295
cg13003571	-0.884925858725135	0.369412014822365	-64.0497939509595	9.52349751045204e-26	4.91160378958166e-23	49.1721388590195
cg02995791	0.892330327861529	0.80919750198882	64.0427559531569	9.54559279902907e-26	4.91743639887609e-23	49.1698762361818
cg24343430	0.812935223774328	0.741814442436612	64.0385350828496	9.55886965760862e-26	4.91871813273177e-23	49.1685191483702
cg21561492	0.867299245896118	0.755300960410891	63.9801225922687	9.74460594782722e-26	5.0086395689672e-23	49.1497281255632
cg06825661	0.740129206549851	0.787739218462003	63.9680081961971	9.78359739484066e-26	5.02301789220924e-23	49.1458285678947
cg06737942	0.884587716636555	0.809261480312867	63.961407229566	9.80491201173167e-26	5.02829857735499e-23	49.1437034036799
cg13419087	0.737143465277171	0.746307877689335	63.9346663039215	9.8917575055299e-26	5.06713613971476e-23	49.1350917098098
cg09594210	0.679061234873217	0.569855963435918	63.924719940278	9.92426508721251e-26	5.07808271146022e-23	49.1318875331861
cg17922998	0.876336657173051	0.631695314932246	63.8979352189962	1.00123626285803e-25	5.11741731613905e-23	49.1232561693631
cg26946092	0.84374941152112	0.796727938865192	63.8582305129539	1.01444646508129e-25	5.1791297636642e-23	49.1104538665312
cg12944530	0.870844743501912	0.613432040237834	63.8464117601915	1.01841384322241e-25	5.19356885082246e-23	49.1066413257689
cg17178220	0.850997482534034	0.74865165027813	63.841954744609	1.01991421167702e-25	5.19540880721417e-23	49.1052033579611
cg13016916	0.845878399098881	0.796170540956034	63.8362363518856	1.02184258846771e-25	5.1994224833517e-23	49.1033582666799
cg17786894	0.723010187294688	0.794310989857824	63.7998186705773	1.03421339349358e-25	5.25650198693043e-23	49.0916034149593
cg27131703	0.878039589295038	0.766980416868858	63.7749921796566	1.04273656599497e-25	5.29392013143392e-23	49.0835856330109
cg07426848	0.76987874991941	0.568230783070185	63.7266712666829	1.05953713977942e-25	5.37323222910828e-23	49.067970212125
cg02483101	0.841107360235521	0.646460421097059	63.7225734992641	1.06097485785889e-25	5.3745449716272e-23	49.0666453633159
cg10571650	-0.868298274640282	0.367147458515751	-63.6723555741214	1.07876084459258e-25	5.45857776535188e-23	49.0504016394636
cg12166520	0.886611633934382	0.794194329203242	63.6410269030092	1.09001458865415e-25	5.50940744028066e-23	49.0402606369657
cg00598204	0.780017588952042	0.748161312062644	63.6196452035396	1.09776574576433e-25	5.54244054431246e-23	49.0333362242043
cg12736773	0.815775100287549	0.653068678442113	63.6062950298957	1.10263461032401e-25	5.55614765446253e-23	49.0290114777223
cg02049210	0.744880377454434	0.5863182368625	63.6055197877218	1.10291803805325e-25	5.55614765446253e-23	49.0287603091867
cg04003883	0.797920937804258	0.762578147680169	63.597192063234	1.10596746030779e-25	5.56301077149786e-23	49.0260620164648
cg21450888	0.854111210579664	0.770061401005712	63.5951384742661	1.10672079352253e-25	5.56301077149786e-23	49.025396565584
cg01861825	-0.816067894629524	0.218592692797708	-63.5860519193702	1.11006053477769e-25	5.5736530661949e-23	49.0224518428063
cg03364683	0.831028151818113	0.583110682262308	63.545961385169	1.12492218205656e-25	5.64176721898268e-23	49.0094538751095
cg19119942	0.781919785856347	0.81687477125413	63.5428045489766	1.12610124131391e-25	5.64176721898268e-23	49.0084299895892
cg23613023	0.884778640772565	0.806355771838254	63.5359801819454	1.12865452503931e-25	5.64835219001835e-23	49.0062163852722
cg15000813	0.894279001974473	0.697095341126464	63.5044450642332	1.14053210323047e-25	5.69811707603485e-23	48.9959839465632
cg23047544	0.742560343054536	0.727592868209657	63.5029506154728	1.14109821903881e-25	5.69811707603485e-23	48.995498890009
cg16348385	0.63816243086195	0.513801565824051	63.4801981057944	1.14975358255359e-25	5.73505640943113e-23	48.988112475782
cg27621721	0.831769910108017	0.725352864078495	63.44726256265	1.16240466613322e-25	5.79182416761525e-23	48.9774149626767
cg09259797	0.861823931312724	0.801109507164406	63.3804010477081	1.18853759988524e-25	5.91556961969085e-23	48.9556790800341
cg26081974	0.941067270422729	0.818655635274164	63.3039538683074	1.21917248021943e-25	6.0567432324269e-23	48.9307954925546
cg25637972	0.873062060585016	0.765360487931654	63.3030028525152	1.21955874785986e-25	6.0567432324269e-23	48.9304857244617
cg24872571	-0.8466954065974	0.352624428410571	-63.2625086483233	1.2361254564234e-25	6.13233902979315e-23	48.9172909737278
cg20645232	0.891194828656991	0.765248579108736	63.2198277738289	1.2538420293147e-25	6.2092010719458e-23	48.903373463376
cg21699330	-0.390525199139752	0.083591345372351	-63.2186306021855	1.25434278415961e-25	6.2092010719458e-23	48.902982934202
cg11318133	0.730996874199482	0.526074216128052	63.1508074388003	1.28305669471488e-25	6.34445095105705e-23	48.8808448101921
cg17610169	-0.746719813677352	0.461341489350195	-63.1029637787673	1.30372536994916e-25	6.43966883438267e-23	48.8652121598998
cg12089079	0.844341714510354	0.776199313018224	63.076522274677	1.31529749903246e-25	6.48979743272608e-23	48.8565668490217
cg13531667	0.812731765928534	0.599756723105251	63.0178326546239	1.34136894976127e-25	6.60527056836393e-23	48.837363189668
cg19328475	-0.901967117026609	0.217598582155253	-63.0173218064599	1.34159824226382e-25	6.60527056836393e-23	48.8371959486364
cg08760493	0.786904918362327	0.773155736264704	62.9703844832448	1.36284199894778e-25	6.70040210858503e-23	48.8218231687422
cg08954277	0.945632876482066	0.784594992461093	62.9681549827006	1.36385978740692e-25	6.70040210858503e-23	48.8210926499254
cg03281139	0.932356300832741	0.648505427146149	62.9585663101549	1.36824618823785e-25	6.70910075088936e-23	48.8179504925536
cg09328012	0.73472580458752	0.769089894130832	62.9578519756251	1.3685735558174e-25	6.70910075088936e-23	48.817716387461
cg04145264	0.74087741468371	0.55712220921001	62.9272027456819	1.38269710990111e-25	6.77105735096687e-23	48.8076690755533
cg10124355	0.699284277207662	0.712301781287862	62.9032994657181	1.39381792075592e-25	6.81819236321708e-23	48.7998293928268
cg00927594	-0.907240150415175	0.379356709662847	-62.8901175105044	1.39999074258603e-25	6.84104801127971e-23	48.7955046122741
cg09788693	0.736096322383473	0.544412931351704	62.8779887617109	1.40569565508216e-25	6.86157072921315e-23	48.7915244751266
cg15896157	-0.90476931734197	0.200587066872227	-62.853566546057	1.41725692724696e-25	6.91060540856859e-23	48.783507540351
cg11972626	0.906110511505904	0.792242894377118	62.7737767423934	1.45572767513967e-25	7.09060688432615e-23	48.757291105545
cg26180015	0.743346738602538	0.536004423419655	62.7302988046151	1.47714932423577e-25	7.18726946011024e-23	48.742989920705
cg04503319	0.715271261351337	0.708312760189333	62.7205603413923	1.48199256382683e-25	7.20314743895832e-23	48.7397851313773
cg23320499	0.809010554789553	0.572315990599659	62.6976373317887	1.49345862803592e-25	7.25114721094631e-23	48.732239298928
cg15450098	-0.809890177289319	0.403981015281688	-62.6875142466957	1.4985517124996e-25	7.26813522601803e-23	48.728905983752
cg12544951	-0.821993341679553	0.202807014070086	-62.6631078259974	1.51090588310824e-25	7.3202667499243e-23	48.7208669965551
cg26996569	0.848310325818172	0.63140271260596	62.6108317590573	1.537727419365e-25	7.44230687646173e-23	48.7036365198064
cg13916928	-0.833121327053134	0.409895812092471	-62.5977102171623	1.54453770517459e-25	7.46734024566436e-23	48.6993090629847
cg09007236	0.795029955049923	0.571441945540026	62.554623194707	1.56712349888673e-25	7.56850926247295e-23	48.6850919197164
cg19541916	0.768339498508222	0.624433640545391	62.5512344903905	1.5689144294964e-25	7.56914050319264e-23	48.6839733068832
cg07211259	0.820966295714983	0.558660167493365	62.5415763435928	1.57403052737997e-25	7.58579553634042e-23	48.6807847766197
cg15128334	0.795169026161861	0.787616247420379	62.5294954013105	1.58045462378716e-25	7.6087124343274e-23	48.6767956125099
cg19869035	0.854477232861571	0.746027394485398	62.4944566335333	1.59924237631062e-25	7.69103999771915e-23	48.6652208310233
cg21960191	-0.814522651675451	0.310746046219129	-62.4579069838115	1.61908961342728e-25	7.77828393738281e-23	48.6531392121062
cg13399952	-0.884236477818105	0.196720935072204	-62.4335523227596	1.63245774679135e-25	7.83425064568047e-23	48.6450843047713
cg15230883	-0.858196276136396	0.340710982228004	-62.425889622332	1.63668761731153e-25	7.8462907634963e-23	48.6425492654996
cg21495715	0.862156746737288	0.764217745882905	62.3868537071487	1.65841457851376e-25	7.94209863960304e-23	48.629629676519
cg06433895	0.809005547875453	0.83272130598874	62.3807501154509	1.66183897507327e-25	7.95014697928285e-23	48.6276087745157
cg26314722	0.758534277603658	0.561392788513775	62.3526056934592	1.6777253332413e-25	8.01773329851195e-23	48.6182872857307
cg27478020	-0.749019827846453	0.452874121766443	-62.3439103621513	1.68266557329959e-25	8.02477737826578e-23	48.61540642448
cg14770102	0.804873533532011	0.639088348293665	62.3438153228669	1.68271965379616e-25	8.02477737826578e-23	48.6153749344151
cg05603527	-0.833794385401341	0.177459461114231	-62.326275281067	1.69273174349525e-25	8.06408912410575e-23	48.6095623453402
cg01585348	0.809169825657576	0.736155240166145	62.3217332829251	1.69533452921646e-25	8.06805809201543e-23	48.6080568762196
cg01889574	0.732897308855666	0.54751896463785	62.2893283971275	1.71402611550422e-25	8.14850517538614e-23	48.5973125505254
cg16669455	0.874277227467471	0.649120933140181	62.2191478438616	1.75525070759117e-25	8.3357953135197e-23	48.5740217280723
cg14205864	0.729118005983626	0.760860065006535	62.2026636815211	1.76508334226009e-25	8.3737684346493e-23	48.5685468755262
cg24885246	0.844157151541907	0.788319929891042	62.180685015067	1.77828317894221e-25	8.42762041695992e-23	48.5612446246104
cg19588016	0.862801873186926	0.649922692670974	62.1608759950484	1.79026853416586e-25	8.47561087654785e-23	48.5546607543144
cg21873674	0.791129815468045	0.592719853860072	62.1271472735673	1.81087093006675e-25	8.56425483119015e-23	48.5434450414801
cg12360424	0.723938953367336	0.497207103892159	62.1192682686372	1.81571930426688e-25	8.57448870495516e-23	48.5408240801063
cg04212846	0.845632308111781	0.752023170036017	62.1175210246842	1.81679631703334e-25	8.57448870495516e-23	48.5402428068538
cg19984911	0.820369992779444	0.742659428791243	62.1121716279381	1.82009788113392e-25	8.58118743524061e-23	48.5384630557006
cg23662097	0.798036896784138	0.590120198277353	62.102995076028	1.82577614360607e-25	8.59906613255625e-23	48.5354096067589
cg00691586	0.793771764690212	0.74961634974569	62.096390679962	1.82987428387727e-25	8.60947352696065e-23	48.5332117174839
cg09718987	0.716257596289482	0.802572596909546	62.083004924679	1.83820994097109e-25	8.63977622874362e-23	48.5287562469594
cg17253981	0.93694999015705	0.804136462466156	62.0608861089813	1.85207113277725e-25	8.69596035164237e-23	48.521391613887
cg08293102	0.82644257663056	0.74542875854	62.0212508675733	1.87718375982932e-25	8.80480296238462e-23	48.5081874224123
cg13166642	0.862737336441176	0.765471485599888	62.0093763513651	1.88477657983516e-25	8.83133083774562e-23	48.5042296815931
cg20589862	-0.66642094287632	0.16181148396111	-61.9952469348924	1.89385314212733e-25	8.86474934319581e-23	48.499519287797
cg27518324	0.791209245748216	0.747014981925253	61.9909954488993	1.89659319154963e-25	8.86846976368605e-23	48.4981017144434
cg13913247	0.750723466827487	0.772552808746943	61.9450174902193	1.92649216949339e-25	8.99904759214889e-23	48.4827643497195
cg23202722	0.797704811526161	0.721464423368724	61.9282013707659	1.9375504037495e-25	9.03407970041844e-23	48.4771516442546
cg17253459	0.720480756158206	0.752089007818816	61.9275882437285	1.93795484788867e-25	9.03407970041844e-23	48.4769469691258
cg24605325	0.805057516716344	0.590656600857416	61.8568607897935	1.98520799573651e-25	9.23920914423476e-23	48.453321433922
cg21108215	0.868603176964238	0.783746037124367	61.8556734387569	1.98601148501899e-25	9.23920914423476e-23	48.4529245586274
cg14801518	-0.829229837848384	0.358404731936801	-61.8462931555674	1.99237117448962e-25	9.25934701489871e-23	48.4497888750335
cg06930722	0.880787365333791	0.623547611680735	61.7698625399267	2.04499137974763e-25	9.49421608900959e-23	48.4242195303159
cg15808795	0.804997721435924	0.760055196670004	61.7569720806707	2.05400850641407e-25	9.52637861810007e-23	48.4199036399436
cg02922879	0.846237991712498	0.754103057970617	61.7511864588759	2.05806918631342e-25	9.53551140987961e-23	48.4179662134972
cg13652008	0.814072506091564	0.743045454959596	61.6274539024433	2.14695371775661e-25	9.93723522296867e-23	48.3764835158986
cg09529871	0.831404281206614	0.783983553513455	61.6054483604409	2.16317804943108e-25	1.00021755021919e-22	48.3690962001324
cg05415670	0.797289090103373	0.780989805928352	61.5393973008994	2.21265183436161e-25	1.02205683668065e-22	48.3469050341023
cg00412851	0.890832135140394	0.812642574501772	61.5254975360979	2.22321313452713e-25	1.02527083416001e-22	48.3422317542548
cg25211093	-0.919375810209264	0.37860951541916	-61.5243236215534	2.22410751021967e-25	1.02527083416001e-22	48.3418370152472
cg25731261	0.851855831857476	0.704600638373312	61.5095315340714	2.23540955934472e-25	1.02943997192005e-22	48.3368623281528
cg23514340	0.800175239059292	0.626595066837353	61.4978637776548	2.24436684346391e-25	1.03252198547289e-22	48.3329374367591
cg06617335	0.703081026519296	0.557639744115833	61.4860079520967	2.25350700531492e-25	1.03568183346081e-22	48.3289484320068
cg09671309	0.666125422692021	0.818461396260797	61.4757924796778	2.26141380392805e-25	1.03826905070377e-22	48.3255106528402
cg02153681	0.772197008094396	0.711927985138931	61.4356279673506	2.29278392034634e-25	1.05161279388843e-22	48.3119880549841
cg14145074	0.777983483608432	0.597169396899351	61.3817152732806	2.33560982593662e-25	1.07017876959072e-22	48.2938212408894
cg11029367	0.864231332111524	0.746893677685349	61.371270056622	2.34400345443066e-25	1.07294640051153e-22	48.2902994913608
cg07144560	0.752468648339064	0.67777769573494	61.3296909615763	2.37773017103928e-25	1.08729284080092e-22	48.2762739092075
cg09317239	-0.806759654793288	0.342161466844224	-61.3170612507129	2.38807501122132e-25	1.09092913663919e-22	48.2720115233425
cg08176353	-0.813515783339999	0.318628532143509	-61.2375485272037	2.45429440549227e-25	1.12005741982781e-22	48.2451544227381
cg11543592	-0.775019285473763	0.190084079823315	-61.2257000768749	2.46432536017513e-25	1.12351057495744e-22	48.2411490383974
cg26353176	0.772579811709979	0.816949081334138	61.1941800768669	2.49121987016182e-25	1.13463741359188e-22	48.2304894626009
cg00578304	0.699500351863672	0.721797457648617	61.1555572658026	2.5245944185825e-25	1.14869046045504e-22	48.2174194993671
cg14741888	0.684365881807107	0.493276040236316	61.1384018353108	2.53956850704407e-25	1.15435162317693e-22	48.2116111561534
cg05656364	-0.805089079428245	0.190852123041848	-61.107365902393	2.56689491746183e-25	1.16561061934265e-22	48.201098662368
cg18192602	0.847023552567073	0.816318172259488	61.1018684404557	2.57176731005207e-25	1.16666112868243e-22	48.1992359428502
cg15647296	0.786860612987577	0.565262023411359	61.0606002271981	2.6086538517191e-25	1.18221806912252e-22	48.1852469748663
cg17308012	0.753911681691347	0.765861154292268	61.0397111482371	2.62753576267926e-25	1.18959268079752e-22	48.1781620550308
cg00524220	0.762974172428946	0.622396661643418	61.0164320054346	2.64874676974184e-25	1.19800609106449e-22	48.1702633253597
cg26581206	0.805237647268607	0.724789636009001	60.9767001230769	2.68536394059177e-25	1.21301213782624e-22	48.1567743608539
cg05033369	0.796046300496255	0.549256651040171	60.9724852452035	2.689279373402e-25	1.21301213782624e-22	48.1553428379243
cg07591362	0.8730426331081	0.774047194469921	60.9718107566108	2.68990649764718e-25	1.21301213782624e-22	48.155113747325
cg14482093	0.713107745394508	0.790717054495004	60.964195815534	2.69699732897887e-25	1.21500795677348e-22	48.1525271310417
cg17626734	0.908819193376467	0.782935256198319	60.9155125275139	2.74279485236655e-25	1.23415869041994e-22	48.1359820767173
cg15580355	0.649215540369828	0.582672443587503	60.9128242385712	2.74534739142903e-25	1.23415869041994e-22	48.1350680316707
cg06942111	0.814296617821785	0.772862171925506	60.9104245792448	2.74762797652221e-25	1.23415869041994e-22	48.1342520857206
cg17405000	0.795385239094162	0.77111416707904	60.888906458567	2.76816719325427e-25	1.24203096533269e-22	48.1269337747163
cg27084736	0.826380378947996	0.733147091286375	60.8854534955981	2.77147801127586e-25	1.24203096533269e-22	48.1257591548467
cg00856041	-0.717450086686639	0.147296523385588	-60.8835269790039	2.77332702223833e-25	1.24203096533269e-22	48.125103765338
cg00089486	-0.537919215687298	0.168719549101064	-60.8520436366002	2.80372745547082e-25	1.25441352720677e-22	48.1143900542577
cg08657654	-0.837894756216947	0.336935654735761	-60.8003773241564	2.85437501851603e-25	1.27582168107024e-22	48.096794777212
cg16286755	0.6891121035941	0.823285982312556	60.7443288664377	2.91040299992923e-25	1.29959043261287e-22	48.0776883512379
cg18128976	0.71603740100374	0.756673604487197	60.7277961688527	2.92714865806148e-25	1.30578898698318e-22	48.0720487620887
cg02097616	0.907172042351765	0.803274929909158	60.7136053426133	2.94160272716129e-25	1.31095415380264e-22	48.0672066663762
cg09725874	0.664301873517793	0.523523087311459	60.6751127557241	2.98118684234621e-25	1.32631542702954e-22	48.0540661643103
cg15312943	0.809480698721596	0.776392020317313	60.6734312877549	2.9829286524479e-25	1.32631542702954e-22	48.0534919381332
cg04470054	0.930933904559984	0.654177778023883	60.6716270570343	2.98479881584591e-25	1.32631542702954e-22	48.0528757684791
cg20413392	-0.730953255478001	0.383452310066182	-60.6197510603829	3.0390989471006e-25	1.34912911487111e-22	48.0351506983373
cg20382081	0.604879311258408	0.79021102720694	60.6135523255575	3.04565617497778e-25	1.35072481199817e-22	48.0330315794211
cg15770702	0.847904488487515	0.58229138374583	60.6044973911885	3.05526141973913e-25	1.35366786576605e-22	48.0299355989717
cg00813162	0.624454205193134	0.636435069905152	60.5761819186673	3.08550293234969e-25	1.36573945814325e-22	48.0202509185809
cg22928386	-0.883969914131262	0.185783713125032	-60.5723970928079	3.0895688859166e-25	1.36621275536201e-22	48.0189560221922
cg10433043	0.817557595826335	0.751619902078955	60.4961358965532	3.17270091502898e-25	1.40161441295626e-22	47.9928457616364
cg07017125	0.845735877524428	0.783517682098245	60.4865133931017	3.18335555216011e-25	1.40495995138946e-22	47.9895486213422
cg08781365	0.840698202295042	0.755044046778921	60.4773553039563	3.19353075555827e-25	1.40676429455876e-22	47.9864100717888
cg09009070	-0.900557887968271	0.348615591820899	-60.4772795486134	3.19361506628133e-25	1.40676429455876e-22	47.9863841076359
cg00762678	0.705102665028335	0.604840219738246	60.4620926092217	3.21056428363554e-25	1.4128652148188e-22	47.9811782543155
cg17679604	0.832664305992902	0.623312806688713	60.4018711368508	3.27870648196409e-25	1.44146101465019e-22	47.9605209600087
cg04700292	-0.867757706170122	0.410964463399796	-60.3920604413815	3.28995019296424e-25	1.44501078273057e-22	47.9571535119431
cg17926328	0.830399467267422	0.761270538813585	60.3816175439065	3.30196281356336e-25	1.4488911129275e-22	47.9535683988475
cg03069098	-0.87941307116115	0.348279582448626	-60.3695768858548	3.31587037934738e-25	1.45359467754641e-22	47.9494339111371
cg21735491	0.822829088309649	0.552483765004323	60.356231329063	3.33135685036651e-25	1.45880802500486e-22	47.9448502827095
cg27485075	0.653220023011429	0.614207488683537	60.353820613926	3.33416236111308e-25	1.45880802500486e-22	47.9440221852857
cg15174117	0.878813441634428	0.7907231509839	60.3473912096813	3.34165679186364e-25	1.46068528089986e-22	47.9418134608914
cg13166098	0.789968011865598	0.726853248016283	60.343269658082	3.34647035052742e-25	1.46138821600475e-22	47.9403974270972
cg06498520	0.873936451091264	0.650125923295594	60.3366726267332	3.35419013536359e-25	1.46335772690298e-22	47.9381306742068
cg26730763	0.744883635359738	0.545966248258367	60.3132670718156	3.38172985169265e-25	1.47396219568374e-22	47.9300862629499
cg03521044	-0.450149480746626	0.106754007169367	-60.2774335651987	3.42435223884219e-25	1.49111406801389e-22	47.9177637005386
cg08528170	0.739806420499235	0.54142640013405	60.2686070696962	3.4349370497787e-25	1.4942959450044e-22	47.9147271656295
cg05364072	-0.882347871894024	0.396152831878966	-60.2499200754164	3.45745984291825e-25	1.50266016871769e-22	47.9082967464978
cg07954414	0.678060993300603	0.624253288357123	60.239774625584	3.46975251146206e-25	1.50656654047682e-22	47.9048046497129
cg24142603	-0.950251568384735	0.325343420057686	-60.2033432650117	3.5142728228538e-25	1.52444540691463e-22	47.892259483752
cg14444376	0.951045710540729	0.799305090496359	60.1875797735556	3.53372131195598e-25	1.53142479404358e-22	47.8868287066939
cg06800222	0.819566235895833	0.788290525875775	60.1622967197115	3.56515037903532e-25	1.54357807151566e-22	47.8781149957794
cg04436847	0.853967504312372	0.82318435593099	60.144587015607	3.58733929383671e-25	1.55171143970882e-22	47.8720089957776
cg17759224	0.786208299691992	0.632686744785008	60.1404115027862	3.59259192694181e-25	1.55251050749956e-22	47.8705690609818
cg20382493	0.738072409190559	0.696859207108085	60.1017806547881	3.64157159504279e-25	1.57218646391663e-22	47.8572418746832
cg21912060	-0.901096978405495	0.206883832599965	-60.0928141972536	3.65303972540177e-25	1.57564554513522e-22	47.8541471962215
cg02415661	0.830988150123048	0.606131766669394	60.0790055036219	3.67077510178676e-25	1.58070200610189e-22	47.8493802706661
cg24686551	0.790906894388928	0.733446213612846	60.0758963469234	3.67478080718048e-25	1.58070200610189e-22	47.8483067853901
cg07874386	0.868780953909388	0.593578862138673	60.0755989230636	3.67516423519554e-25	1.58070200610189e-22	47.8482040918982
cg01267076	0.891768126320278	0.785084053110378	60.0616661036052	3.69317293864453e-25	1.58695049430483e-22	47.8433927847123
cg12205429	0.617196427953728	0.822130008987698	60.0112197799659	3.75915335613859e-25	1.61378117382029e-22	47.8259622233022
cg21055554	0.764683578943314	0.567548146293708	59.9526346085662	3.83733056278086e-25	1.64579245237763e-22	47.8056991022907
cg12683410	0.751379516424461	0.808534871916987	59.9373041236397	3.85806755324705e-25	1.65313118251961e-22	47.8003930592668
cg15699321	0.92308826482885	0.812051778075997	59.9156366181567	3.8875767030223e-25	1.66421135650225e-22	47.7928911441808
cg08061524	0.932817725412806	0.806198077051435	59.911470331893	3.89327783672769e-25	1.66508846017122e-22	47.7914483116068
cg00670913	0.737036755696247	0.73082443286314	59.8886249060234	3.92469542311098e-25	1.67695209967247e-22	47.7835347052129
cg03450180	0.722786276898127	0.747541824931034	59.8828608108415	3.93266420423967e-25	1.67795668228299e-22	47.7815375072891
cg04122815	-0.814881791367196	0.193788239797184	-59.8776457482959	3.93988855155606e-25	1.67795668228299e-22	47.7797303600559
cg00018010	-0.843100499935866	0.33266365943538	-59.8771094113029	3.94063231860712e-25	1.67795668228299e-22	47.779544496241
cg04756252	0.885091178654099	0.743964416985487	59.8762904162769	3.94176834621983e-25	1.67795668228299e-22	47.7792606757174
cg10683939	0.787672112541858	0.768241537298632	59.8268890767499	4.01093099225744e-25	1.70580554914188e-22	47.7621328261284
cg05626927	0.879426324474434	0.644012955643255	59.8181260810913	4.02333140673934e-25	1.70948464272743e-22	47.7590929897417
cg19505659	0.699113136631133	0.741356492291426	59.7878723620849	4.06645248126791e-25	1.72619771949241e-22	47.7485943487051
cg12281446	0.836205240344707	0.61530018464115	59.7739909908366	4.08639947859669e-25	1.73234765342636e-22	47.7437752704342
cg18108683	0.879659994461607	0.762791844904811	59.7725058897057	4.08853956940353e-25	1.73234765342636e-22	47.743259627133
cg17164905	-0.819103689970952	0.386464826611567	-59.7518075822894	4.11848911287445e-25	1.74341724368671e-22	47.736071473801
cg19998294	0.897209992397526	0.797603331904774	59.7328479558562	4.14612443637982e-25	1.75348756195726e-22	47.7294847163381
cg01789499	-0.750773590796395	0.435562328935353	-59.7298124592839	4.15056693735844e-25	1.75373954811037e-22	47.7284299407691
cg17219326	0.89397612427823	0.626075755322647	59.6748106750969	4.23193204873372e-25	1.78646309290573e-22	47.7093076242817
cg08461097	0.851614806827259	0.76819286424268	59.6697654886725	4.23947863203074e-25	1.78799324988819e-22	47.7075526026972
cg08337633	0.783877480509935	0.577401051282127	59.5837228752766	4.37037308537847e-25	1.84149426372911e-22	47.6775964859264
cg13119182	0.735323888852029	0.82378476802311	59.5621968317005	4.40377720490686e-25	1.85258627818157e-22	47.6700946204019
cg14779622	0.774883050179032	0.717758309832434	59.5615247251632	4.40482447313904e-25	1.85258627818157e-22	47.6698603418067
cg05885720	0.859204305070326	0.755458887036123	59.5477787976474	4.42630050486771e-25	1.85990291536796e-22	47.6650682333314
cg26929394	0.754056551088777	0.543966268378173	59.4883992579984	4.52033979274926e-25	1.89766861409974e-22	47.6443532687278
cg23963984	0.804075216752683	0.578915643084619	59.4764189719567	4.53956522593753e-25	1.90398636812988e-22	47.6401710929442
cg07589342	0.849582783753183	0.598322992918697	59.4417157810993	4.59574001839908e-25	1.9257755806878e-22	47.6280513658135
cg10665961	-0.904575377816374	0.342600659586308	-59.4131311365881	4.64255706690678e-25	1.9430324038286e-22	47.6180626046956
cg06705237	-0.825592134620717	0.367519079472499	-59.4113771194526	4.64544607526304e-25	1.9430324038286e-22	47.6174494993172
cg05483776	0.78187168321018	0.809022575971194	59.3995910670666	4.66490753733013e-25	1.94938404706157e-22	47.6133292420958
cg16636054	0.494040162759308	0.708474365232271	59.3906108852334	4.67979315151793e-25	1.95381364075874e-22	47.6101892761155
cg08188779	0.839406957647237	0.592450378458748	59.3875767902281	4.68483372134004e-25	1.95412858361952e-22	47.6091282709358
cg12453228	-0.753059640461186	0.213210189314386	-59.3839896329164	4.69080043193402e-25	1.9548289076079e-22	47.6078737858822
cg03192897	-0.904552448117775	0.306565423636548	-59.373491129925	4.70830891229244e-25	1.96033343945502e-22	47.6042018140998
cg17837069	0.803263424150573	0.562080774219829	59.3664064251977	4.72016281276876e-25	1.96347575544654e-22	47.6017234521355
cg02119938	0.94724531248424	0.7990280075495	59.3374739762847	4.76889694760271e-25	1.98193966032958e-22	47.5915989496626
cg02218506	0.788830739174059	0.751670262719733	59.2979970539798	4.8362436127094e-25	2.00809820170341e-22	47.577775760395
cg23239344	0.673461749352909	0.740442686839907	59.274354311777	4.87705361676604e-25	2.02320065006352e-22	47.5694921817365
cg08556511	0.877213500078199	0.771090055324024	59.2568631579321	4.90747722294269e-25	2.03397085519255e-22	47.5633615535893
cg16292885	0.677793088832729	0.834293342925178	59.2398912785991	4.93718758984188e-25	2.04442615266559e-22	47.5574110205743
cg00006459	0.890360351064826	0.793740056818183	59.2127615869997	4.98507157940666e-25	2.06238111049663e-22	47.5478951340886
cg26826183	0.807153605093805	0.603219626690305	59.2030949871489	5.00225042651138e-25	2.06625918852569e-22	47.5445033588417
cg20732304	0.794967799536104	0.766499751469909	59.2023877117472	5.00350978072944e-25	2.06625918852569e-22	47.5442551690733
cg17521583	0.93394182143729	0.658805860447196	59.1944134737474	5.01773146904234e-25	2.07025697199194e-22	47.5414567054835
cg04384112	0.831222142994852	0.727467958872188	59.1918703369762	5.02227593227467e-25	2.0702584270193e-22	47.5405641344966
cg10072319	0.917730395357745	0.751197622411332	59.177407810429	5.0482018316508e-25	2.07906567034139e-22	47.5354873809906
cg01413582	0.719154211701754	0.547691569071744	59.1690567488931	5.06323593632059e-25	2.08337535715516e-22	47.5325552999003
cg13692543	0.868227594466721	0.782052447859573	59.1601875450992	5.07925417012168e-25	2.08808184734011e-22	47.5294407974833
cg19923393	0.945037813309375	0.796930426702736	59.1403509761751	5.11527234728351e-25	2.10099442869372e-22	47.5224731386481
cg16884222	0.730123050055902	0.534160945488434	59.1359685821754	5.12326566530055e-25	2.10238348286874e-22	47.5209334608016
cg07217824	0.812100841948031	0.593995246333484	59.0854358683315	5.21638588323937e-25	2.13867130218315e-22	47.5031705704003
cg11185291	0.608853574153171	0.752250010354082	59.0689910979899	5.24707060527814e-25	2.14931892152053e-22	47.4973864098376
cg13727629	0.688320766901448	0.630557993244701	59.0543257623475	5.27459444276915e-25	2.15865381723778e-22	47.4922266355932
cg02963266	0.786680555056124	0.707577932478298	59.047682739289	5.28711174035668e-25	2.16183597627445e-22	47.4898889242609
cg09250678	-0.864077314075177	0.20105622568542	-58.9972476706861	5.38316565605891e-25	2.19913893750342e-22	47.4721311167227
cg10485752	0.886189598414097	0.775642677119863	58.9924797758708	5.39234017861384e-25	2.20091478140719e-22	47.4704515107029
cg04007841	-0.758788508767816	0.401705822502104	-58.9599078596925	5.45545553381949e-25	2.22468401826802e-22	47.4589732608037
cg19418318	0.887904116088661	0.774481671435896	58.941011819902	5.49242487002515e-25	2.23775819704483e-22	47.4523111450296
cg11644815	0.593636652860829	0.450042040660573	58.9322820549293	5.50959278645619e-25	2.24274861363682e-22	47.4492325245621
cg05877550	-0.789330351458923	0.377828477079112	-58.9059432010042	5.56173194756731e-25	2.26195291009403e-22	47.4399408718634
cg15503018	0.76058184536251	0.732923744269063	58.8906492042593	5.59224404631254e-25	2.27233510085058e-22	47.434543450985
cg22070156	0.903509024824985	0.803051473791752	58.8668921699907	5.63998823059404e-25	2.28820510175834e-22	47.4261562650673
cg03746015	0.907797410330621	0.799266544069792	58.8662234642415	5.64133827811712e-25	2.28820510175834e-22	47.4259201311272
cg05922714	0.799940753154756	0.569144232333762	58.8583776221919	5.65720351457001e-25	2.29260058162454e-22	47.423149379845
cg06516476	0.737567053255531	0.719163280114174	58.7986733694362	5.77947349894751e-25	2.34007083739357e-22	47.4020515371049
cg26430059	0.809924868268457	0.557108829228096	58.7725775085087	5.83378187526358e-25	2.3599640592293e-22	47.392822560268
cg12616941	-0.9321983016384	0.355228320383987	-58.7644594442644	5.85078520992099e-25	2.36474422433961e-22	47.3899506312784
cg10226546	-0.82847527250806	0.202994323099776	-58.735043314901	5.91283335899488e-25	2.38748701974191e-22	47.3795404187299
cg15157024	0.865504599773463	0.778234194571865	58.7328306725384	5.9175283110885e-25	2.38748701974191e-22	47.378757144005
cg26546884	0.860655303642491	0.766408244084855	58.7198767747203	5.945093294073e-25	2.39648760716253e-22	47.3741708156568
cg21240048	0.842369107213308	0.773153220408888	58.6778516613362	6.03544897829275e-25	2.4300145284687e-22	47.3592841438512
cg15200009	0.865511682202214	0.787671224634524	58.6762479546732	6.03892535973117e-25	2.4300145284687e-22	47.3587158257752
cg01421615	0.690662418221446	0.784563285384918	58.6560172747475	6.08296020572697e-25	2.44557529752468e-22	47.3515450517321
cg08654262	0.825177799751468	0.749802022572561	58.6447223754614	6.10769120975793e-25	2.45335462505792e-22	47.3475403841659
cg06376598	0.871264206350345	0.639522552457415	58.6377267337784	6.12306144483022e-25	2.4573635064371e-22	47.3450596155475
cg07092135	0.896106442957737	0.767321551113115	58.6324074836293	6.13477555196277e-25	2.45989931565114e-22	47.3431731045257
cg07482916	-0.60060630925779	0.271773548431454	-58.6148550527977	6.17359641897162e-25	2.47329028415936e-22	47.3369466688503
cg14322157	0.677568171203042	0.787642392560301	58.5576281697358	6.3019616455255e-25	2.52249985409265e-22	47.3166321048636
cg08539872	0.919854747563862	0.648991395246447	58.519210744463	6.38970070021092e-25	2.55537583002909e-22	47.3029823089322
cg17277615	0.708678141772876	0.757571520749576	58.5081927243632	6.41509932151787e-25	2.56328477797827e-22	47.2990657615163
cg18160135	0.865916248658992	0.628837950393387	58.4941091471486	6.44771861798232e-25	2.574062517622e-22	47.2940583259226
cg10188797	0.790859896537996	0.723074813445382	58.4814580126889	6.47716825639265e-25	2.58355711266139e-22	47.2895590656242
cg18591489	-0.806280995198045	0.331237656032696	-58.4740723156139	6.49442594403697e-25	2.58667178012721e-22	47.2869319146319
cg20611272	-0.765062452438879	0.19515021752456	-58.4732611610769	6.49632424874572e-25	2.58667178012721e-22	47.2866433582724
cg07944051	0.760454441675966	0.792157985937297	58.4558294839467	6.53725942273916e-25	2.60069977610909e-22	47.2804412291653
cg17080882	0.907709900107542	0.769126528379145	58.4411050880513	6.57204740868303e-25	2.6122599251026e-22	47.2752007549127
cg07475654	0.716764831549949	0.536799645907718	58.4342486562752	6.58831255722267e-25	2.61446103486297e-22	47.2727600261624
cg10465839	0.639666471847789	0.562183880087214	58.433936419256	6.58905426302901e-25	2.61446103486297e-22	47.2726488696099
cg24567694	0.777324680494319	0.587620646715288	58.4032090376306	6.6624751754004e-25	2.64129483236243e-22	47.2617067059815
cg01391063	0.849582206392128	0.815268181450719	58.3878547919326	6.69948350242873e-25	2.65365901267792e-22	47.2562366134974
cg04797742	-0.855612625922123	0.370263705714857	-58.3506628823332	6.79002195736703e-25	2.68522652765454e-22	47.2429800873047
cg26110900	0.846462635800208	0.754989050770927	58.3502806170985	6.79095915067816e-25	2.68522652765454e-22	47.2428437860435
cg07038187	-0.824687390843716	0.397597235207595	-58.3122104004554	6.88497698561592e-25	2.71864094308256e-22	47.2292644698203
cg16523740	0.790492168020994	0.792905640992506	58.3112402097882	6.88739068952283e-25	2.71864094308256e-22	47.2289182837844
cg01570480	-0.912212220484974	0.37317076723847	-58.3086911524813	6.89373662366255e-25	2.71879192395674e-22	47.2280086921241
cg19464780	0.872515135491747	0.790744677767507	58.2943286604088	6.92960695727701e-25	2.73057658417646e-22	47.2228828413137
cg15936446	0.728737506146071	0.646818220747874	58.2886634336431	6.94380955453909e-25	2.73180039701503e-22	47.2208605881649
cg24473500	0.79829156339702	0.598839843985579	58.2883099765726	6.94469667289689e-25	2.73180039701503e-22	47.2207344113503
cg07366670	0.72293894527139	0.565131554235649	58.2797000067319	6.96634295036634e-25	2.73795294353579e-22	47.2176605714089
cg05506581	0.851826674581839	0.772481088259428	58.2758781707528	6.97597403170767e-25	2.73937667596541e-22	47.2162959800601
cg22584911	0.807673729820898	0.816648866105032	58.2616219380921	7.01202309948409e-25	2.75116303897228e-22	47.2112049056563
cg03635766	0.815109752190134	0.769447384100184	58.2267730539651	7.10096732080844e-25	2.78299653931656e-22	47.1987541739351
cg09907068	0.923368642029685	0.787604200230648	58.2250610254965	7.10536722547099e-25	2.78299653931656e-22	47.198142293029
cg04877910	-0.784059746152496	0.16023847367202	-58.1757170932134	7.23341527226365e-25	2.83071790281349e-22	47.1804982080714
cg14791395	0.889210438836485	0.785737977271449	58.1293492319146	7.35594303627168e-25	2.87619896197823e-22	47.163903284268
cg27614178	0.891937402874954	0.640369295148514	58.1083606972198	7.41211809580671e-25	2.89370585242088e-22	47.1563867629681
cg12813802	0.694667584935413	0.833496274895413	58.1078794106232	7.41341149706651e-25	2.89370585242088e-22	47.1562143671504
cg23033845	-0.808553669293162	0.373371461525844	-58.090220818727	7.46103063810782e-25	2.90980194886205e-22	47.1498880122116
cg16385330	-0.865484605637284	0.330355080188285	-58.0744729032494	7.50376747995835e-25	2.92396806135711e-22	47.1442443914346
cg19728345	0.797877610634334	0.661045263647212	58.0429438310016	7.59010338293302e-25	2.95508457157386e-22	47.1329401803403
cg25116615	-0.870408217248465	0.34308023795882	-58.0347623621081	7.61267616427268e-25	2.95802273893871e-22	47.1300057513777
cg16119522	-0.817956654729652	0.259758399014466	-58.0311789718326	7.62258490705382e-25	2.95802273893871e-22	47.1287203617122
cg15770585	0.831967088514475	0.812141914055298	58.0301699130348	7.62537757864011e-25	2.95802273893871e-22	47.1283583888172
cg27064337	0.827246051481625	0.59735028924062	58.0295931257061	7.62697437661788e-25	2.95802273893871e-22	47.1281514786601
cg20294304	-0.82247314364558	0.165762058080606	-58.0278676137218	7.63175343405722e-25	2.95802273893871e-22	47.1275324745292
cg06614257	-0.859680606781306	0.322838168663313	-58.0261264317193	7.63657906984023e-25	2.95802273893871e-22	47.126907828486
cg09491944	0.892188486062529	0.807286765702983	58.0167452634562	7.66263373485906e-25	2.96559537016943e-22	47.1235419960418
cg17104700	0.598869108524047	0.690166707670206	58.002952385028	7.70111033303906e-25	2.97795861911437e-22	47.1185922172181
cg13318787	-0.748255774443776	0.149468216444644	-57.9699773812544	7.7939194610078e-25	3.01129306904073e-22	47.1067534043639
cg27177158	0.858384970199124	0.643161422700143	57.9624049226465	7.81539723059953e-25	3.01703450584473e-22	47.1040336664054
cg13978777	0.850287374533731	0.603385260126137	57.9596281033969	7.82328864390097e-25	3.01752582541531e-22	47.1030362411447
cg08787837	0.775226164552298	0.590166588134655	57.945080087623	7.8647690521958e-25	3.0309609962693e-22	47.0978097787148
cg08452338	0.876779807235918	0.771444807973037	57.942306038907	7.87270473480132e-25	3.03145676996898e-22	47.0968130213262
cg01415937	0.798667371143953	0.557587812709107	57.9251799967104	7.92188295571217e-25	3.04781912096096e-22	47.0906582158811
cg18185648	0.774674877583093	0.732148334928261	57.9200880277471	7.93656672488233e-25	3.05089387482386e-22	47.0888278641355
cg21364607	-0.812716271478931	0.380196870632827	-57.882095049894	8.04703098359878e-25	3.09075138646379e-22	47.0751653815185
cg01883046	0.7946203383208	0.789882078327397	57.8526642234396	8.13370667789475e-25	3.12141263595875e-22	47.0645751231704
cg16342115	-0.454018725030084	0.112604083820552	-57.8406745833389	8.16929662654334e-25	3.13243399916516e-22	47.0602591278085
cg05191839	0.832835025124967	0.644024367670611	57.8066880863169	8.27107071330324e-25	3.16879315033788e-22	47.0480194268782
cg19565094	0.767467814272114	0.675375021354883	57.7945233509063	8.30782039000692e-25	3.18020016289509e-22	47.0436365688033
cg07613333	0.914333955332187	0.809237519527607	57.7486844059725	8.44784280651796e-25	3.23108725999967e-22	47.0271120548172
cg19064304	0.827617231462998	0.801097684983976	57.7455031502333	8.45765169734985e-25	3.23212739760165e-22	47.0259647073273
cg26926138	-0.836879880278854	0.246965736689654	-57.6945421572458	8.61641754835258e-25	3.28805328651615e-22	47.0075757186597
cg03339609	0.702003081477223	0.556627449694001	57.6939058300915	8.61841959462788e-25	3.28805328651615e-22	47.007345990884
cg12705326	0.793114646106219	0.752452965874616	57.6829587912838	8.65293810963174e-25	3.29846238592158e-22	47.0033934391406
cg03062944	0.912203038693899	0.624455309006246	57.6526853605288	8.74915282749473e-25	3.33235276991071e-22	46.9924585878921
cg03668763	0.867898989390873	0.822390253083349	57.6491803538811	8.76036452787093e-25	3.33383788973425e-22	46.9911921622839
cg00174992	0.556729037840854	0.752320175937445	57.6364824386482	8.80110831533246e-25	3.34654986825957e-22	46.9866034561873
cg07639900	-0.763904762243479	0.440691501632128	-57.6041134110806	8.90587076165755e-25	3.38356294912274e-22	46.9749010864064
cg10905180	0.923734253172208	0.651775002027102	57.597760919362	8.92658341652408e-25	3.3886083642194e-22	46.9726036240379
cg21193744	0.880080350066006	0.771425609948956	57.5881887032734	8.95788946431847e-25	3.39766338242715e-22	46.9691411807572
cg09276998	0.781871820715236	0.570354409521515	57.5633889536206	9.03953317354069e-25	3.42578019048124e-22	46.9601677258641
cg00099835	0.803839010927909	0.577159684125286	57.5576388357494	9.05857425760087e-25	3.43014500812526e-22	46.9580865175575
cg03850811	0.887034501047693	0.766007661020443	57.5532060165122	9.07328186612885e-25	3.43051673201942e-22	46.956481939052
cg12291654	-0.887274003809336	0.368134503083055	-57.5528075889285	9.07460502909657e-25	3.43051673201942e-22	46.9563377107992
cg03924551	0.854588128186511	0.792214378131672	57.5501349649837	9.08348593627696e-25	3.43102905816738e-22	46.9553702096013
cg18351406	-0.841658636375759	0.173389676333666	-57.5412816277217	9.11296989005479e-25	3.43931631007854e-22	46.9521649118729
cg27291710	0.784023881663037	0.570739412286759	57.5164111056896	9.19633257933808e-25	3.46790735007943e-22	46.9431577930803
cg08305533	0.532109447202647	0.785770240222299	57.5008612561712	9.24885889459406e-25	3.48483244515238e-22	46.9375240821685
cg00993308	0.785973383198632	0.748142487017475	57.4719361673831	9.34740307174967e-25	3.51905411597142e-22	46.9270400752089
cg12475590	0.862586648619129	0.785280155219293	57.4663337297741	9.36661661569477e-25	3.52337803734439e-22	46.9250087817056
cg03323953	-0.835126559708902	0.359047575080565	-57.4447317026065	9.44108863373479e-25	3.54846390684751e-22	46.9171744328674
cg02480675	0.904438871229876	0.742463886192515	57.4421455049288	9.45004589218543e-25	3.5489047962984e-22	46.9162362870016
cg09972881	-0.781699616355816	0.347313186620828	-57.4157684423822	9.54191221564192e-25	3.58045530718791e-22	46.906665334469
cg02947450	-0.8646632898995	0.364994306113424	-57.3725855759303	9.69433368390555e-25	3.63465762321495e-22	46.8909859616242
cg00318947	-0.792613941476329	0.332124832855053	-57.3506980362448	9.7725609153464e-25	3.6609763738008e-22	46.8830338195402
cg01255894	-0.76066406676905	0.193152017325754	-57.320442504962	9.88178555410303e-25	3.69885455826856e-22	46.8720359540377
cg17049050	0.898969451826623	0.806389384795475	57.2869877436254	1.00040489292823e-24	3.74154712661945e-22	46.8598677605222
cg04200243	0.824738755452363	0.614521053560291	57.2594679871818	1.01058092016052e-24	3.77650776483921e-22	46.8498524123599
cg16606773	0.876544470972201	0.747270217244489	57.2234976010742	1.02404540137189e-24	3.82368991760408e-22	46.8367536449122
cg22626525	0.687400761494018	0.692562357672507	57.2021587343599	1.03212162785263e-24	3.85069207327571e-22	46.8289787425079
cg01485547	-0.475352577448726	0.264440592299372	-57.1963653536523	1.0343257667427e-24	3.85576010070043e-22	46.8268673523196
cg03803789	-0.595487046850256	0.301661924157024	-57.1617569731175	1.04759586077515e-24	3.90203781769605e-22	46.8142494899481
cg04159903	0.723927725011213	0.605446717850338	57.0502361971736	1.09158287020888e-24	4.06255956209739e-22	46.7735331542475
cg14630032	0.755185522832225	0.699059775720482	57.0422197094627	1.0948184008173e-24	4.07127779051074e-22	46.7706029700121
cg08402365	-0.902115760907169	0.178221296838745	-57.0380763938645	1.09649461646906e-24	4.07418794290473e-22	46.7690883297541
cg21190595	0.736400137448951	0.55962150190095	57.017690389247	1.10478117698262e-24	4.10163506838882e-22	46.7616342186604
cg16438182	0.798758368646714	0.812270368057441	57.0069701739889	1.10916503798198e-24	4.11456006888823e-22	46.7577132177309
cg24414282	0.546183984355257	0.75108996808643	56.9950031018886	1.11408030040854e-24	4.12943373788016e-22	46.7533352156725
cg12614090	0.707079230802561	0.596611969033124	56.9825171021322	1.11923301795157e-24	4.14516267436474e-22	46.7487662975969
cg02540537	0.685676735734226	0.825011407662181	56.9710684159954	1.12397958526158e-24	4.15679844441467e-22	46.744575993445
cg24074594	0.86406891256996	0.603320033191894	56.9705420915825	1.12419830272714e-24	4.15679844441467e-22	46.7443833326385
cg16085649	0.773087638965315	0.766508935789654	56.9644562851163	1.12673053704279e-24	4.16278540634668e-22	46.7421554844876
cg08222702	0.770039768088354	0.728535428584023	56.9464622308927	1.13425264539232e-24	4.18718318672721e-22	46.7355668265385
cg21752211	-0.722182028309807	0.323427748999588	-56.9421674603874	1.13605576063748e-24	4.19044645495333e-22	46.7339939272323
cg02212836	0.709310075295758	0.65617506746228	56.9318768965198	1.14038836800014e-24	4.20302716940133e-22	46.7302246245442
cg04843555	0.854303618444074	0.798003424937801	56.9103971275604	1.14948776641141e-24	4.2331419029453e-22	46.7223544550055
cg18173726	0.910423752184982	0.827716347514824	56.9046556756841	1.15193284879485e-24	4.2387223978536e-22	46.7202502411585
cg08194377	0.847750384975813	0.802371493664597	56.896662485175	1.15534593778895e-24	4.24785295562388e-22	46.7173203892471
cg19935951	0.823905310001427	0.778199416857496	56.8905180063835	1.15797682403135e-24	4.25409519616545e-22	46.7150678643306
cg12937413	0.83233439000631	0.757981090433624	56.8764510172144	1.16402354072936e-24	4.27286612281741e-22	46.7099099973642
cg14332653	0.78996291665644	0.806611111730517	56.8627337266511	1.16995177810949e-24	4.29117228606515e-22	46.7048790079756
cg03117577	0.648099230007849	0.746057674492447	56.8339133761306	1.1825103463815e-24	4.3337483281253e-22	46.6943044532129
cg16643422	0.893823511413793	0.745738075546293	56.8313729493959	1.18362409383014e-24	4.33434586841845e-22	46.6933720568194
cg05208400	0.805712748974084	0.599317961051645	56.8214466446384	1.18798642053169e-24	4.34682896456341e-22	46.6897284321384
cg25102206	0.575774710563102	0.75588670600877	56.8189677933816	1.18907842894863e-24	4.34733557772228e-22	46.6888184175322
cg00561322	0.728490543149759	0.67940920450804	56.802086989276	1.19654293058914e-24	4.37112089330843e-22	46.6826201262704
cg18866210	0.821278370885042	0.740067267656625	56.7930258778056	1.20056986962694e-24	4.38232033035725e-22	46.6792922374174
cg15915835	0.827344994442083	0.811964702837048	56.7722517043883	1.20985597394422e-24	4.41268349664729e-22	46.6716602807574
cg26634219	-0.715893519259912	0.418667520569912	-56.7448415682998	1.22222357328035e-24	4.45422821178452e-22	46.6615857472744
cg11146821	-0.823284960048698	0.264037691492799	-56.7324840563569	1.22784256677653e-24	4.47113182603106e-22	46.6570420307744
cg25888386	0.891215986775464	0.631895696938693	56.717281194885	1.23479247155194e-24	4.49285104313844e-22	46.6514506263807
cg25113767	0.737086233195584	0.694783703921213	56.6967622721913	1.24423795042919e-24	4.52360864418e-22	46.6439014478029
cg13794404	0.619209595274616	0.579388927952935	56.664349936644	1.25931274284238e-24	4.57476711226511e-22	46.6319704385513
cg09249494	0.740555352702908	0.530513415113034	56.6534761565877	1.26441280799549e-24	4.58963728736645e-22	46.6279661187319
cg21818891	0.905034898603238	0.781526789798465	56.6255090430954	1.27762963477857e-24	4.63392304528162e-22	46.6176632384514
cg02858512	0.684771334520216	0.537905045113822	56.6175387177747	1.28142271153413e-24	4.64398591745251e-22	46.6147260101289
cg02940562	0.6630829037671	0.684716027329241	56.5976149635623	1.29095608237349e-24	4.67481959900634e-22	46.6073817203588
cg09095222	-0.781274373556162	0.205371153688563	-56.5816308828725	1.29865801727738e-24	4.69897759251531e-22	46.60148762861
cg22935422	0.864396650553383	0.765248777764526	56.559825014935	1.30924284248165e-24	4.73352025627129e-22	46.5934438308019
cg25252197	0.735952632571085	0.800710162131996	56.5509734625025	1.31356522694126e-24	4.74199251611377e-22	46.5901776828433
cg22065124	-0.865177377293186	0.376921577179368	-56.5507666131185	1.31366641395269e-24	4.74199251611377e-22	46.5901013504894
cg19526353	0.703125010438321	0.697667114870116	56.5476697684403	1.31518231086779e-24	4.74370860243461e-22	46.5889585044874
cg03843170	0.750950592183234	0.751974914580799	56.5331131192637	1.32233232449766e-24	4.76572751036938e-22	46.5835856657712
cg13893782	0.874190669643806	0.63272689890696	56.5170518584978	1.3302686235104e-24	4.79054319229561e-22	46.5776557222606
cg16811988	0.849653610278537	0.760785526787701	56.5089944541336	1.33426877013568e-24	4.80115607728931e-22	46.5746801715939
cg25682171	0.801120351753399	0.790488909366877	56.4945308312568	1.34148094482774e-24	4.82128867101269e-22	46.5693376798674
cg05437294	0.640094872142938	0.769228295095486	56.4935355133964	1.34197875096293e-24	4.82128867101269e-22	46.5689699799842
cg08677210	0.640346034057763	0.785939477390738	56.4868830905661	1.34531091602775e-24	4.8294191083871e-22	46.5665121962601
cg18506744	0.724892633759478	0.522800968213692	56.4847914500443	1.34636039717488e-24	4.8294191083871e-22	46.5657393598124
cg26308042	0.829817433205303	0.779466990513216	56.4690213068138	1.35430071478386e-24	4.85408206664396e-22	46.5599114714078
cg02338778	0.87987506251588	0.765690289976021	56.4455022679281	1.36623382382895e-24	4.89056687408219e-22	46.5512166583118
cg21406402	-0.887297581771445	0.263524863058988	-56.4447340118475	1.36662547379542e-24	4.89056687408219e-22	46.5509325730161
cg08136020	0.829882421683684	0.637552404513342	56.4175326720434	1.38056849765189e-24	4.93658810795666e-22	46.5408713534772
cg27322071	0.737755939448245	0.702611168532226	56.3557805842143	1.4127774297345e-24	5.04780061120892e-22	46.5180108344087
cg01269514	0.608122280102599	0.547123590621823	56.3401681212838	1.42104458669141e-24	5.07336286232168e-22	46.5122267935612
cg10511332	-0.92247478289125	0.359174260718495	-56.3277468481657	1.42765810493934e-24	5.09284459336925e-22	46.507623761031
cg18522931	0.881151862705461	0.645327920911801	56.3257289415548	1.42873554756844e-24	5.09284459336925e-22	46.50687586749
cg20217872	0.81367647369323	0.607269178848677	56.3124258728211	1.43585993642118e-24	5.11424143448266e-22	46.5019446397091
cg07697770	0.795705205935915	0.717364167134008	56.3037052568284	1.44055038991899e-24	5.12694245330186e-22	46.4987113610853
cg23613836	-0.844930150083895	0.339932020130431	-56.3010101327698	1.44200322661725e-24	5.12810991456374e-22	46.4977119991473
cg14871010	0.750839740986219	0.737923234778968	56.2787740567962	1.45404852590407e-24	5.16691553737277e-22	46.4894647861985
cg24974704	0.860246834921086	0.845408525597459	56.2717922590689	1.45785226316178e-24	5.17639739328727e-22	46.4868745497809
cg18544365	0.78365246346343	0.761421379104182	56.2693631714579	1.45917809019753e-24	5.1770730202487e-22	46.4859732796622
cg02258482	0.809122325464784	0.732240148860636	56.2618533277868	1.46328504851091e-24	5.18760720425047e-22	46.4831866159021
cg10732871	0.745302942467843	0.619131296499531	56.2147308081114	1.4893329884885e-24	5.27344336515788e-22	46.4656916759296
cg24892069	0.830865119118375	0.756123722200546	56.2138750295624	1.48981050082765e-24	5.27344336515788e-22	46.4653738073473
cg11586930	0.812389821341891	0.761911062913437	56.1966644729619	1.49944784909433e-24	5.30343885865475e-22	46.4589800328382
cg20592766	0.765154624163902	0.71981576318698	56.1893136364565	1.50358394690195e-24	5.31394540489976e-22	46.4562485230936
cg14036776	0.807446819771437	0.564338960988033	56.1717136337843	1.51353555472092e-24	5.34497284858881e-22	46.4497069231324
cg18829827	-0.894204028087913	0.202226198498211	-56.1176620571584	1.54453140765591e-24	5.45021140916725e-22	46.4296029446997
cg26029997	0.705937593743491	0.479885199156444	56.0903494212867	1.56044587464908e-24	5.50211043086823e-22	46.4194362269027
cg07362569	0.715919454919468	0.556136010512205	56.0839537262934	1.56419725090263e-24	5.51107549195532e-22	46.4170547450778
cg16466334	0.875975329549259	0.790157720339573	55.9777401017993	1.62789609550006e-24	5.7310741999956e-22	46.377461984001
cg07314530	0.799968558901906	0.757481868723069	55.9725428695929	1.63108185596505e-24	5.73785901969926e-22	46.375522533248
cg10908116	0.915708436209928	0.779167602323107	55.943406021965	1.64906321398056e-24	5.79664155656035e-22	46.3646458996683
cg20799268	0.82141397940007	0.571608052368204	55.9347150624957	1.65446679586765e-24	5.81115529201866e-22	46.3614004134759
cg04002454	0.781094496439845	0.591420962152295	55.9241665359053	1.66105022806601e-24	5.82978760182891e-22	46.3574605125968
cg25617028	0.761658128736922	0.744553834763264	55.9150585955031	1.66675663951209e-24	5.84531553476892e-22	46.3540580222416
cg11898431	-0.620705172033194	0.149529392235109	-55.9075341227057	1.67148643885441e-24	5.85739725086943e-22	46.3512466184087
cg05160563	0.890555732208858	0.615993753457371	55.8884770443757	1.6835284716126e-24	5.89506501914671e-22	46.3441243873026
cg00011616	0.871795292044264	0.819265047593752	55.8708727913833	1.69473318606067e-24	5.92974525600091e-22	46.3375427695925
cg09698395	0.612630946374954	0.578039894931933	55.8681219668394	1.69649106492272e-24	5.93134387583525e-22	46.3365141277482
cg25367691	0.891452098747755	0.633070774471881	55.8651881020075	1.69836801707573e-24	5.9333560357471e-22	46.3354169790628
cg10586672	0.814104329570867	0.783336683249136	55.8614177086517	1.70078333445939e-24	5.93724448708562e-22	46.3340069097589
cg02459469	0.882521593554904	0.741922336065277	55.8238993787453	1.72501445866985e-24	6.01521647869913e-22	46.3199699739607
cg18015301	0.86499595814782	0.79225766362268	55.8213360333656	1.72668312411226e-24	6.01521647869913e-22	46.3190105603835
cg00802386	0.719618015056487	0.74068694833155	55.8207308079272	1.72707735531512e-24	6.01521647869913e-22	46.318784028496
cg10883503	-0.735654726165806	0.166278187983439	-55.8157039767426	1.7303553718769e-24	6.02203295872059e-22	46.3169024152849
cg02018291	0.761934234538406	0.72604149651575	55.8115559022999	1.73306525249661e-24	6.0268633048492e-22	46.3153495939013
cg01838287	0.66408688623532	0.548007759499304	55.7805993812205	1.75342955510585e-24	6.09303405844747e-22	46.3037571230248
cg24377150	-0.888034589356749	0.353264226602427	-55.7772838520235	1.75562543178803e-24	6.09601820720852e-22	46.3025151215602
cg08235220	0.724449450162622	0.796293819466578	55.7751612428001	1.75703274830375e-24	6.09626179816715e-22	46.3017199471919
cg10702041	0.760409645819582	0.727410093685738	55.7704370049185	1.76016921826259e-24	6.10119937883548e-22	46.2999500292321
cg16860392	0.839097232366534	0.823699601982438	55.7689881153923	1.76113232492104e-24	6.10119937883548e-22	46.2994071754768
cg04110902	0.792523745252371	0.756960597413295	55.7641289033865	1.76436637272311e-24	6.10776213354739e-22	46.2975864679376
cg00061039	-0.86399490005067	0.361206924131917	-55.72567970043	1.79017649824483e-24	6.19240794624281e-22	46.2831737622331
cg25732410	-0.750189500496886	0.309950707057795	-55.7159375086065	1.79677878090638e-24	6.21053384384404e-22	46.2795201752912
cg10728351	0.86671268777981	0.656994944736245	55.7104009268978	1.8005422772099e-24	6.21882749699064e-22	46.2774434963096
cg02694884	0.819279178116669	0.780777437023915	55.6910638698601	1.81375153272006e-24	6.25970826103256e-22	46.2701887257381
cg02625590	0.780608481007822	0.770975562425808	55.6656840068638	1.8312428026096e-24	6.31529429756236e-22	46.2606626823399
cg03478610	0.873942057970038	0.644638621161542	55.654073288337	1.83930345236413e-24	6.33829808743259e-22	46.2563031533585
cg15926420	0.606144826791794	0.631903521773319	55.6485576505661	1.84314564586834e-24	6.34674117377518e-22	46.2542318247539
cg06004017	-0.78484380416605	0.311884895437934	-55.6351101047983	1.85254846434278e-24	6.37430468210201e-22	46.2491808300747
cg14711108	0.812089292325046	0.754389501923101	55.6146086363046	1.86698029551861e-24	6.41911754547428e-22	46.2414777715511
cg02442305	0.745447129449234	0.615001473283179	55.6123327149234	1.86858965326455e-24	6.41980941085033e-22	46.2406224442338
cg10880006	-0.787530239833122	0.335617673950257	-55.5457703652998	1.91630558459459e-24	6.57878674000392e-22	46.2155903822195
cg14475966	-0.844935229527864	0.238997858210397	-55.5414955076061	1.91941333002194e-24	6.58308421670814e-22	46.2139816228569
cg24690314	0.761512512580559	0.813757438609545	55.540077632089	1.9204452651229e-24	6.58308421670814e-22	46.2134480032671
cg21220726	-0.899117829230589	0.377701881957897	-55.5154239053617	1.93848148955655e-24	6.6399180759108e-22	46.2041671639226
cg07425646	0.913444288643797	0.826528637468858	55.5101392832418	1.94237065238529e-24	6.64824477574307e-22	46.2021771958587
cg20546601	0.824364392901006	0.784049983755118	55.5070309997084	1.94466197584899e-24	6.65109408409087e-22	46.2010066497013
cg15318861	0.752137790083405	0.539256810484515	55.5040148610074	1.94688807840113e-24	6.65371622056865e-22	46.1998707360676
cg10307602	-0.851290194235316	0.338042492459701	-55.4950061430204	1.95355298404606e-24	6.67149319068495e-22	46.1964775457524
cg02001779	0.845931099067426	0.594833043740485	55.4855170645036	1.96059911027171e-24	6.69054446380221e-22	46.1929027760172
cg13117164	-0.926168124019634	0.173959403113036	-55.4824427753738	1.96288762927125e-24	6.69334404682914e-22	46.1917444727809
cg11706083	0.598673775413537	0.70011838526151	55.4608028273489	1.97907586490062e-24	6.74350132710643e-22	46.1835891887029
cg17454920	-0.693356629807165	0.326753918899115	-55.4575514014209	1.9815202165195e-24	6.74678776634357e-22	46.1823635489807
cg01855010	0.875670802573947	0.761723857735094	55.4389354193298	1.99557629268258e-24	6.78957602684266e-22	46.1753446638449
cg26193418	0.825437112782217	0.718265544685836	55.4233063947816	2.00745765039221e-24	6.8249069156623e-22	46.1694499861683
cg25316423	0.794903982758014	0.767030013762824	55.3965912492021	2.02793859316134e-24	6.88940002986726e-22	46.1593698516095
cg15281283	0.78382756761839	0.595546617814439	55.3826981875018	2.03867593998343e-24	6.9207203856876e-22	46.1541256427486
cg04206967	0.573366851999451	0.813949924453815	55.3708923123606	2.04784696438661e-24	6.94668087450521e-22	46.1496681580573
cg13100962	0.841231283064424	0.730973366852347	55.3115611243612	2.09459494965186e-24	7.09997608547049e-22	46.1272511104693
cg13856573	-0.747426113628338	0.362082451527136	-55.2949647721381	2.10787046159751e-24	7.13899124631478e-22	46.1209758429131
cg21554861	0.714202083116536	0.618005711620559	55.2932629394272	2.1092367372477e-24	7.13899124631478e-22	46.1203322449767
cg06280807	0.881202688795039	0.621984934435035	55.2747713983751	2.12414213444053e-24	7.18410712546573e-22	46.1133377369983
cg07438494	0.76468290084644	0.74249575852464	55.2715680303181	2.12673544533579e-24	7.18616173789755e-22	46.1121257900367
cg10406027	0.677328316694874	0.619219264883453	55.2701282940816	2.12790207412904e-24	7.18616173789755e-22	46.1115810622199
cg01597882	-0.702669917166359	0.325763835232133	-55.2632147308303	2.13351352505195e-24	7.19977906148361e-22	46.1089650831678
cg21413797	0.672412133685669	0.568938202737294	55.2259903691097	2.16399440042478e-24	7.29723880989394e-22	46.0948738732559
cg09601912	-0.893017905911027	0.214968220597995	-55.2012929113059	2.184469021559e-24	7.36083718861022e-22	46.0855189962721
cg07741162	-0.902009019662016	0.199290704985793	-55.1850134790573	2.19807576778372e-24	7.40121656787502e-22	46.0793502006025
cg19130824	0.827840972066284	0.753509311173594	55.1747091105419	2.20673424030053e-24	7.42488714018756e-22	46.0754445241047
cg21746001	-0.844938803730845	0.339979882097036	-55.1532323454106	2.22489552728628e-24	7.4771384824976e-22	46.0673016112806
cg08188318	0.887068035802998	0.753298956102441	55.1524690748356	2.22554383995728e-24	7.4771384824976e-22	46.0670121538914
cg07800034	0.639458142521914	0.713286804270353	55.1293658785863	2.24526129391608e-24	7.5378282511729e-22	46.0582485975631
cg22834924	0.884369114029872	0.794233507393436	55.1107037567372	2.26132200431151e-24	7.58616125817261e-22	46.0511667234703
cg13023621	0.761658048910912	0.754514438776811	55.0992483821795	2.27124008456982e-24	7.61383137467814e-22	46.0468183635005
cg14194983	0.672307274621164	0.585000763443625	55.0799529770675	2.28804916376721e-24	7.66454441038287e-22	46.039491774016
cg26827533	0.751713759467596	0.686624974990664	55.0657102186826	2.30054017305957e-24	7.70072885682518e-22	46.0340819168615
cg10318368	0.737262264445525	0.573499923001512	55.0148478881432	2.34573263146292e-24	7.84624331628951e-22	46.0147503480735
cg01286133	-0.810451049497734	0.425917625930391	-54.9947964751254	2.36380336526075e-24	7.90089143882719e-22	46.0071239411267
cg25014247	-0.754584970990569	0.433968412503408	-54.9774674389089	2.37953803550294e-24	7.94765703857983e-22	46.0005305353648
cg27365991	0.82980547161488	0.589954282613777	54.9716544616742	2.38484071461448e-24	7.95953682430371e-22	45.9983182897716
cg07998677	-0.752845794313747	0.205682566540127	-54.9220796785699	2.43056928331234e-24	8.10493168386763e-22	45.9794412729845
cg05467676	0.778863560238674	0.604454662981119	54.9205878678255	2.43195949716631e-24	8.10493168386763e-22	45.9788729364617
cg02539809	0.84718494719337	0.766598741689909	54.8892136412278	2.46139070183211e-24	8.19702435991436e-22	45.9669163811983
cg21406271	-0.832777627811139	0.38587248399692	-54.8775511300955	2.47242580117679e-24	8.2272344914147e-22	45.9624699655943
cg03291024	0.741444842881032	0.640659457800395	54.8758167390956	2.47407130524217e-24	8.2272344914147e-22	45.9618086289681
cg26603656	0.752748724749906	0.579801321264305	54.8629249298875	2.48633840355304e-24	8.26200103180662e-22	45.9568921712363
cg05415840	0.767329580016536	0.801688818299392	54.8490015493051	2.49965863298623e-24	8.30021389195014e-22	45.9515809007009
cg08456859	-0.782477733867465	0.241814652566948	-54.8368064508635	2.5113868206233e-24	8.33308853995902e-22	45.9469277046228
cg01511457	0.757297137053489	0.746866256750312	54.7786562800443	2.56810815593612e-24	8.51322344662147e-22	45.9247242944134
cg01077178	-0.86368571156222	0.389917718920626	-54.7773378469672	2.56940963403986e-24	8.51322344662147e-22	45.9242205819764
cg17868538	0.838582699901181	0.810631578832738	54.7667375288473	2.57989875912032e-24	8.54176937741864e-22	45.9201702110903
cg14643390	0.814783217287421	0.776056381005457	54.7425731759611	2.60397755381356e-24	8.61523517096617e-22	45.9109338532161
cg22732126	0.741898664034141	0.690870508990584	54.7310924233325	2.61549998796282e-24	8.64336846301155e-22	45.9065440055546
cg12478578	-0.85939598902462	0.338926420925755	-54.7303244864139	2.61627261498014e-24	8.64336846301155e-22	45.9062503370337
cg01726273	0.834256334805268	0.639815400965539	54.7186318663145	2.62806620741264e-24	8.67083208906326e-22	45.9017783826139
cg06322601	-0.533487563227908	0.13258390669911	-54.7183122506621	2.6283893634896e-24	8.67083208906326e-22	45.9016561279831
cg19876092	0.933618232101506	0.791069599018952	54.6903352647027	2.65683806887179e-24	8.75834449731987e-22	45.8909517819523
cg09154959	0.863717098192274	0.757385403986949	54.6869679537019	2.66028382578435e-24	8.76336704489408e-22	45.8896630057075
cg10617739	0.776474188671685	0.725987731488321	54.6468200714149	2.70172931070412e-24	8.89346866457122e-22	45.8742905040445
cg25299319	0.494413441596825	0.827912725046393	54.6375080647363	2.71143851200378e-24	8.91898940842456e-22	45.8707232136862
cg22256354	0.770578155853764	0.550123125975452	54.6348364556564	2.71423081393646e-24	8.92173734954413e-22	45.8696996384236
cg21335012	0.8554267987376	0.737282661876963	54.6303250222904	2.71895289213428e-24	8.93081997876757e-22	45.8679710468018
cg24232510	0.835557156971784	0.792842911770085	54.6049833785157	2.74563808934825e-24	9.01197884315881e-22	45.8582583139974
cg00239420	-0.643173364109376	0.550728246445079	-54.5866542484055	2.76510976489538e-24	9.06936110009679e-22	45.851230229567
cg10809507	0.712043055436266	0.734106081182247	54.5800273957969	2.77218523661468e-24	9.08603142505393e-22	45.8486886123265
cg05239310	0.749617293689311	0.595201749623893	54.5758690630292	2.77663475263545e-24	9.09407722754332e-22	45.8470935831281
cg12281049	0.775607148970926	0.579047093960354	54.5689698238852	2.78403360446872e-24	9.11029478983357e-22	45.8444469220107
cg02520707	-0.758167964248329	0.377045271688318	-54.5675275889331	2.78558288632142e-24	9.11029478983357e-22	45.8438936111809
cg08461576	0.86779385060859	0.778497750087606	54.5324580524506	2.82353451625603e-24	9.22779656850386e-22	45.8304343608397
cg13058623	0.753432884443261	0.583489410150499	54.5260303659447	2.83054894248676e-24	9.24409432929181e-22	45.8279664766596
cg01889956	0.792293687178228	0.547908344688118	54.5172904645029	2.84011592908336e-24	9.26869902096201e-22	45.8246103205305
cg09061684	-0.855690304917616	0.175507512969993	-54.4952556174018	2.86438656669879e-24	9.3387228371221e-22	45.8161462620413
cg06250904	0.791825639210569	0.571310484977933	54.4931539756348	2.86671276884646e-24	9.3387228371221e-22	45.8153387823234
cg09955012	0.881030799186716	0.81083435974072	54.4922465671004	2.86771774516263e-24	9.3387228371221e-22	45.8149901330228
cg20387392	0.906637931651112	0.791174998281428	54.4901918203507	2.86999478897267e-24	9.33946698244491e-22	45.8142006240945
cg04508114	0.794217569072235	0.737456661796875	54.4765721839247	2.88513582664823e-24	9.38204190247644e-22	45.808966644548
cg02769206	0.570289308744663	0.778141649596155	54.4623329974979	2.90105506634748e-24	9.4270849272878e-22	45.8034930561369
cg09832276	0.925788330606298	0.796576058663375	54.4567710740348	2.90729817968075e-24	9.44064325568555e-22	45.8013546135381
cg05628625	0.603967427313667	0.789889055272938	54.4482356182721	2.91690637338243e-24	9.46119786587929e-22	45.798072449544
cg07215947	-0.726082770346698	0.299543783433718	-54.4474622738982	2.9177785526587e-24	9.46119786587929e-22	45.7977750455786
cg19126910	0.759704032686416	0.597774771270187	54.4428725538448	2.92296046915645e-24	9.4712644455801e-22	45.7960098890624
cg14015401	-0.907185519718147	0.330575413267045	-54.4318065921577	2.93549389150919e-24	9.50512088123546e-22	45.7917533765638
cg22717014	-0.925455914302538	0.181412147931143	-54.4192632376011	2.94976868130192e-24	9.54456380051356e-22	45.7869274512376
cg15083233	-0.707911209396511	0.142128883698772	-54.3878389479055	2.98585065404662e-24	9.65254987337947e-22	45.7748319837912
cg13580758	0.875769706672235	0.780905563552639	54.3855051607657	2.98854871958442e-24	9.65254987337947e-22	45.7739333876424
cg12083893	0.671174608928046	0.563120170216006	54.3846883461673	2.98949363278099e-24	9.65254987337947e-22	45.7736188733093
cg17169037	-0.743763172495463	0.347329735122664	-54.3628413664504	3.01488321016836e-24	9.72763909658782e-22	45.7652047960645
cg19422019	0.831252601173378	0.739220993740434	54.3525775907152	3.02688914991154e-24	9.75946981850191e-22	45.7612505717392
cg27117828	0.715147009191168	0.586590950501411	54.3488366823735	3.0312774731539e-24	9.76671175113493e-22	45.7598091473132
cg04871498	-0.851571082343388	0.224316283537603	-54.327060145746	3.05695531184694e-24	9.84248938011398e-22	45.7514162062952
cg17237804	0.72797752054576	0.68678116743945	54.3120065577853	3.0748388125506e-24	9.89308230790363e-22	45.7456122387822
cg19508622	0.692275657523858	0.76188109504382	54.3081388188112	3.07945130672221e-24	9.90093543898253e-22	45.7441207358615
cg03802696	-0.593305903048322	0.16877535914353	-54.2976388327634	3.09200968519558e-24	9.93430680463367e-22	45.7400710815485
cg11873372	0.654437547814998	0.779859032005103	54.2926808580575	3.09795823361025e-24	9.94640942454399e-22	45.7381585854967
cg25840608	0.863813910574234	0.690235415163417	54.2689146850596	3.12663956024465e-24	1.00314302738293e-21	45.7289883594285
cg21985691	0.796915292943208	0.797790148838876	54.2668928493382	3.12909233399734e-24	1.00322397045902e-21	45.728208029113
cg03975447	0.814110624096476	0.726458147297037	54.2602524654691	3.13716224395721e-24	1.00510445442202e-21	45.7256449419821
cg15323253	0.836814242956758	0.74345961023012	54.2486041567497	3.15137084711855e-24	1.00894767058274e-21	45.7211480507119
cg15019011	0.736285856882354	0.725371616116468	54.2400543736736	3.16184273109885e-24	1.01158997862125e-21	45.7178466956627
cg08183663	0.796206696037984	0.766919879514498	54.2273091610965	3.17752090922797e-24	1.01589309798466e-21	45.7129242988716
cg00524374	0.898950164136671	0.632744910690526	54.2152875526838	3.1923835594728e-24	1.01991899428141e-21	45.7082802199506
cg01369207	-0.763359330715343	0.353400465209637	-54.2135100038736	3.19458736117624e-24	1.01991899428141e-21	45.7075934386859
cg20469003	0.92256682365343	0.774075525459648	54.2071250810034	3.20251652044392e-24	1.02158516442009e-21	45.7051263316601
cg17419888	0.841687939276902	0.79340069095382	54.2057011428129	3.20428765572313e-24	1.02158516442009e-21	45.7045760850579
cg24859352	0.701885942007553	0.591587801419082	54.1776090349914	3.23943989444404e-24	1.03207060955694e-21	45.6937173631594
cg15830572	0.858637492083641	0.76904423693274	54.1753378497247	3.24229945898868e-24	1.03226029772872e-21	45.6928391927756
cg11382687	0.887483086181881	0.812664472509874	54.1546337240416	3.26848941760199e-24	1.03987230312556e-21	45.6848319515338
cg13304825	0.763697858293364	0.730077162271628	54.1526326686169	3.2710323892295e-24	1.03995563219918e-21	45.68405787525
cg22874652	0.75269278157125	0.640903698235211	54.1494969550499	3.27502146832218e-24	1.04049828405768e-21	45.6828448122802
cg03316934	0.789035975070448	0.74542950479145	54.1361526240403	3.292054415276e-24	1.04440793505438e-21	45.6776816548009
cg01749539	0.746544977760972	0.724808168948772	54.1345964252209	3.29404680520564e-24	1.04440793505438e-21	45.6770794442059
cg00652846	0.75997759728277	0.690352385685971	54.1344770007124	3.29419975567151e-24	1.04440793505438e-21	45.6770332290891
cg06809252	-0.864536236814068	0.173254951490363	-54.1312714734997	3.29830794745607e-24	1.04498372225483e-21	45.6757927069786
cg16434150	0.708269776541526	0.670983730909242	54.1290788504287	3.30112109380201e-24	1.04514869296894e-21	45.6749441275878
cg16577665	0.763175796239675	0.766941000506197	54.0758611412223	3.37017563573259e-24	1.06594217685298e-21	45.6543366152387
cg00005740	0.923552172630132	0.796798040211725	54.0748716618673	3.37147379750828e-24	1.06594217685298e-21	45.6539532508072
cg02100150	0.772218146861346	0.698384754480256	54.0664094218164	3.38259736091339e-24	1.06871792294804e-21	45.6506743254364
cg13306522	-0.764527619963314	0.290891668574453	-54.0600364658911	3.39099993172501e-24	1.07063073329138e-21	45.6482045831463
cg26352006	0.876183085252719	0.613665301296612	54.0471835474053	3.40801269960727e-24	1.07525748780481e-21	45.6432226703584
cg27024408	0.774280830233444	0.843158016079571	54.0348408637246	3.42443421169318e-24	1.07969142562451e-21	45.6384373215637
cg24302752	0.872367670685103	0.80703420991963	53.9951105903908	3.47785875334226e-24	1.09577787438581e-21	45.6230255622991
cg00819233	0.886140020600286	0.794862290129182	53.9928888917808	3.48087187047864e-24	1.09596981662287e-21	45.6221633813031
cg02689640	0.814453181144755	0.745314314929181	53.9852718745205	3.49122300153395e-24	1.09847030961307e-21	45.6192071317727
cg03390416	0.742973847123663	0.736330169078408	53.9763237974833	3.50342414951336e-24	1.10154903724458e-21	45.6157337061033
cg13158272	0.816423095328966	0.726925536221316	53.951297836118	3.53778588071009e-24	1.11158646510995e-21	45.6060159260438
cg13781678	0.731033887782439	0.77091581993027	53.9360328250976	3.55891847807589e-24	1.11745628329172e-21	45.6000860041605
cg07586984	0.86666779445047	0.769167449630951	53.9171379338239	3.58525938009964e-24	1.12495223949155e-21	45.592743484219
cg13906968	0.698874113819849	0.539853665761486	53.9102680308608	3.59488706615305e-24	1.12719736061199e-21	45.5900731620761
cg18986218	0.802311460277647	0.607941927791047	53.9068353539209	3.59970785835983e-24	1.12793320254627e-21	45.5887387471037
cg19987354	-0.862986907979076	0.381497183770456	-53.904271697063	3.6033126280779e-24	1.12828726666689e-21	45.5877420940207
cg22783327	-0.748659786682655	0.298979282802313	-53.894424438043	3.61719407784072e-24	1.13185652163923e-21	45.5839133740679
cg00754027	0.849154689518354	0.64751325554556	53.8858345402555	3.62934877191114e-24	1.13488093182579e-21	45.5805729112478
cg05704183	0.815288463797617	0.702256477755694	53.8581432657568	3.66882381531041e-24	1.14643829036201e-21	45.5698003280103
cg03510186	0.836694275612456	0.81594721372608	53.824696956061	3.71710299529571e-24	1.16072905930498e-21	45.5567809000034
cg22159015	0.648021974342331	0.780958696975243	53.7967094234133	3.75801356256742e-24	1.17270086468865e-21	45.5458796449376
cg14270760	0.852885644857113	0.792526679441178	53.7903775991514	3.7673342735985e-24	1.17480531373207e-21	45.5434125230346
cg11758841	0.876568906148196	0.710337391521355	53.7798165640806	3.78293444458782e-24	1.17886373385648e-21	45.5392968389658
cg17338212	-0.80981589548659	0.215554185382551	-53.7544822401512	3.82063321560181e-24	1.1897984216701e-21	45.5294203702573
cg20297544	0.834155352655543	0.584785069370328	53.7453215545535	3.83436142227779e-24	1.19325850923595e-21	45.525847879723
cg02257172	0.851698667771746	0.796378958430951	53.672244450518	3.94574115693949e-24	1.22708243578464e-21	45.4973256128088
cg19599368	0.84727993564894	0.722245278178471	53.6634961024045	3.95930008118751e-24	1.23045978187744e-21	45.4939082849077
cg18562935	-0.781283987017545	0.298528071425965	-53.6423991645568	3.99219891541812e-24	1.23983883346613e-21	45.4856648039358
cg22354618	0.83215886039912	0.743044677538061	53.6282620276643	4.01440458401637e-24	1.24588644921641e-21	45.4801388544181
cg14186944	0.745996170542404	0.755175248092758	53.615820918642	4.03405321051296e-24	1.2511327885748e-21	45.4752745480781
cg26695387	0.793912226905828	0.543028721866478	53.6103076664045	4.04279262775067e-24	1.25299088165724e-21	45.4731185503003
cg09490124	0.776122868449574	0.721593267803153	53.5483520888422	4.14237654287295e-24	1.28298294134593e-21	45.4488738700226
cg26683636	0.819557640186342	0.826440247041687	53.546225044765	4.14584068935145e-24	1.28318413352493e-21	45.4480409690819
cg11206811	-0.837406647268272	0.370057286656793	-53.538918233207	4.15776382939024e-24	1.28600142975394e-21	45.4451795192983
cg27397757	0.816217023329405	0.771761892270985	53.5233277110836	4.1833243658129e-24	1.29303010957136e-21	45.4390726408175
cg02156723	0.80992113214307	0.602678219012811	53.5109131046234	4.20379564218027e-24	1.29847728402873e-21	45.4342084076221
cg05054910	0.815202164209801	0.609378107656045	53.4903406778027	4.23795009887842e-24	1.30814071061588e-21	45.4261451292501
cg11843673	0.851453638293855	0.776581379340311	53.4809444980889	4.25364620964549e-24	1.31209732303077e-21	45.4224612200071
cg26361533	0.787056310485748	0.575141696837367	53.4761363450916	4.26170165022164e-24	1.31344843651842e-21	45.4205758429573
cg18531146	0.720359661215257	0.512308042234438	53.4748924607908	4.26378821707632e-24	1.31344843651842e-21	45.4200880601563
cg05106191	-0.851133890308251	0.332184357959742	-53.451222792288	4.30369761475085e-24	1.32484725154697e-21	45.4108037845357
cg27172287	0.576056865628567	0.767940197257655	53.4317994306401	4.33673938648352e-24	1.33411798494717e-21	45.4031817760716
cg16733643	0.881495215594857	0.785348518367323	53.4284319217207	4.34249493539644e-24	1.33498777208132e-21	45.4018600122528
cg06523948	0.761079033659502	0.698002995209162	53.4040585352737	4.38439162287023e-24	1.34695955847895e-21	45.3922906537307
cg25856090	0.880401420527251	0.786895058403541	53.3864482948763	4.41492597051247e-24	1.35506608834369e-21	45.385373671265
cg26678383	0.868693149769086	0.805525732522886	53.3854158295985	4.41672305340685e-24	1.35506608834369e-21	45.3849680611647
cg18004856	0.63520194843825	0.741327831772313	53.3795794418898	4.42689613156901e-24	1.35644556104699e-21	45.3826750423059
cg10941445	0.783613128317258	0.702925942331675	53.3794226155849	4.42716982482928e-24	1.35644556104699e-21	45.3826134241437
cg05434287	0.590447937957155	0.85142477848253	53.3628934281906	4.45611611935419e-24	1.36439751509387e-21	45.3761178928924
cg08262608	0.628905685026726	0.802166310478347	53.3466375576564	4.48477706689487e-24	1.37225148494499e-21	45.3697276476004
cg11783497	0.729864843598212	0.732309837392041	53.3431342930431	4.49097895733892e-24	1.3730175749028e-21	45.3683502252831
cg13670057	0.747260835590179	0.705942300472919	53.3418222562587	4.49330398928512e-24	1.3730175749028e-21	45.3678343302361
cg06290096	0.614922366263495	0.625935925393544	53.3293028555637	4.51555282850145e-24	1.37852106954194e-21	45.362910991533
cg05514903	0.854974320319351	0.762352584135175	53.3282877156816	4.51736193085401e-24	1.37852106954194e-21	45.3625117262133
cg03355101	0.678043938203939	0.529489551901196	53.3119276586574	4.54662241786016e-24	1.38652215821179e-21	45.3560760091699
cg17332198	0.611550991125331	0.728586207301967	53.3049261819757	4.55920534556159e-24	1.38900632678133e-21	45.3533211173737
cg13733615	-0.840116929109339	0.231114370605406	-53.302346637823	4.56385044092367e-24	1.38900632678133e-21	45.3523060379627
cg05232207	0.677936539025921	0.742247746060963	53.3023144703508	4.56390839753117e-24	1.38900632678133e-21	45.3522933793684
cg23290313	0.81987059360017	0.766807507784704	53.2952225936374	4.57670476491922e-24	1.39131077324303e-21	45.3495023714447
cg15742515	0.658521312574806	0.693169694910507	53.294736271082	4.5775836455979e-24	1.39131077324303e-21	45.3493109645175
cg03629948	0.592087082893657	0.725820352659743	53.2900599855714	4.58604363784027e-24	1.39252979043987e-21	45.347470374861
cg21211187	0.471574921729185	0.845163238418618	53.2891437423033	4.58770315465922e-24	1.39252979043987e-21	45.3471097203521
cg16427420	0.710687689680763	0.703616061321247	53.2711929813932	4.62034302694704e-24	1.40073754190594e-21	45.3400425351294
cg10744305	0.763077725556741	0.693460896101342	53.270894135364	4.62088847146703e-24	1.40073754190594e-21	45.3399248581727
cg00997338	-0.74839906512015	0.32230470152486	-53.2353105728345	4.68631880476887e-24	1.41962764537022e-21	45.325907977943
cg04724556	0.880752400859459	0.757595258571805	53.2322138350454	4.69205871451489e-24	1.42042263514906e-21	45.3246876495927
cg25769315	0.746395864559052	0.760978496667132	53.2014431968059	4.74949466240682e-24	1.43685607932176e-21	45.3125577285
cg02542817	0.874300750295648	0.822979146185571	53.1888543189417	4.77320456768889e-24	1.44307141542112e-21	45.3075929538155
cg22254463	0.821155711579402	0.785071761831967	53.1867458442634	4.77718776987037e-24	1.44331853953718e-21	45.3067612940544
cg25626472	0.84623726980794	0.753476941842414	53.1765173927396	4.7965601827497e-24	1.44821175689895e-21	45.3027263123316
cg00607051	0.594827707333328	0.611915439755757	53.1651007754984	4.8182801084908e-24	1.45380680626211e-21	45.2982216261284
cg10233401	0.858798069456939	0.75840680214047	53.1618692618792	4.8244466878655e-24	1.45470468879944e-21	45.2969463692459
cg00232500	0.517080225998292	0.711493614158956	53.1523724326592	4.84261700393948e-24	1.4592184522578e-21	45.2931981374474
cg13493563	0.71511303038969	0.720833458334747	53.1313455740248	4.88310314420767e-24	1.46962297688484e-21	45.2848966325379
cg25639084	0.857653380921151	0.769287421490431	53.1310923662999	4.88359283626272e-24	1.46962297688484e-21	45.2847966433023
cg03773809	0.894201304798372	0.796787347728614	53.1277788764529	4.8900057129079e-24	1.47058212702628e-21	45.2834881314035
cg13756768	0.879759250264832	0.616957986066915	53.1075420781792	4.92936350897796e-24	1.48144107935276e-21	45.2754946173421
cg13951797	-0.507261712293771	0.135293859032325	-53.089028381084	4.9656606106545e-24	1.49136648814459e-21	45.2681788463725
cg20821800	0.750041401905153	0.635017009142534	53.0817069985754	4.98009167854841e-24	1.49471599550165e-21	45.2652850092776
cg18172516	0.893912736532045	0.778713606412973	53.0708920932863	5.00148915498252e-24	1.50015060568953e-21	45.2610095401748
cg07204874	-0.825852251634178	0.194090479873951	-53.0457283824205	5.05164933023419e-24	1.5141995043702e-21	45.2510579010745
cg09284275	0.596659800556373	0.719870480952735	53.0255234697328	5.09230595613065e-24	1.52538318558445e-21	45.2430636588143
cg03231596	0.841599951577842	0.747815364331474	53.0231932183842	5.09701690474327e-24	1.52579184310013e-21	45.2421414640419
cg24704593	-0.910455014381585	0.207571133882567	-53.0156612069518	5.11227521342319e-24	1.52935524445654e-21	45.2391603784971
cg01084215	-0.803282287776696	0.427139067132412	-52.9668653171942	5.21229112005728e-24	1.55825288166906e-21	45.2198364374116
cg24996979	0.684740063215528	0.494253460034754	52.9640001425733	5.21822711085411e-24	1.55900519142169e-21	45.2187011862385
cg02104162	0.852117368882829	0.624526964466595	52.9421282423805	5.263774582109e-24	1.57067846304859e-21	45.2100328290632
cg20191066	0.666825352578446	0.575604498579411	52.941871924601	5.26431081547913e-24	1.57067846304859e-21	45.2099312212979
cg07207982	0.811441555044275	0.773187983925307	52.9402836927774	5.26763477441006e-24	1.57067846304859e-21	45.2093016133211
cg13575217	-0.777271802523727	0.200629929437449	-52.9333861993533	5.28209582560465e-24	1.5739609855238e-21	45.206567067734
cg10819238	0.847121048408252	0.741649666219715	52.931364601519	5.28634210996608e-24	1.57419740780838e-21	45.2057655223822
cg20996351	-0.88667289673629	0.156488355243117	-52.9288094357841	5.29171424539984e-24	1.57476856502627e-21	45.2047523749153
cg08314176	0.815816103715731	0.666827165248235	52.8811977575734	5.39286824018242e-24	1.60382423964877e-21	45.1858642373296
cg25880242	0.632669152277353	0.800492415258272	52.8422069648999	5.47721368067455e-24	1.62784647272251e-21	45.1703824466763
cg08452327	0.84771910724162	0.612076148905662	52.8325010743627	5.49842351226688e-24	1.63308551366618e-21	45.1665266844559
cg02878439	0.673001397976111	0.51113202043286	52.7950680710128	5.58103276534452e-24	1.65654208857306e-21	45.1516488929929
cg20545907	-0.896167299508344	0.320050913768729	-52.7566554365786	5.66715578922289e-24	1.68101040719883e-21	45.1363699187774
cg05756918	-0.879148480724096	0.342516943330717	-52.7503130814144	5.68150895408534e-24	1.68417213735829e-21	45.1338460359688
cg09744420	0.368465535412687	0.85610424636037	52.7209568651826	5.74844143039384e-24	1.70290573913636e-21	45.1221597333012
cg26610739	0.785006696439427	0.782843772125925	52.6953996143048	5.80738435577886e-24	1.71924974132672e-21	45.1119800339611
cg13013900	0.753458711494964	0.583212918690635	52.6810817610792	5.84068194644613e-24	1.72798527333177e-21	45.1062747693931
cg22800590	0.838611387451636	0.768526990181737	52.678286453719	5.84720599711479e-24	1.7287935707812e-21	45.105160722533
cg03837313	0.785543608083606	0.696137826931995	52.6676008913911	5.87221575209022e-24	1.73506278907029e-21	45.1009014918858
cg14014879	0.699475056419462	0.74437259222771	52.6518130355576	5.9093726680245e-24	1.74491068204602e-21	45.094606798961
cg01741041	0.677379167831157	0.560268741948032	52.6424292168548	5.93157414832694e-24	1.74952628980064e-21	45.090864462251
cg26874693	0.915986918936977	0.66017142082799	52.6404738398846	5.93621142127045e-24	1.74952628980064e-21	45.0900845528746
cg03051777	-0.86079046332709	0.163880789000565	-52.640345316961	5.93651635261693e-24	1.74952628980064e-21	45.0900332899353
cg02763409	0.87652513067303	0.773216188055423	52.6355637859303	5.94787259437991e-24	1.75174069412387e-21	45.088126021987
cg21611682	0.621221606537084	0.6224385739922	52.6235836653372	5.97642562852275e-24	1.75901369160736e-21	45.0833465443888
cg08883078	0.79943489970807	0.801891936852247	52.5997854706853	6.0335719440619e-24	1.77468760323694e-21	45.0738487595116
cg24757778	0.819199013485546	0.739709008738553	52.5940476013514	6.04743561824893e-24	1.77761855107406e-21	45.0715581011942
cg16751493	0.707511448611844	0.722496729393716	52.5820517076449	6.07652759727232e-24	1.78351603802348e-21	45.0667682596362
cg01467789	0.753084184836501	0.541934731160823	52.5812829233326	6.07839701174843e-24	1.78351603802348e-21	45.0664612515373
cg13419330	0.749409355850212	0.692100471445921	52.5809384819292	6.07923476802106e-24	1.78351603802348e-21	45.066323699945
cg06486093	0.560399079820217	0.617366286013892	52.5633162149107	6.12225764148438e-24	1.79498294619237e-21	45.0592850075254
cg00216138	-0.872919897030041	0.205254614276073	-52.5485953238453	6.15844143354698e-24	1.80443125576376e-21	45.0534032349213
cg21268578	0.569323546078361	0.561714002761743	52.5451924200062	6.16683754723356e-24	1.80573083247222e-21	45.0520433427637
cg26870745	0.83571977785914	0.61938854145595	52.5390647053138	6.18198692137093e-24	1.80900491484096e-21	45.0495943034787
cg01209023	0.775020323706937	0.593181347391821	52.5010782312243	6.27677329335604e-24	1.83556363834122e-21	45.0344055329916
cg25001190	0.883201367528325	0.76927107144949	52.4939333675026	6.29477097840346e-24	1.83964681843841e-21	45.0315473596418
cg21052873	0.628615794054616	0.560898805667415	52.4682118768026	6.36001118321584e-24	1.85752254871232e-21	45.0212544732889
cg21058520	-0.816605750338245	0.161239579385398	-52.4600964990036	6.38074168332159e-24	1.86238408504683e-21	45.018005840983
cg12822074	-0.814095501087969	0.17617544107435	-52.4439704282134	6.42214548077245e-24	1.87326957526486e-21	45.0115488760486
cg06620569	-0.558249578434226	0.292942712328483	-52.4404752305312	6.4311564527311e-24	1.87469855394158e-21	45.0101490983322
cg21475610	-0.811169583681808	0.178103465287011	-52.4209370267845	6.48177228869996e-24	1.88824588124038e-21	45.0023224707717
cg25292638	-0.907790405368184	0.34422600846568	-52.4092674811404	6.51220227723983e-24	1.89589919554049e-21	44.9976463776668
cg13895650	0.825871325864227	0.81841395237406	52.390619075708	6.56114146538589e-24	1.9089278911832e-21	44.9901714646312
cg04059988	0.595064114595985	0.466831213630803	52.3837961434916	6.57914301844018e-24	1.91294457495986e-21	44.9874358864168
cg25860465	0.783315886084907	0.765343638453845	52.3745217104576	6.60369553283976e-24	1.91885967519246e-21	44.9837167913409
cg07132492	0.750440229966256	0.768167003385526	52.3446728593751	6.68336858810876e-24	1.94077361337877e-21	44.9717424355685
cg01932361	0.862379388780264	0.718467247360057	52.2841746110438	6.84795388428313e-24	1.98730149928932e-21	44.9474500135562
cg10490577	0.81467626932749	0.771257003975729	52.2731671107986	6.87835318593544e-24	1.99485369020345e-21	44.9430268176049
cg15293629	0.747044970743367	0.794258890119588	52.2489582874593	6.94570851517017e-24	2.01310741840511e-21	44.9332953445667
cg18448570	0.841889237759954	0.602260291308546	52.2039574537969	7.07275379828195e-24	2.04850699005023e-21	44.9151929935962
cg22444720	0.639101600901752	0.511516906481739	52.2025269375593	7.07683207064798e-24	2.04850699005023e-21	44.9146172688249
cg08133629	0.746244749641588	0.691929028504033	52.1646542436743	7.1857038580557e-24	2.07870193269427e-21	44.8993688701266
cg13803234	-0.807067601692567	0.398462610503107	-52.1582739706565	7.20421698217004e-24	2.08273593173186e-21	44.896798856656
cg10329550	-0.728013271629675	0.297089361918613	-52.1279648384493	7.29284702265704e-24	2.10702274150797e-21	44.88458553049
cg07604117	0.842285691851581	0.73027479219578	52.0988667463031	7.37901010272843e-24	2.13056649520894e-21	44.8728530157722
cg26031954	0.730801950333669	0.824129385694919	52.0887451965877	7.40923052586159e-24	2.13793815762377e-21	44.868770297954
cg14022778	0.72361806959948	0.758253760318357	52.0815715880895	7.43072756738518e-24	2.14278494955508e-21	44.8658761711865
cg21584862	0.84077277982421	0.798150026851194	52.0734924852056	7.45501628577674e-24	2.14843013580814e-21	44.8626162177363
cg22548088	0.599220913257309	0.670204898909262	52.0664510391779	7.47625321491208e-24	2.15318926292518e-21	44.8597745198053
cg17854440	0.767579097043539	0.785324617592365	52.0513704459811	7.52194947095915e-24	2.16498231269254e-21	44.8536870939119
cg25246246	-0.737375861565602	0.311781834870508	-52.0450576060715	7.54116496492804e-24	2.16914354521157e-21	44.8511382925622
cg08380379	0.808957927668991	0.808028494319383	52.0243088316701	7.60468445737185e-24	2.18603511409861e-21	44.8427586582863
cg08216684	-0.910732783616814	0.306498581670052	-52.0212013413968	7.61424572354901e-24	2.18740439056284e-21	44.8415033527962
cg00804392	-0.565998546935123	0.146716576740316	-51.957787979848	7.81213221828594e-24	2.242839546372e-21	44.8158691948127
cg13805951	0.74125054994826	0.830317820128246	51.9506111626218	7.83486477635638e-24	2.24795040918102e-21	44.8129659268388
cg01057635	-0.672202389114318	0.499448313882934	-51.943153597608	7.85855997944415e-24	2.25333086806817e-21	44.8099486300657
cg07068735	0.749807355664893	0.563238516328763	51.9272247514765	7.909422895237e-24	2.26648962424104e-21	44.8035023321066
cg24901447	0.709897342721452	0.70305446816371	51.9256198135294	7.9145667505382e-24	2.2665390246469e-21	44.8028527065637
cg21823502	0.866580583919031	0.825496411916449	51.9024908830553	7.98908551998325e-24	2.28644317602986e-21	44.7934884873734
cg07986257	0.909189469112257	0.783464200072705	51.8883847466451	8.03489413454191e-24	2.29811078097804e-21	44.7877751287211
cg19409546	0.872672033713154	0.63916198604283	51.8851329464284	8.04549305712917e-24	2.29969952330768e-21	44.7864578268411
cg17942666	0.892392982280535	0.786178400039933	51.8808149375328	8.05958980781248e-24	2.30228545694222e-21	44.7847084674937
cg09803959	0.763328523151271	0.578049912897502	51.8781011679077	8.06846252179161e-24	2.30337679919224e-21	44.7836089551796
cg18477117	0.499503597317694	0.770439146216932	51.8533019078984	8.15001935342326e-24	2.32520358161402e-21	44.7735584104771
cg23613317	-0.785491656958216	0.427535438170446	-51.8056921044682	8.309020850695e-24	2.36908423767377e-21	44.7542488184112
cg13121428	0.747864008649286	0.809225387018661	51.7964519579409	8.34025445917204e-24	2.3755256048732e-21	44.7504989893596
cg05513208	0.775542807971637	0.572293329290473	51.7959267373728	8.34203350091463e-24	2.3755256048732e-21	44.7502858231765
cg15135286	0.742092415501057	0.696853181946368	51.787758771122	8.36975144898963e-24	2.3819309507546e-21	44.7469704710049
cg04185542	0.796221784735766	0.782739780345642	51.7851533187252	8.37861330539401e-24	2.38296543484852e-21	44.7459128078011
cg08368520	-0.765108118543333	0.326471418435664	-51.7676536870822	8.4383894525743e-24	2.39847015917902e-21	44.7388074864873
cg13199127	0.876431947887939	0.789012072438468	51.7488988852006	8.50294894919088e-24	2.41531430244587e-21	44.7311896678061
cg03327619	0.813079325790072	0.607784313020246	51.7159393052457	8.61766130951633e-24	2.44637482417285e-21	44.7177949707716
cg14062643	0.764440150372772	0.804593951677227	51.7102953933266	8.63746625424534e-24	2.44916401728143e-21	44.7155003787493
cg19816445	0.708787731956246	0.490036992371857	51.710077828747	8.63823065909618e-24	2.44916401728143e-21	44.7154119201876
cg07437464	0.659845488160624	0.777499240095528	51.6952871819258	8.69036344523102e-24	2.46131349240012e-21	44.7093973232055
cg24534872	0.676219048646053	0.554537226080352	51.6948584887031	8.69187936821783e-24	2.46131349240012e-21	44.7092229681196
cg08289567	0.775504418335075	0.71177957883766	51.6631050894282	8.80493731962049e-24	2.49178086492128e-21	44.696304131328
cg15491094	0.584776503171521	0.740596553342241	51.6543059698303	8.83653821600146e-24	2.49917254221912e-21	44.6927227103207
cg16094145	0.71161223879363	0.534354632382408	51.6362656817568	8.90169938356695e-24	2.51494226290516e-21	44.6853778969541
cg05477174	-0.741687087852776	0.348161333638314	-51.6358162324898	8.90332919288659e-24	2.51494226290516e-21	44.6851948757387
cg17403881	0.818648681138483	0.770596368861024	51.628780440082	8.92888339963919e-24	2.52059890447647e-21	44.6823295924312
cg16532438	0.699057265654204	0.511415163678359	51.6167010342728	8.9729353853988e-24	2.53146718536953e-21	44.6774093507755
cg01782668	0.857823771754193	0.767946229302539	51.5917000274821	9.0648350420084e-24	2.55581258132471e-21	44.6672218928815
cg06956006	0.724625217985705	0.780606112348091	51.5633838524352	9.17011181938446e-24	2.58376075784514e-21	44.6556771625458
cg17404289	0.808482563136526	0.792344104321775	51.5619985854866	9.17529483220654e-24	2.58376075784514e-21	44.6551122035953
cg13442606	0.752193710532995	0.58425436872448	51.556800112658	9.19477241904079e-24	2.58764734170672e-21	44.6529919443904
cg12383650	0.779831547245207	0.623348457587755	51.5191274755516	9.33722369174693e-24	2.62581249630307e-21	44.6376198504494
cg15750501	-0.3456746867368	0.0754405131085831	-51.5178997126847	9.34190491325827e-24	2.62581249630307e-21	44.6371186662186
cg01922613	0.748329827094989	0.756221820113564	51.49997383015	9.41053332767278e-24	2.64347273531688e-21	44.62979969413
cg13055709	0.659109131762159	0.799082917041181	51.4783059135819	9.4941931136529e-24	2.66533102367333e-21	44.6209492343014
cg22706505	0.809434520262555	0.750327278987249	51.4654810393051	9.54407638249219e-24	2.67768606987201e-21	44.6157089132678
cg21950107	-0.706147545453124	0.307817114054981	-51.4434831187129	9.63027880894938e-24	2.70020935534324e-21	44.6067171668782
cg22798849	-0.793298099708208	0.335802567715679	-51.4309977464498	9.67956698083573e-24	2.71236102165508e-21	44.601611881144
cg26700919	0.735783080991977	0.674340446644782	51.4215387584114	9.71708375362284e-24	2.7212012617409e-21	44.5977432028077
cg25356468	0.84882468127131	0.796295109676212	51.3994010078602	9.80548399794725e-24	2.74427146071463e-21	44.5886859899319
cg26213368	-0.742965848742743	0.401313679342881	-51.3850923033786	9.86306896333204e-24	2.75869433808142e-21	44.5828296463926
cg06518763	-0.7202207426639	0.304240969766799	-51.3817232815065	9.87667891396449e-24	2.76080728612235e-21	44.5814505006019
cg21219369	0.781761749191524	0.813419669921406	51.3778629457167	9.89229781441626e-24	2.76245960230181e-21	44.5798701108692
cg26291519	-0.873124067212953	0.38217248916457	-51.37726770573	9.89470845245522e-24	2.76245960230181e-21	44.5796264131801
cg06931356	0.788053912614193	0.732885722311382	51.3415210898845	1.00406105336412e-23	2.8014778141936e-21	44.5649858081613
cg10564001	0.779410323939534	0.736028399376244	51.3170231050781	1.01418999133933e-23	2.82444866665657e-21	44.5549459477693
cg15936999	0.513195917759196	0.600691696679372	51.3166224818947	1.01435651915535e-23	2.82444866665657e-21	44.5547817200944
cg16406967	-0.842435362640798	0.325303220821897	-51.3156680556753	1.01475336268932e-23	2.82444866665657e-21	44.5543904661068
cg07484065	0.928292075273475	0.76413957741947	51.3156232993284	1.01477197604428e-23	2.82444866665657e-21	44.5543721186624
cg00278392	0.885956829456007	0.740590304333771	51.3114988941582	1.0164887764999e-23	2.82750090356357e-21	44.5526812838172
cg20464155	0.889138033481975	0.776687024943696	51.2806046811281	1.0294457013172e-23	2.86179627858247e-21	44.5400113035548
cg02708956	0.683108162887394	0.832923206269262	51.2651170091254	1.03600612693377e-23	2.87827881371344e-21	44.5336565971189
cg11977605	0.729423470976566	0.608109854429494	51.2393672944491	1.04701050224221e-23	2.90708013445339e-21	44.5230867417157
cg18736835	0.803964709483778	0.796535223071743	51.2335129228438	1.04952945114624e-23	2.91230049952576e-21	44.5206828191985
cg20886721	0.753447383314667	0.635001008472361	51.2257342732764	1.05288617371742e-23	2.91983780693132e-21	44.5174882939373
cg23671708	-0.769004857975067	0.306076243979924	-51.1997225342268	1.06419288845103e-23	2.94939926914109e-21	44.5068020503755
cg20947259	0.688476767838077	0.736866748946015	51.1890642253508	1.06886245910352e-23	2.9605412134258e-21	44.5024216817693
cg15299279	0.844327546463903	0.586184220831904	51.1753308830998	1.07491089473152e-23	2.9754864967641e-21	44.4967760896334
cg25677394	0.720779029959072	0.692987086099839	51.1596204070726	1.08187406161362e-23	2.992944195572e-21	44.4903157329075
cg15783941	-0.791783592918594	0.400427375853951	-51.1570185676754	1.08303179379688e-23	2.99433004918093e-21	44.4892456167297
cg20629315	0.879435502340985	0.793441111236489	51.1484810633366	1.08683981831169e-23	3.00303722161506e-21	44.4857337982883
cg20872692	0.685769853304481	0.736585111275526	51.1225774156812	1.09847976442513e-23	3.03336105026688e-21	44.4750747421258
cg26069093	0.749175409809217	0.755898938705114	51.1082110895719	1.10499154042812e-23	3.04949572152897e-21	44.4691606672976
cg15934776	-0.877431316094208	0.351002208262901	-51.0921773605887	1.11230683594591e-23	3.06782703917786e-21	44.462558081885
cg09889848	0.694622915720262	0.669893676497192	51.044364424684	1.13442374307149e-23	3.12693548188465e-21	44.4428558377287
cg10169070	-0.890484691714714	0.361482597129122	-51.0309494582907	1.14071147604897e-23	3.14236718456486e-21	44.4373243898587
cg06333307	-0.829883551180244	0.378776158801299	-51.0035450637256	1.15366985328171e-23	3.17614506527575e-21	44.426019781524
cg01940181	0.905591134274743	0.781102607144105	50.9856243143372	1.16222707560253e-23	3.1977727582254e-21	44.4186237603823
cg14818277	0.929803880941353	0.78942927300938	50.9791576178644	1.16533123803044e-23	3.20437976315114e-21	44.4159542249835
cg26866348	0.581594735836258	0.610086167205771	50.9524726439536	1.1782327290075e-23	3.23790285401934e-21	44.404934487669
cg07985890	0.818766881730781	0.627442935458822	50.9282120440861	1.19009187945965e-23	3.26852282388222e-21	44.3949105468876
cg08347500	-0.890663895865618	0.167195730644099	-50.9087592863882	1.19969108378249e-23	3.29290284170545e-21	44.3868694054505
cg07301329	-0.895856567995454	0.242527011967356	-50.89910251696	1.20448640798952e-23	3.30407580184417e-21	44.3828763869953
cg05376810	0.784837851893889	0.584993987376461	50.8956026163037	1.20622932641472e-23	3.30686718103268e-21	44.3814289980051
cg17436460	0.825010179259329	0.732258910328274	50.8940809553492	1.20698792287552e-23	3.30695831681599e-21	44.3807996796744
cg08772789	0.782749069305341	0.604977962791194	50.8882159812106	1.20991647458936e-23	3.31299111069091e-21	44.3783738945432
cg00601751	0.746251536614343	0.790755583032601	50.8765823427409	1.21574751992596e-23	3.32695949465454e-21	44.3735612727206
cg02341637	0.716610395230127	0.737580420446471	50.8644515875703	1.22185907101147e-23	3.34167827873328e-21	44.3685417480091
cg10864200	0.90695361331241	0.820086746198923	50.8587823280387	1.22472629897291e-23	3.34751179235454e-21	44.3661954539384
cg10017626	0.754900324444277	0.686036904041309	50.8344767174139	1.23709892297545e-23	3.37747188248797e-21	44.3561330983404
cg11993173	0.830275568331595	0.621071690594951	50.8343394124443	1.23716918772453e-23	3.37747188248797e-21	44.3560762404001
cg05464506	0.61919821849681	0.774369492768761	50.8323529616815	1.23818620600119e-23	3.37822545289051e-21	44.355253633434
cg24216701	-0.704193202454439	0.421767487475159	-50.830208250993	1.23928523242342e-23	3.37920173632872e-21	44.3543654509912
cg15676837	0.583898640115965	0.728785017358487	50.7976417266442	1.25609954681819e-23	3.42300265624556e-21	44.3408738454136
cg23338668	0.687237866578885	0.822866456072831	50.7879063255407	1.26117223482574e-23	3.4342604372078e-21	44.3368388822251
cg23568324	0.727508938003059	0.76819174803242	50.7868245246686	1.26173723592882e-23	3.4342604372078e-21	44.3363904647295
cg23085343	-0.722926593437257	0.128776387564707	-50.7732165189831	1.2688670748881e-23	3.4516061343212e-21	44.3307489343905
cg09445935	-0.867634307008468	0.339555990578805	-50.7629077410477	1.2742963722787e-23	3.46326080247201e-21	44.3264741019992
cg19122260	0.786327280659268	0.808106887749584	50.7621985062764	1.27467079611064e-23	3.46326080247201e-21	44.3261799631702
cg06794253	0.723806735000878	0.51170437416781	50.7475260991329	1.28244263933236e-23	3.48230151100665e-21	44.3200939326153
cg09759289	0.758031485260105	0.562487734107897	50.7433321733157	1.2846732284141e-23	3.48628197360877e-21	44.3183539701463
cg14925616	-0.873005660054236	0.327886117099529	-50.7249426070089	1.29450199092882e-23	3.51086497730135e-21	44.3107227489016
cg03922381	0.827874998569168	0.734375504580648	50.7177908536664	1.29834565512515e-23	3.51919600254522e-21	44.3077541462875
cg26568031	0.839178059289892	0.76839951304532	50.7150563364193	1.29981845960078e-23	3.52109467567791e-21	44.3066189642991
cg00549398	0.692848406544866	0.689124538328725	50.7128897108444	1.30098664075615e-23	3.52216638590935e-21	44.3057194850622
cg17201227	0.738800427509448	0.638884679631801	50.7108767090402	1.30207297738331e-23	3.52301537755979e-21	44.3048837462151
cg09128377	0.728036108735987	0.749118257690382	50.7005998857252	1.307633785619e-23	3.53399690154304e-21	44.3006165597196
cg14525247	-0.706004083120723	0.397554187459886	-50.7005110761855	1.3076819488283e-23	3.53399690154304e-21	44.30057967981
cg09069579	0.606930260543738	0.538415861615971	50.6771952916995	1.32039103814968e-23	3.56622913627264e-21	44.2908949496975
cg02742555	0.752633625296212	0.552701781506134	50.6405951235389	1.34060268413705e-23	3.61867477634649e-21	44.2756826368912
cg02490942	0.840272012778888	0.851273786180241	50.6274083183431	1.3479639501818e-23	3.63607475843245e-21	44.2701988562648
cg24921221	0.85094957323538	0.597688105396198	50.6261940721146	1.34864390263633e-23	3.63607475843245e-21	44.2696938307661
cg18680977	-0.86842537073409	0.317344907797798	-50.6140611626255	1.35545782870994e-23	3.65228592604697e-21	44.2646468373508
cg05481961	0.86238649112769	0.80806397381813	50.6099248235664	1.35778905476743e-23	3.65403969781706e-21	44.262925925759
cg08954863	0.514403517078197	0.87414443920919	50.6095422985559	1.35800485642719e-23	3.65403969781706e-21	44.2627667697646
cg27659622	0.694191926272395	0.548135494705865	50.6086415661485	1.35851314684914e-23	3.65403969781706e-21	44.2623919997443
cg06436854	0.725886681302833	0.667633017248738	50.6061766359835	1.35990514492551e-23	3.65562709093744e-21	44.2613663735161
cg03148457	0.824568925346323	0.591211545881406	50.6042263373432	1.36100757771787e-23	3.65643467741518e-21	44.2605548410871
cg22905282	0.669397222190083	0.66632584131882	50.6003119567902	1.36322305861951e-23	3.65989530260839e-21	44.2589259399691
cg16725305	0.878398262053965	0.762859591563386	50.5991150653304	1.36390123470239e-23	3.65989530260839e-21	44.2584278475835
cg13704531	0.802378877038215	0.66283301640217	50.5613991638921	1.38545353242722e-23	3.71554188216998e-21	44.2427257283477
cg19453938	0.777307757801446	0.583180497108711	50.5566577929104	1.38818805027022e-23	3.72068673720575e-21	44.2407508849854
cg07696354	0.812010246169571	0.737092002079975	50.5462629571073	1.39420291311129e-23	3.73461251537349e-21	44.2364206060564
cg07732336	0.907775901806893	0.632755662377686	50.534963533431	1.40077216300138e-23	3.75000608827926e-21	44.2317124138222
cg24699021	0.800021459947759	0.737443182646442	50.528000673749	1.40483635292201e-23	3.7577472689105e-21	44.2288106007064
cg20994254	-0.860907396614016	0.175736262658681	-50.5271867303897	1.40531225318427e-23	3.7577472689105e-21	44.2284713570676
cg00328720	0.804379930112103	0.724292503062272	50.523757181655	1.40731931236624e-23	3.76090825147065e-21	44.2270418904865
cg01015662	0.637069007262756	0.84945745913316	50.5185213153323	1.41038926402205e-23	3.76690433134325e-21	44.2248593344723
cg00030296	0.720898171631003	0.581367190487027	50.5163710532527	1.41165205964457e-23	3.76806961658405e-21	44.2239629337703
cg11193281	0.739879506351078	0.541068000936717	50.5124273754269	1.41397116082161e-23	3.7720514448811e-21	44.2223187883487
cg23357832	0.788076755444801	0.738691483396225	50.5037215205166	1.41910481736549e-23	3.78353261570234e-21	44.2186887738084
cg14446712	0.817495885517016	0.566732632623217	50.4965541166622	1.4233459251686e-23	3.79262209668975e-21	44.2156997334405
cg05501426	0.577160448886386	0.817297939020457	50.488463854111	1.42814905365515e-23	3.80319763464907e-21	44.2123252860254
cg23982392	-0.839766856533604	0.322877653228267	-50.4832768768858	1.43123744712288e-23	3.80919710751775e-21	44.2101614943972
cg26103104	-0.862215388771931	0.320441270998729	-50.4571963711957	1.44687241839167e-23	3.84856245197751e-21	44.1992781868675
cg02227036	0.874320773048196	0.784179340652782	50.4482847854606	1.45225571212053e-23	3.86062916450653e-21	44.1955580335852
cg15285733	0.722234082204718	0.540963783717688	50.4438308266681	1.45495410537171e-23	3.86454833351718e-21	44.1936984593042
cg13344855	0.720764513550493	0.774315071105207	50.443053960049	1.45542530074993e-23	3.86454833351718e-21	44.1933740914075
cg05091736	0.868473459839562	0.739150319254564	50.4322068128718	1.46202116786547e-23	3.87980250664462e-21	44.1888444854226
cg09411730	0.747322328144833	0.570960205583732	50.4278617249725	1.46467207330905e-23	3.88457617767498e-21	44.1870297497673
cg08751352	0.852875390760969	0.630949176784948	50.4264611733285	1.46552761123524e-23	3.88458542580382e-21	44.1864447706315
cg23660755	0.79141661754407	0.611323906129055	50.4248401854723	1.46651845749483e-23	3.88495310840481e-21	44.1857676985336
cg13864319	0.518703783081231	0.484238690962859	50.4012154403124	1.48103919531455e-23	3.91903752401584e-21	44.1758972132971
cg01539484	0.820563444735619	0.793071557169679	50.4011104049484	1.48110408937714e-23	3.91903752401584e-21	44.1758533181854
cg00709652	0.786554716386168	0.538876884398362	50.3736153512355	1.49819417361735e-23	3.96090260316024e-21	44.1643595537256
cg13634681	0.622941353027934	0.635167297112807	50.3728648441009	1.49866354992244e-23	3.96090260316024e-21	44.1640457250438
cg02949186	0.661165705069315	0.568364660954046	50.3656708002999	1.50317061021979e-23	3.97051282100408e-21	44.161037242586
cg15840005	0.621896487172483	0.69836863479729	50.3624918436527	1.50516674108925e-23	3.97162991528246e-21	44.1597076860827
cg25377865	0.8700043988072	0.687858927739724	50.3622227933706	1.50533581049069e-23	3.97162991528246e-21	44.1595951552505
cg02226192	0.684612052810753	0.656109400468895	50.3494612992948	1.5133779256851e-23	3.99053863562228e-21	44.1542568962221
cg25978327	0.825338630624836	0.745920177318129	50.341945795101	1.51813512261281e-23	4.00076869219889e-21	44.1511124101195
cg14626725	0.789568546317715	0.736321362400193	50.3312552407847	1.52492906446528e-23	4.01635129855785e-21	44.1466386191043
cg14679230	0.8444050944015	0.77040183275007	50.2933878018716	1.54925130859375e-23	4.07805521998256e-21	44.1307836543959
cg12096762	0.798422261737264	0.596385505622344	50.276163946576	1.5604482237825e-23	4.10515839414125e-21	44.1235678661025
cg23811942	0.587099995642659	0.774439704779899	50.266277663871	1.56691335275926e-23	4.11978931174438e-21	44.1194248987345
cg04246763	-0.72955144334868	0.212216606904107	-50.2609330126644	1.57042015530694e-23	4.12560922729478e-21	44.1171847949677
cg25722029	0.641476002925293	0.460725066975794	50.2601467759125	1.57093672404285e-23	4.12560922729478e-21	44.1168552380737
cg20923885	0.674662750826619	0.651865833737272	50.247569980549	1.57922408090735e-23	4.14498589940396e-21	44.1115828334773
cg06613738	0.80621935038031	0.745480669092277	50.2420960988036	1.58284532419888e-23	4.15210018271295e-21	44.1092876497189
cg18771184	-0.74680057075649	0.430437765473878	-50.2338678422384	1.58830508480291e-23	4.16402628644334e-21	44.1058370615372
cg02458188	0.742469261389237	0.721492358074612	50.2299539847939	1.59090899313451e-23	4.16845585666641e-21	44.1041955408277
cg11784626	0.685889088747311	0.753822664198549	50.2266207226485	1.59313015209596e-23	4.17187804504347e-21	44.1027974213226
cg15519065	0.856753801170411	0.639788085620305	50.2185983758886	1.59848925721272e-23	4.18126423599568e-21	44.0994320833153
cg13758186	0.675346951703095	0.624655172744986	50.2182837759853	1.59869980104844e-23	4.18126423599568e-21	44.0993000983862
cg01610231	-0.816483978690486	0.200261765222851	-50.2171394690058	1.59946586553848e-23	4.18126423599568e-21	44.0988200168063
cg14212180	-0.738059932742637	0.414166885902301	-50.2080937512105	1.60553512751432e-23	4.19472504289429e-21	44.0950245727645
cg17378966	0.828054014245323	0.783540362876522	50.1997908676456	1.61112720290543e-23	4.20692441624636e-21	44.091540167702
cg21167532	-0.84833697460397	0.342057881647562	-50.1942499098654	1.61487043410983e-23	4.21428494341735e-21	44.08921449562
cg17196051	0.643941651096039	0.839939540785747	50.192279896668	1.61620348257712e-23	4.21535085664607e-21	44.0883875680473
cg04630448	0.845422461543087	0.759952252675108	50.1490094615115	1.64577564909041e-23	4.29002616453292e-21	44.0702157376216
cg10030458	0.724783793071048	0.770135777975266	50.1342945633727	1.65596081003166e-23	4.31177902540522e-21	44.0640322613083
cg16678159	-0.770159000465039	0.324055540330068	-50.1339710740036	1.65618545837184e-23	4.31177902540522e-21	44.0638963032384
cg26550235	0.736824776596028	0.569693837748178	50.1328590944277	1.65695791987672e-23	4.31177902540522e-21	44.0634289465883
cg21053509	-0.542875426302703	0.123399188301189	-50.117173810486	1.66789432481007e-23	4.33776213134146e-21	44.0568353603838
cg22262704	0.644067534752315	0.601317226486901	50.0945570242937	1.6837968594952e-23	4.37662386666168e-21	44.0473241151596
cg02721000	-0.82266149014869	0.273386813552491	-50.0799671645264	1.69413957649249e-23	4.40099814426604e-21	44.0411860744464
cg10256255	0.651683665091632	0.754901137193186	50.072498393122	1.69945988614171e-23	4.4123049925448e-21	44.0380431791874
cg05775862	0.833571702609468	0.608590317442902	50.0380436400158	1.72423082893058e-23	4.47406987602584e-21	44.023537970281
cg02075410	-0.856868182407492	0.331688758967633	-50.0258222650766	1.73310783984435e-23	4.49454604814243e-21	44.0183902958922
cg04778178	-0.851267307115612	0.351596514944137	-50.0174942059457	1.73918433418903e-23	4.50774036270676e-21	44.0148817271078
cg00499707	-0.755037435422528	0.338437522086737	-50.0138557414885	1.74184610383179e-23	4.51050924991769e-21	44.013348664914
cg06332304	0.71385420976026	0.741063399179714	50.0133296649796	1.74223131519489e-23	4.51050924991769e-21	44.0131269934229
cg13408344	0.683515694791944	0.583306826860391	50.0049492384982	1.74837979249142e-23	4.52385829281932e-21	44.0095954193101
cg03519907	-0.745914667910975	0.401210587590342	-49.9815768856999	1.76564772001867e-23	4.56430472717466e-21	43.9997427977489
cg11188666	-0.751523417603481	0.454110918690382	-49.9806393599235	1.76634409461397e-23	4.56430472717466e-21	43.9993474809525
cg26557925	0.770457331148042	0.804046779806982	49.9797365608219	1.76701494669195e-23	4.56430472717466e-21	43.9989667995154
cg24996403	-0.67996980986307	0.395325664980321	-49.9620086857252	1.78024235930265e-23	4.59586802961308e-21	43.9914900359142
cg15537269	0.826720627001467	0.627520862807641	49.932211082454	1.80270947910945e-23	4.65123530628629e-21	43.9789164626647
cg18049030	0.834023450118368	0.62683342837465	49.9216747500772	1.81072463974859e-23	4.66927302323405e-21	43.9744685734989
cg25722178	-0.819740200527264	0.38457895444796	-49.8950416427349	1.83115165463709e-23	4.71927841077217e-21	43.9632210000086
cg02573873	0.805326019650208	0.732640130739451	49.866062868656	1.85365201732405e-23	4.77456774699553e-21	43.9509755374691
cg00791430	0.696398855411836	0.789972509894515	49.8503518835979	1.86597150952958e-23	4.80358594528306e-21	43.9443334260961
cg12157156	0.658835950930145	0.725788372442387	49.8408965652812	1.87342701631345e-23	4.82005705986153e-21	43.9403349379942
cg04257105	-0.398221277086267	0.180092124797461	-49.8326791427946	1.87993176992247e-23	4.83406482360606e-21	43.9368592771701
cg25107024	-0.729948714852453	0.408551309747554	-49.8248874138289	1.88612139169646e-23	4.84724692045285e-21	43.9335631040841
cg09804649	0.651105346080776	0.816845585052241	49.8148092036951	1.89415901429684e-23	4.86516076736943e-21	43.9292988542628
cg06590662	-0.662486032553343	0.465103318578554	-49.8014736774751	1.90484957635619e-23	4.88986469795354e-21	43.9236549682562
cg05627365	0.750138502723958	0.778261207195308	49.7982329651373	1.90745705398246e-23	4.8938027320267e-21	43.9222831845915
cg02745822	0.701004464736163	0.734500186092541	49.7807513111252	1.92158738100449e-23	4.9272829183001e-21	43.9148816114939
cg25673593	0.751579234450819	0.768660277916889	49.7442728988862	1.95142672458009e-23	5.00098346263805e-21	43.8994280545706
cg20415947	0.859755801179402	0.789357133711455	49.7421743131011	1.95315805525986e-23	5.0026083650198e-21	43.8985386512412
cg04256248	0.774911419905108	0.836223734848821	49.7308970721934	1.96248934187906e-23	5.02368622041597e-21	43.8937585495006
cg02670637	0.845518963804888	0.711324716803523	49.7274050098692	1.96538828176404e-23	5.02828379090371e-21	43.8922781292511
cg20878275	0.7768488031407	0.552863916592522	49.7258813101648	1.96665458731969e-23	5.02870158667931e-21	43.8916321392977
cg15765546	0.827956232443168	0.728041656020792	49.7245006445105	1.96780275872621e-23	5.02881701642862e-21	43.8910467720448
cg11639950	0.75634692306476	0.703068233539913	49.6931058750754	1.99410114325172e-23	5.09316891999939e-21	43.8777315068211
cg15846886	0.674712718174804	0.484899433454174	49.6832385772699	2.00244244270613e-23	5.11160993311396e-21	43.8735446999584
cg08434574	-0.814194300977526	0.160989779537779	-49.6762883972647	2.00833968088277e-23	5.12379487359409e-21	43.8705951273546
cg04510459	0.895795468406359	0.726671978914282	49.6741701588805	2.01014062194142e-23	5.1255213140342e-21	43.8696960850615
cg11807280	-0.877018286280473	0.290092508768653	-49.6598654868837	2.02234689523174e-23	5.15376284519343e-21	43.8636236941553
cg22235821	0.775909542094037	0.573763227632766	49.625937408421	2.05160924018947e-23	5.22541435025017e-21	43.8492136303501
cg04452896	0.816723909262288	0.831020461819336	49.6174268922899	2.05901871133049e-23	5.24135801609538e-21	43.8455973640849
cg18571792	0.667130240166808	0.77471818664617	49.5876514265495	2.08516319512396e-23	5.30494839446966e-21	43.8329400472861
cg27657537	0.647711812765866	0.518346861354993	49.584648081254	2.08781952138475e-23	5.30874399327676e-21	43.8316628991552
cg03840289	0.614931835806426	0.699616902136833	49.567178422118	2.10334105288803e-23	5.34522976266546e-21	43.8242324343543
cg18224468	0.829580421775705	0.680116944435447	49.5612828305794	2.10860641940918e-23	5.3529800069498e-21	43.8217242007091
cg19917530	0.823459001158548	0.62121269086711	49.5611345512198	2.10873902579058e-23	5.3529800069498e-21	43.8216611123087
cg03276982	0.724624849251107	0.698122535344222	49.5517925108675	2.11711124760803e-23	5.37124200833042e-21	43.8176859500661
cg15003737	-0.83753376929745	0.36220760184199	-49.5373425147856	2.13012975770043e-23	5.40126506025141e-21	43.8115357118843
cg20187011	0.853677926630907	0.802172804031462	49.5041609410491	2.16034237158987e-23	5.47482874169837e-21	43.7974056633119
cg23361127	0.741930068467909	0.760451741649809	49.5016274216616	2.16266755861766e-23	5.47767648138543e-21	43.796326374314
cg10852718	0.497387277136501	0.722863790251215	49.4837527407954	2.17914702019916e-23	5.51635157123263e-21	43.7887100191527
cg18274619	0.617256220047654	0.52081401044182	49.4561282660748	2.2048742860098e-23	5.57838088643023e-21	43.7769335363111
cg19317600	0.856863986962062	0.770251061537193	49.4372083508119	2.22267811771858e-23	5.62030604907974e-21	43.7688638174973
cg25149218	0.733754048497048	0.591730993382635	49.4341425056827	2.22557724815944e-23	5.62451731268498e-21	43.7675558641322
cg22732636	0.921884250986996	0.762897616027761	49.4148669762494	2.24389552464516e-23	5.66766985396663e-21	43.7593305425372
cg01084693	0.697751461636327	0.533473195321991	49.3936084825475	2.26428143480118e-23	5.71599418017833e-21	43.7502550805748
cg18226096	0.687543627201281	0.713838634554662	49.3912176169056	2.26658626203349e-23	5.71864605823846e-21	43.7492341361231
cg00247963	0.743137477702643	0.676687211907054	49.3821427139044	2.27535696891368e-23	5.73759953372475e-21	43.745358503424
cg07664000	0.803742076340536	0.650926754504958	49.378613791356	2.27877718712397e-23	5.74304758088274e-21	43.7438511962876
cg14495916	0.826397745210667	0.757330132712262	49.3490302002944	2.30766202845203e-23	5.81263091376555e-21	43.73121065734
cg11087503	0.816189509537907	0.749055740102606	49.3130216020905	2.34333810743394e-23	5.89923399536283e-21	43.7158139376751
cg00797058	0.635720264053626	0.785651783887456	49.2808870105578	2.37566353536451e-23	5.9767084521528e-21	43.7020635742571
cg13581922	0.690781266580444	0.523087263590622	49.2798297480398	2.37673497483122e-23	5.9767084521528e-21	43.7016110104078
cg11646259	0.918842157014528	0.787018014640499	49.2778890641801	2.37870299815998e-23	5.97835988914616e-21	43.7007802689619
cg00261082	0.819824132322371	0.817313599543166	49.2632290316	2.39362477998341e-23	6.01254806304262e-21	43.6945036771405
cg00014203	-0.911139054179557	0.335195358395344	-49.2609052027249	2.39599908239541e-23	6.01519791660182e-21	43.6935085633065
cg10827768	0.763560160398537	0.75023796635512	49.2543838964939	2.40267520724646e-23	6.02863871070848e-21	43.6907157319464
cg08976554	0.571123952833953	0.718508630951992	49.2479414767335	2.40928969572298e-23	6.0419101494888e-21	43.6879562982614
cg19350020	0.838935407599354	0.775575765374418	49.2291260242113	2.42871703857658e-23	6.08728084143733e-21	43.6798950157034
cg23082635	0.705621753431612	0.763146748885106	49.1992476651288	2.45990472311329e-23	6.16206133139878e-21	43.6670872078509
cg08443563	0.855592022804115	0.630311202761153	49.1931210124651	2.46635149193367e-23	6.17481773029916e-21	43.6644599035227
cg06399164	0.677930551434333	0.727484700693388	49.182337144066	2.47774181303738e-23	6.19993013162389e-21	43.6598345905101
cg07410217	0.500575203755094	0.84135663720006	49.1738921476949	2.48670017115948e-23	6.21699411995127e-21	43.6562116905271
cg03605610	-0.927385589429109	0.190260490685393	-49.1733385914952	2.48728856019634e-23	6.21699411995127e-21	43.6559741920267
cg00028135	0.80951310003182	0.744434210256247	49.1498305032446	2.51241090217368e-23	6.27403844447954e-21	43.6458856238434
cg12377816	0.831434998343664	0.582261990887434	49.1494096111886	2.51286310886351e-23	6.27403844447954e-21	43.645704949951
cg16982073	0.817888416866168	0.799418853522693	49.1292457550099	2.53462729121182e-23	6.32491476921937e-21	43.6370473995252
cg25928474	0.76244986474365	0.692511741257024	49.1219787862046	2.54251930462273e-23	6.34113772522183e-21	43.6339263281821
cg18019132	0.786062907341529	0.571207413340146	49.1163326279848	2.5486688537834e-23	6.35299954690207e-21	43.6315010354485
cg17799287	-0.630721932830317	0.127015271509741	-49.1099345690384	2.55565616270396e-23	6.36693552534624e-21	43.6287524072326
cg13629753	0.818164258910812	0.55737567036278	49.1079092419867	2.55787219500797e-23	6.36829587386085e-21	43.6278822403646
cg22209929	0.795432096686822	0.755778179838834	49.1068829748792	2.55899586341889e-23	6.36829587386085e-21	43.6274412976793
cg26353161	-0.643528797232366	0.287593742183206	-49.1029946044668	2.56325796254584e-23	6.37542246428956e-21	43.6257705437957
cg17846127	-0.751555982558343	0.302926854352638	-49.0941745739295	2.57295329348647e-23	6.39320669198331e-21	43.6219802339045
cg05369942	0.801524901021025	0.562215098031281	49.0939390133078	2.57321275685758e-23	6.39320669198331e-21	43.6218789944208
cg15408855	0.78527997428029	0.717511173464478	49.0445042155891	2.62827447584808e-23	6.52645215840903e-21	43.6006214177936
cg23377236	0.615526176769089	0.768167770979145	49.0364255812023	2.6373892652e-23	6.54552063090546e-21	43.5971453385992
cg07087130	-0.877118935935129	0.32955772444949	-49.0276676548766	2.64730786083776e-23	6.5631036203984e-21	43.5933762852801
cg23878404	0.838904198106913	0.599003936469288	49.0276277806408	2.64735310870844e-23	6.5631036203984e-21	43.5933591234025
cg26100303	0.611492851092458	0.833607517704487	49.0262234096052	2.64894725570278e-23	6.56348664862746e-21	43.5927546724131
cg21340500	-0.772125291439938	0.175535322771656	-49.0237457662175	2.65176215956995e-23	6.56689237463084e-21	43.5916882326968
cg15321306	0.81377576467625	0.754148498176828	49.0129673302175	2.66404426114633e-23	6.59372648805224e-21	43.5870482570456
cg05054998	0.780670978233218	0.794963841487621	49.0007942282298	2.67798722995082e-23	6.62283040153688e-21	43.5818065911038
cg09148649	0.694693116184975	0.53734562495831	49.0001664457431	2.67870835481433e-23	6.62283040153688e-21	43.5815362341241
cg03508786	-0.78029779373374	0.212783594191509	-48.9898396324262	2.69059983716693e-23	6.648020643404e-21	43.5770884229916
cg02593989	-0.862758975670738	0.399442088278945	-48.9870685386921	2.69380018815258e-23	6.648020643404e-21	43.5758947291544
cg03779374	0.91211039001651	0.743909596713035	48.9863299720831	2.69465383505994e-23	6.648020643404e-21	43.5755765674202
cg06770082	0.616723164341478	0.639901748310346	48.9862643513428	2.69472969424022e-23	6.648020643404e-21	43.5755482988924
cg08165796	0.899764047087279	0.763372772119225	48.9828837299811	2.69864080090855e-23	6.65406883473347e-21	43.5740919184427
cg24937136	-0.755854602413447	0.271534118844888	-48.9557886673777	2.73020308573314e-23	6.72825345306267e-21	43.5624154332041
cg07230792	0.538332727381301	0.781677912712225	48.9335186182439	2.75643410750584e-23	6.78922676365742e-21	43.5528131187923
cg26821681	0.795669780964496	0.600204484983436	48.9267531081354	2.76445508023496e-23	6.80530623990238e-21	43.5498950720401
cg06864391	0.714784180981843	0.812292571709364	48.9212381495133	2.77101151349704e-23	6.8177650249241e-21	43.5475160860053
cg13341668	-0.677048562017115	0.294153488090339	-48.8977336461372	2.79913779019415e-23	6.88325194135608e-21	43.5373737579994
cg02045493	0.639074053308422	0.807016157071868	48.8869199437903	2.81217804832356e-23	6.91159080329485e-21	43.5327058428588
cg26297819	0.753574831704769	0.564846720141691	48.8735669078856	2.82836829187762e-23	6.94546657629784e-21	43.5269402675487
cg03249131	0.85069468540893	0.82308097647056	48.8730407567661	2.82900823236715e-23	6.94546657629784e-21	43.5267130516783
cg09150140	0.780246944850451	0.704271328300879	48.8713836470975	2.83102471152438e-23	6.94667640597997e-21	43.5259974197241
cg06224766	0.865159285194691	0.793770429447232	48.8592655404985	2.84581662197748e-23	6.97921600928323e-21	43.5207633645627
cg01591591	0.733929083672877	0.695377040076666	48.8542453840935	2.85196813187497e-23	6.99054188711354e-21	43.5185946533914
cg21752469	0.847199036880931	0.639870840372706	48.793013612652	2.92812956874701e-23	7.17336674738017e-21	43.4921234085377
cg16562724	-0.801703747983116	0.205513824362623	-48.7760682701581	2.94958053037654e-23	7.22203683997835e-21	43.4847914935148
cg17017514	0.775461607058783	0.70363305288003	48.7572935180961	2.97353954203781e-23	7.27679233822039e-21	43.4766648683004
cg15894581	0.62998689697886	0.730691022166784	48.7351358574164	3.0020779100701e-23	7.34268959216771e-21	43.4670696779635
cg17760405	-0.907471473863856	0.211925721769331	-48.7250400780887	3.0151758954164e-23	7.37077127334741e-21	43.4626962479793
cg14654468	-0.519185849988568	0.17029447310732	-48.7159044151089	3.02707981187408e-23	7.39590545032963e-21	43.4587379048703
cg01085165	0.76456805195631	0.708377721401384	48.7100841809269	3.03468931708151e-23	7.41052601259042e-21	43.4562156751829
cg00134210	0.770787393198307	0.601821469816698	48.7080370245569	3.03737057324928e-23	7.41310288035374e-21	43.4553284528971
cg17723156	0.645170752106051	0.654442944457168	48.7025446790506	3.04457641289821e-23	7.42671392404722e-21	43.4529479156757
cg00470044	0.778958396224244	0.772770601540958	48.6706879265763	3.08672620814417e-23	7.52550452168454e-21	43.4391346764397
cg08353973	-0.678776504786607	0.306562832768813	-48.659363981094	3.10185573899794e-23	7.55828092864234e-21	43.4342222465153
cg07094298	0.757923993862965	0.625672454210832	48.6581474216037	3.10348575342029e-23	7.55828092864234e-21	43.4336944197909
cg05141578	0.707464747868979	0.734141618933531	48.6366124703324	3.13248837883339e-23	7.62484130696172e-21	43.4243487645232
cg13289579	0.567757641115811	0.72927264864836	48.583277469133	3.20554652115898e-23	7.79754506736559e-21	43.4011837163432
cg20614671	0.597457450808793	0.710752373186101	48.5823300177414	3.20686034553102e-23	7.79754506736559e-21	43.4007719647239
cg14508705	0.755444040169564	0.566014776938864	48.5735190602006	3.219105469388e-23	7.82314698586718e-21	43.3969424142757
cg18263166	0.846565499183272	0.598446699094255	48.5610150229703	3.23656717072041e-23	7.86139232180684e-21	43.3915064560869
cg14611455	0.885781177446964	0.737515244038989	48.5431548392681	3.26168079345679e-23	7.91817300609629e-21	43.3837394094148
cg16728323	0.533756418597758	0.779871137130163	48.5358362867116	3.27203042279498e-23	7.93907072941171e-21	43.380555836958
cg12459923	0.541637059403722	0.831643446726875	48.5322564106005	3.27710546743229e-23	7.9471550726439e-21	43.3789984042359
cg01783679	0.795573559315479	0.725112618345131	48.5190582034972	3.29588733018957e-23	7.98545292023367e-21	43.3732554424512
cg15895339	0.903386892153339	0.760830946034013	48.5177031872511	3.29782196968857e-23	7.98545292023367e-21	43.3726657377142
cg13427361	0.850645143735849	0.632044899067335	48.5174716472385	3.29815267241341e-23	7.98545292023367e-21	43.3725649694672
cg14833024	0.640435838372825	0.860345721546703	48.5126106684994	3.30510350543273e-23	7.99803470892693e-21	43.3704493109765
cg24004007	0.557695904611132	0.75057373743938	48.5058849711728	3.3147460411762e-23	8.01711335614133e-21	43.367521694314
cg18289141	0.7731019598686	0.570282566214163	48.4768205896491	3.35675506109603e-23	8.11441251274809e-21	43.3548653564843
cg21814178	0.603238396452102	0.587137630903802	48.4675324366313	3.37029716204072e-23	8.13861368666848e-21	43.3508190513877
cg07173218	0.682501955373791	0.738479871464599	48.4675052870782	3.37033682973176e-23	8.13861368666848e-21	43.350807222709
cg03317082	0.736084309632235	0.528979853665545	48.4643312215935	3.37497776607507e-23	8.14550615845043e-21	43.349424278519
cg07904865	0.829812168483989	0.779903732277265	48.4562953829236	3.38675723941864e-23	8.16961107419764e-21	43.3459226240994
cg16802592	-0.637329890440728	0.153573757786793	-48.4471264162191	3.40025031317954e-23	8.19782189466781e-21	43.3419264510528
cg00952789	0.81823720119622	0.762792876452355	48.4240140395817	3.43451284133835e-23	8.27605047301569e-21	43.3318496647703
cg12552820	0.628999859708648	0.628184899679162	48.4083553858365	3.45793095023282e-23	8.32807870850841e-21	43.325019733623
cg13725172	0.665503450894683	0.672670122006925	48.3882393898479	3.48826071986008e-23	8.39668925444249e-21	43.3162421755244
cg08459746	0.761610571773287	0.745958007255177	48.3855137003682	3.49239173363055e-23	8.4021969144037e-21	43.3150525307984
cg22110158	0.769410827637378	0.584455731572013	48.3723946005288	3.51234660686621e-23	8.44574863679522e-21	43.3093256204048
cg05995991	0.651652131018504	0.522373807787195	48.370245955616	3.51562617182516e-23	8.44917832365212e-21	43.3083875105411
cg11775488	0.746660705640583	0.570658561277323	48.3503931168726	3.54608044441665e-23	8.51787953326656e-21	43.2997175631691
cg18041815	0.624331720427617	0.715107845002564	48.3446398789589	3.55495743142517e-23	8.53470585866797e-21	43.2972043567854
cg10977734	0.718780356842518	0.534457246743775	48.3351131540402	3.56970792583779e-23	8.56560810773004e-21	43.2930420676206
cg25367999	0.817282802366413	0.625215082359095	48.3182829223564	3.5959234231286e-23	8.62397394970311e-21	43.2856867010515
cg07262335	-0.680205773643589	0.302417781580241	-48.3077193255697	3.61248061345745e-23	8.65912742629541e-21	43.2810686725172
cg24199203	0.727367929186061	0.703258989160938	48.2974461490002	3.62865915910311e-23	8.69333682200051e-21	43.2765765779851
cg25077733	0.621054912041566	0.787327482336591	48.2923239451929	3.63675409731199e-23	8.704746943375e-21	43.2743364419312
cg26790209	0.425079054388562	0.820030582381044	48.2920165789573	3.63724044814314e-23	8.704746943375e-21	43.2742020108812
cg14118175	0.690828274249124	0.520455487619	48.2874964409458	3.64440060752364e-23	8.71730682568785e-21	43.2722249586211
cg22635676	-0.937792477512614	0.176623541080737	-48.2699270095382	3.67237203651057e-23	8.77960742089949e-21	43.2645384429183
cg11667301	0.790374509574649	0.830942173235058	48.2656686589726	3.67918532267765e-23	8.79128606112142e-21	43.2626749946394
cg02482730	0.879815270070459	0.768707424928123	48.2478203653857	3.70788655784665e-23	8.85522556620149e-21	43.2548627090426
cg25704036	0.723888234335433	0.769477148644075	48.236608014552	3.72603653795882e-23	8.8939126597948e-21	43.2499534407275
cg27641076	0.652194466179742	0.560567236212753	48.215042588028	3.76120749131393e-23	8.97316644356323e-21	43.2405077306493
cg16440978	0.73603293170726	0.639478061669312	48.2048442258809	3.77796081648826e-23	9.00842110797679e-21	43.2360392626869
cg27364780	-0.92293028672879	0.333408419516847	-48.2005631654157	3.78501677482606e-23	9.01933566485232e-21	43.2341631940259
cg03161498	0.592233842012346	0.570121330781553	48.1996674590747	3.78649480435335e-23	9.01933566485232e-21	43.2337706505712
cg06795858	0.386542391830557	0.817729249116429	48.1879092129312	3.80595352776749e-23	9.06095181642023e-21	43.2286168799859
cg05415308	-0.776978146485847	0.325106534855811	-48.1814720621787	3.81665068155981e-23	9.08167647301635e-21	43.2257948401811
cg04862249	0.680141958988623	0.572943165351494	48.1772779154647	3.82363737661364e-23	9.09355511931103e-21	43.2239559158195
cg24176926	0.654650291332612	0.707169092470059	48.164274300925	3.84538428999322e-23	9.13739281149626e-21	43.2182533998085
cg20834178	0.817508871984633	0.583953932323254	48.1638604241127	3.84607856929247e-23	9.13739281149626e-21	43.2180718743094
cg21782813	0.616927816296399	0.757483111718193	48.1462346838255	3.87576790626439e-23	9.20313201117187e-21	43.2103397266937
cg05129858	0.661719837034584	0.57156276861225	48.1445921228918	3.87854687968594e-23	9.20493653262685e-21	43.2096190070436
cg15013617	0.787032259869033	0.581095540929693	48.1262928278336	3.90964805179801e-23	9.27392114097415e-21	43.201587915381
cg01357958	0.736024299024228	0.766887163898101	48.1241619476729	3.91328659184544e-23	9.27772485745322e-21	43.2006525162985
cg02501120	0.72555048470291	0.528208146750663	48.0976694186989	3.95882050467375e-23	9.38079966884517e-21	43.1890193416956
cg12622800	0.554606413564695	0.714607591505888	48.0904732350388	3.97128445327404e-23	9.40544568879049e-21	43.1858582417209
cg01890836	0.761621532102007	0.724635173404089	48.0726859406029	4.00226901173488e-23	9.47390688027024e-21	43.1780425855206
cg12305431	-0.732649464678127	0.37893764790757	-48.0632389129475	4.01882804223154e-23	9.50816758035174e-21	43.1738903584731
cg17187705	0.798424160882946	0.761160919139514	48.0606740684368	4.02333614511405e-23	9.51389617177877e-21	43.1727628898841
cg04921315	0.926516397813269	0.821126641725599	48.0344754118173	4.06968860141322e-23	9.61851596822345e-21	43.1612426859707
cg07307388	0.75544280451354	0.523627132773248	48.0295657488405	4.07843712976387e-23	9.63419829964065e-21	43.1590830437787
cg08287551	-0.843864304314399	0.170313833012655	-48.0137224738963	4.10680277072418e-23	9.69618048265592e-21	43.1521123741416
cg17939889	0.860091179282926	0.652556256671033	48.0089214291007	4.11543922647291e-23	9.71154191377465e-21	43.1499995458241
cg17533232	0.806541660057042	0.746474953942914	47.9921539311113	4.14575122087555e-23	9.77801054893622e-21	43.142618802922
cg21005830	0.738321127692254	0.740633833741451	47.9893516747972	4.15083984112254e-23	9.78495032040423e-21	43.1413850350279
cg05291966	0.846347610110033	0.589383690368667	47.9786992105108	4.17024340680936e-23	9.81642805180155e-21	43.1366943076331
cg26632897	0.550515214025503	0.763227590548562	47.9786422524491	4.17034741128185e-23	9.81642805180155e-21	43.1366692236413
cg00445591	-0.81821778370602	0.410572335532178	-47.9784752603991	4.1706523516351e-23	9.81642805180155e-21	43.1365956811533
cg04046364	0.542097820680357	0.798343727676775	47.977007699242	4.17333323550573e-23	9.81766953250472e-21	43.1359493626825
cg01128482	-0.867925188489522	0.214097813275467	-47.9674477111721	4.19084125845558e-23	9.85377224415927e-21	43.1317386017525
cg26917899	0.770407118546408	0.777615983337008	47.9658476513126	4.1937790877533e-23	9.85559703040004e-21	43.1310337578008
cg01222719	-0.803831430734687	0.37425910791361	-47.9608224123766	4.20301982681163e-23	9.8722244680149e-21	43.1288199228713
cg00454274	0.902724371150604	0.73132590456602	47.9361606953804	4.24867937550768e-23	9.97286215592854e-21	43.1179518078752
cg16565696	0.699866672443174	0.532378699304944	47.9353224447929	4.25024043538619e-23	9.97286215592854e-21	43.1175822971008
cg20773521	0.893157867217329	0.77581597705798	47.8946636789675	4.32668401261068e-23	1.01470087869822e-20	43.0996512111077
cg00081417	0.862174725844337	0.789116245047203	47.8904960225721	4.33460064426728e-23	1.01603484818915e-20	43.0978123053399
cg14977018	0.88189810128219	0.793334888701527	47.8799410231379	4.35471819491031e-23	1.02022588501622e-20	43.0931543375592
cg23036668	0.868598376316972	0.771703102323259	47.8655156722057	4.3823707289133e-23	1.0261770102819e-20	43.0867866077693
cg24074783	0.596148547781234	0.801170386029483	47.8499741158984	4.41236875019525e-23	1.03267096350181e-20	43.0799238811333
cg19497702	0.584498970828939	0.729543597808233	47.8427061395974	4.4264709507863e-23	1.03543990311595e-20	43.0767137313996
cg00171092	0.774003883699719	0.621384619730722	47.8388835454195	4.43390693202204e-23	1.03664744070675e-20	43.0750251450372
cg07213771	0.895210126067689	0.814799796377735	47.8350335383712	4.44140945664425e-23	1.03738882834119e-20	43.0733243049538
cg27163936	-0.73237656770189	0.367481872660861	-47.834921074696	4.4416288147266e-23	1.03738882834119e-20	43.0732746190409
cg00068428	0.615814762438344	0.514153057734226	47.8310019669749	4.44928004139306e-23	1.03864376020047e-20	43.0715430987707
cg17847861	0.818768564162395	0.670545644933842	47.787655112513	4.53483167451423e-23	1.05786736926976e-20	43.0523817875752
cg06747888	-0.556642033171204	0.119672518653282	-47.7869338501637	4.53626967366888e-23	1.05786736926976e-20	43.0520628007053
cg09309208	0.83211201174924	0.784238600124293	47.7665662985514	4.5770746579495e-23	1.0666547337287e-20	43.0430529036571
cg01951963	0.746909979135696	0.610666326291897	47.7657311739941	4.57875595010173e-23	1.0666547337287e-20	43.0426833867884
cg02363593	0.9398321981932	0.785789453746968	47.764631979482	4.58096985949157e-23	1.0666547337287e-20	43.0421970166824
cg08013737	0.719007769644738	0.806818582878688	47.7629543042733	4.5843510587966e-23	1.06689713691473e-20	43.0414546583763
cg07294323	-0.734052486159093	0.466874469239112	-47.7472882676957	4.61605088767636e-23	1.07372640826558e-20	43.0345212258608
cg03443331	0.668458015518236	0.771214344770954	47.7449346188625	4.62083322624532e-23	1.07429070687277e-20	43.0334793462166
cg22982093	0.877999428354801	0.770672796603558	47.7424444755638	4.62589855217053e-23	1.07492018803265e-20	43.0323769859691
cg03594506	0.795667519461577	0.7383661886614	47.6851061763541	4.74415535149552e-23	1.10183793494668e-20	43.0069770779861
cg22821289	0.846891709424366	0.827774943996688	47.6750495953963	4.7652205376819e-23	1.10616685098501e-20	43.0025188493896
cg25439798	0.924893858898388	0.799759413879979	47.6694217639934	4.77705167443409e-23	1.10834892055534e-20	43.0000235155996
cg04197347	-0.708390695753918	0.317432553991492	-47.6613056135802	4.79416806666975e-23	1.11124309522896e-20	42.9964243328037
cg10617784	-0.752040217153558	0.181782775989093	-47.6611955708184	4.79440057975336e-23	1.11124309522896e-20	42.996375528856
cg04486648	0.686998900687918	0.71614715058619	47.6474459250349	4.82354575688379e-23	1.11743025712444e-20	42.9902766247871
cg01698632	-0.744978392472897	0.449060779309031	-47.6168341180692	4.88910180915623e-23	1.1320418516061e-20	42.9766915137531
cg24447625	-0.705467190812025	0.294590412333403	-47.6111555071368	4.9013649185874e-23	1.13430521829095e-20	42.9741704061106
cg13430450	-0.701961209262527	0.31778107088271	-47.5957983191031	4.93469071878307e-23	1.14073656143197e-20	42.9673507499203
cg21164050	0.938528183520487	0.793139243332707	47.595549347919	4.93523294732789e-23	1.14073656143197e-20	42.9672401702798
cg12037450	-0.776345897128339	0.261409309387547	-47.5946869820557	4.93711155604084e-23	1.14073656143197e-20	42.9668571489065
cg22626506	0.854097408281434	0.61655967596485	47.5929739906225	4.94084541854078e-23	1.14073656143197e-20	42.9660962988574
cg05220092	0.673722918044066	0.568736645282333	47.5918375617509	4.94332415998337e-23	1.14073656143197e-20	42.9655915214681
cg12412775	0.775573651494257	0.721784083356968	47.5914510108739	4.94416758875561e-23	1.14073656143197e-20	42.9654198209331
cg15157945	-0.756315569272836	0.37493474032246	-47.5893242507349	4.94881073559133e-23	1.14123029967802e-20	42.9644751172077
cg12999932	0.86992350929055	0.623457364387277	47.5879390625342	4.95183733549785e-23	1.14135094015512e-20	42.9638597946298
cg22047295	0.868883643783581	0.609887562846692	47.5799349355421	4.96936413001241e-23	1.14481192547446e-20	42.960303863335
cg05199362	-0.661884201311699	0.499910988571949	-47.5649704577918	5.00230655693879e-23	1.15181898099695e-20	42.953654013417
cg17430228	0.600601355405908	0.792681930291471	47.5435017485941	5.049966996118e-23	1.16220618536101e-20	42.944109975636
cg00070383	-0.820748574659587	0.261878011210475	-47.5407927380056	5.05601467422555e-23	1.16301092337345e-20	42.9429053455782
cg14288213	0.794180006417451	0.776830001817841	47.5391911962868	5.05959357031443e-23	1.16324725397986e-20	42.942193145409
cg12366895	0.837244002627599	0.700225529145787	47.5220317353406	5.09810591435991e-23	1.17151082027007e-20	42.9345607985041
cg19312667	0.850299375282759	0.632512527030013	47.5141062783819	5.11599712425401e-23	1.17502984832173e-20	42.9310346549831
cg05991938	0.447894047238859	0.785733584726063	47.4951402863449	5.15907897954747e-23	1.18432814580337e-20	42.9225939015001
cg06579338	0.877575878582912	0.771744938470762	47.4883725385438	5.17454392278327e-23	1.18728048305794e-20	42.9195810743116
cg01119686	0.753345912217838	0.713811803362866	47.4773810897599	5.19976390972845e-23	1.19131103063504e-20	42.9146869965118
cg05101821	0.805424189860852	0.79180191556011	47.4773697646132	5.19978996164086e-23	1.19131103063504e-20	42.9146819532331
cg05235344	0.59643599020401	0.712808452539807	47.4773004366457	5.19994944388965e-23	1.19131103063504e-20	42.9146510802928
cg02172819	0.654813516033111	0.543329190272939	47.4632551256631	5.23236514926848e-23	1.19813540693269e-20	42.9083954776714
cg14150115	0.805785988914758	0.758460359082075	47.4524290492411	5.25749538530054e-23	1.20328550256645e-20	42.9035723451943
cg19405484	0.849503434326241	0.610654878337927	47.4446292085162	5.27567919563166e-23	1.20684139592596e-20	42.9000967118751
cg06747543	0.695609232746528	0.484356273581974	47.4359380325253	5.29601855100115e-23	1.21088656849896e-20	42.8962231851093
cg03421358	0.631180778523162	0.761928341418043	47.433966983973	5.30064266696972e-23	1.21133633999908e-20	42.8953446139588
cg15209376	0.849224602814769	0.75612463737898	47.4314913086753	5.30645663501418e-23	1.21205743710888e-20	42.8942410568296
cg11756029	0.834110980662474	0.641181244622419	47.4251905591228	5.32128368320489e-23	1.2148354752178e-20	42.8914321597005
cg01509243	0.526970308952714	0.608490576312892	47.4240560433022	5.32395805226572e-23	1.21483769549973e-20	42.8909263464957
cg02165670	0.912734184421572	0.810881967227645	47.4205307281485	5.33227718164618e-23	1.21612730859645e-20	42.8893545362643
[truncated: 453,911 more rows]
