# Supplementary material for: Genetic Variation, Not Cell Type of Origin, Underlies the Majority of Identifiable Regulatory Differences in iPSCs
Source: PLoS Genet. 2016 Jan 26;12(1):e1005793. doi: 10.1371/journal.pgen.1005793 (PMC4727884; doi:10.1371/journal.pgen.1005793)
Supplement: S2 Table — Differential methylation results from all contrasts (a) between L-iPSCs and F-iPSCs, (b) L-iPSCs and LCL, (c) F-iPSCs and fibroblasts, and (d) LCLs and fibroblasts. The contrasts are polarized as written here–i.e. a negative T statistic indicates a decrease in methylation between the first cell type and the second. (GZ) [file pgen.1005793.s015.gz › TopTables/L-iPSC_vs_LCLs.txt]

Probe	logFC	AveExpr	t	P.Value	adj.P.Val	B
cg06561886	-0.982669071261164	0.171886632648985	-307.846430787329	3.55617184888815e-40	8.60585637711419e-35	77.6140977663105
cg22155724	-0.982856203561192	0.175904268459939	-306.979096449598	3.77524352486859e-40	8.60585637711419e-35	77.5800654391378
cg21830459	-0.955329759680753	0.190136443538063	-296.046924992525	8.13988299215061e-40	1.08039575240914e-34	77.1348929619102
cg09482050	-0.969938987756487	0.171840836812945	-291.753287544378	1.10930214902192e-39	1.08039575240914e-34	76.9514759108664
cg19276014	0.981677182917249	0.824697511338852	290.847131990947	1.18487832292464e-39	1.08039575240914e-34	76.9121217057921
cg15409097	-0.980128410542911	0.177475112380428	-284.066127693501	1.9531994989343e-39	1.28374975489403e-34	76.6102585635602
cg00166234	-0.944004431378399	0.358455925987638	-281.466602760863	2.3732234503049e-39	1.28374975489403e-34	76.4909960070479
cg07996594	-0.974608356937375	0.33942627707979	-281.30145076682	2.40291964995158e-39	1.28374975489403e-34	76.4833510167141
cg13937905	-0.980151253173297	0.177441164128938	-280.423925211185	2.56736951248401e-39	1.28374975489403e-34	76.4425920858027
cg01180479	-0.969828981002649	0.187824478943478	-279.204107946402	2.81579643985442e-39	1.28374975489403e-34	76.3855470834437
cg22904711	-0.960891402806017	0.172359669224586	-276.929625077828	3.3486218801403e-39	1.31808598214152e-34	76.2779623398026
cg19827875	-0.982913576676631	0.17304887045966	-276.467136747037	3.46933205801546e-39	1.31808598214152e-34	76.2558901845359
cg21109038	-0.924220449452752	0.221666224561987	-272.16342145144	4.83736431807953e-39	1.69646366635049e-34	76.0472562788605
cg17983632	-0.946595477973276	0.338118674351331	-261.388580667402	1.13838497154982e-38	3.55944404275494e-34	75.4981182296722
cg24301930	0.956655812505155	0.817389764961718	261.039245601524	1.17110088923963e-38	3.55944404275494e-34	75.4796452892622
cg17003376	-0.956423982778548	0.342053595601215	-244.813160501924	4.56109437295243e-38	1.22697975833855e-33	74.5715396668557
cg19458020	-0.971929097324728	0.170901726385775	-244.777557845041	4.5751696369361e-38	1.22697975833855e-33	74.5694340794009
cg26305504	0.970917033290613	0.821190153828439	237.978179290452	8.30994217453735e-38	2.03487707190716e-33	74.15760654942
cg10673833	0.923610363490112	0.806921058758786	237.750292050187	8.4803282152697e-38	2.03487707190716e-33	74.1434623402282
cg26166817	-0.9565848597262	0.34192041064962	-234.385527139453	1.14697334367365e-37	2.51232335622912e-33	73.9319641438428
cg23387569	-0.923005038041214	0.180680146870933	-234.287151952313	1.15721941788536e-37	2.51232335622912e-33	73.9257048442386
cg13220900	-0.923492741154369	0.202884169054377	-232.743074106218	1.33122744161564e-37	2.67810863864939e-33	73.8268876109942
cg07856667	-0.961886857018082	0.177520434815089	-232.580606498152	1.351067067819e-37	2.67810863864939e-33	73.8164271490124
cg08055663	0.965583239131226	0.823596304206931	232.010700644916	1.42314408462816e-37	2.70344008176177e-33	73.7796384242404
cg06554036	-0.975318682156671	0.332816116575596	-230.386730536647	1.65148175445553e-37	3.01170818669528e-33	73.6739873501297
cg21548464	-0.937192926443616	0.356673289488288	-229.588122589017	1.77754683106013e-37	3.11692836826393e-33	73.621582683285
cg01565314	-0.981442127302424	0.173356430194697	-227.893735590222	2.07956320200053e-37	3.51145799786689e-33	73.5094033547778
cg09450024	-0.971080156184459	0.179055176039878	-226.880574413825	2.285417053898e-37	3.72123031800942e-33	73.4416733181495
cg00452882	-0.976172051555375	0.176643953428612	-224.129285798285	2.9594737779256e-37	4.65259893135883e-33	73.2552447498379
cg10013501	-0.930088561507512	0.349462378101304	-223.435767415879	3.16028627459588e-37	4.80268705150335e-33	73.2076659452667
cg20193839	-0.937013566534571	0.339868747284944	-223.026644356665	3.28539650457772e-37	4.83175845290977e-33	73.1794861512322
cg21663431	-0.967197041750339	0.175679063504831	-220.031506098663	4.37499190354639e-37	6.23313299608073e-33	72.9706231971918
cg16588649	-0.927509928106788	0.332064245213836	-218.236279213163	5.20412067856131e-37	7.18972926837239e-33	72.8432382822341
cg22910462	-0.958376857341628	0.182671694042502	-217.679053365231	5.49373536019878e-37	7.36661437667125e-33	72.8033584114087
cg15803221	-0.936134265376828	0.18316213404868	-215.576468377436	6.74780301481083e-37	8.78968820709259e-33	72.6514061276092
cg12874792	-0.944544784335475	0.337070802784634	-213.672328750198	8.14297965680853e-37	9.8705239676331e-33	72.5117561424674
cg25132276	-0.933957630048769	0.329687313389871	-213.656949888712	8.15540473410745e-37	9.8705239676331e-33	72.5106202617541
cg18881778	-0.952986890592238	0.184804707126298	-213.568735706034	8.22706040161562e-37	9.8705239676331e-33	72.5041022837327
cg07584855	-0.965911652497602	0.341694935038225	-212.136257999764	9.48764389219859e-37	1.08489356552766e-32	72.3976627593283
cg21935113	-0.974658280150138	0.341866129714722	-211.973476511265	9.6431835479345e-37	1.08489356552766e-32	72.3854958735945
cg06607764	-0.92853649210383	0.180184425002026	-211.856656080324	9.75645109487266e-37	1.08489356552766e-32	72.3767552440406
cg08319417	-0.918867074072687	0.343700760055741	-211.460524785255	1.01510192237179e-36	1.10189313673458e-32	72.3470599050965
cg13408086	0.9726269199303	0.827711595979854	211.224386602316	1.03941431226221e-36	1.10204506768248e-32	72.3293166691656
cg22507723	-0.935631333342654	0.202881709698821	-210.753655655194	1.08971719910729e-36	1.12912038237501e-32	72.2938534533128
cg04196143	-0.955890071525242	0.347005469401474	-208.38262741773	1.38483573412031e-36	1.40302324342842e-32	72.1133291786717
cg13737221	-0.947185896448774	0.186695588362431	-206.567742898546	1.6667538669488e-36	1.65193425104484e-32	71.9729741280281
cg05575213	-0.918807062805456	0.349202289291344	-205.157001696369	1.92714387548026e-36	1.86937056227703e-32	71.8625473710519
cg04250451	-0.965428762552364	0.34468511638046	-202.446870906267	2.5541593091723e-36	2.42597243884322e-32	71.6470905618523
cg26256263	-0.945167503028614	0.350950045388767	-197.20650015104	4.45150395774506e-36	4.14180646811337e-32	71.2177024559107
cg08486065	-0.949293248186197	0.348431806212313	-194.85236687085	5.74089701665682e-36	5.23466471772803e-32	71.0191330179302
cg04436994	-0.949694019826578	0.329992653369964	-194.348629628623	6.06445642621514e-36	5.42126731230538e-32	70.9761734860013
cg08640619	-0.883621425237743	0.187215512515895	-194.074342794278	6.2486127307149e-36	5.47847121165429e-32	70.9527114901964
cg14023999	-0.91716248061124	0.183859468422704	-193.405733922057	6.7224812611914e-36	5.78272911658447e-32	70.8953109913381
cg14710465	-0.969642343002937	0.18420459998625	-188.086623057278	1.2135576730786e-35	1.02457977543197e-31	70.4278758091397
cg09046309	-0.940411320452065	0.173467090246912	-187.534627304891	1.29150488827663e-35	1.06568376233755e-31	70.3782445086982
cg17266581	-0.934947542605444	0.203144867863071	-187.41557820403	1.30899279881781e-35	1.06568376233755e-31	70.36751224997
cg21144941	-0.960743137189445	0.190964032932333	-187.178065261711	1.3446276221519e-35	1.07548978809697e-31	70.3460704390411
cg19044229	-0.956156167486356	0.197459497001041	-185.706120228005	1.58936558109953e-35	1.24932355530877e-31	70.2122897952344
cg20334738	-0.961114042629681	0.338814001751137	-185.481874947891	1.63056418479494e-35	1.25998392794892e-31	70.1917720256343
cg08407014	-0.930723415056723	0.196420702133321	-182.259569398628	2.36342391190917e-35	1.79584765946418e-31	69.8928760794452
cg09800500	0.967273392580216	0.661729177977689	180.674816545131	2.84360991535269e-35	2.12529540411221e-31	69.743038027669
cg07381806	0.959594780756543	0.813395297228469	179.584061445242	3.23272254065992e-35	2.37714602179397e-31	69.6387965055572
cg25232786	-0.930201279914624	0.353125804127844	-176.538636468834	4.6439497256334e-35	3.3606716181167e-31	69.3428548179422
cg02639667	-0.908422038900527	0.367854150636916	-175.130651894847	5.50223273224879e-35	3.91956707024929e-31	69.2035455644183
cg02486855	-0.95988568854586	0.327781964695402	-174.51771393172	5.92634017722814e-35	4.15673500030782e-31	69.1423994564461
cg15014975	-0.966424899393987	0.339169561655645	-174.086257178371	6.24531132624679e-35	4.31409073749875e-31	69.099173965026
cg05796838	-0.972520256751419	0.191765971004933	-172.987487224964	7.14151700525913e-35	4.85953584756372e-31	68.9884024688332
cg11511175	-0.901840492935726	0.199826100465469	-172.563842234279	7.5221674042369e-35	5.04328138421418e-31	68.9454259810528
cg21238609	-0.918636671979624	0.186700185911258	-172.061610812546	8.00111953333228e-35	5.28665276295872e-31	68.8942832817753
cg02692313	-0.940980685923378	0.199400179117909	-171.880109588961	8.18197283571269e-35	5.32891890789967e-31	68.8757488390111
cg14327759	-0.896051277563004	0.330144466019159	-171.64650707182	8.4210632894755e-35	5.36268550816391e-31	68.8518531701183
cg19811337	-0.973940662070248	0.17661214664874	-171.600440390323	8.46906969769915e-35	5.36268550816391e-31	68.8471354902848
cg09866569	0.896712251998867	0.791466147449257	170.812494583629	9.33610162465382e-35	5.830715194104e-31	68.7661641838703
cg26531174	-0.93286394343213	0.360561207887752	-170.276134638182	9.97910243451478e-35	6.14807106881032e-31	68.7107445044359
cg14317609	-0.961347004159729	0.183841635799332	-170.030188995806	1.02892987612667e-34	6.25465893099877e-31	68.6852497525753
cg24463471	-0.904785595698268	0.347018201584383	-169.286383385433	1.12903775883518e-34	6.77288953461248e-31	68.60783010205
cg04420335	0.870257328483441	0.798293813962124	169.096858397557	1.15614192684201e-34	6.84541124502002e-31	68.5880267947472
cg05878390	-0.958940758849546	0.316753487634838	-167.947561289487	1.33578216054943e-34	7.80764672841144e-31	68.4672674971913
cg16341690	-0.856296807783625	0.394104425877286	-167.543717818117	1.40565185934432e-34	8.11203467333759e-31	68.4245597011555
cg24006721	-0.917342457587902	0.350417754597501	-167.427078896727	1.42653630339795e-34	8.12965207602702e-31	68.4121979542476
cg14474966	-0.932224044319034	0.352216084775761	-167.315285485647	1.44685824784886e-34	8.14366844168858e-31	68.4003384518518
cg09621330	-0.92680079438395	0.334216956473413	-167.006531028143	1.50457435692374e-34	8.36524993981829e-31	68.3675269542175
cg07420137	0.95289339925228	0.814834900270777	166.384625625044	1.62826954991917e-34	8.94390807835724e-31	68.3011791268537
cg16410524	-0.928406642380017	0.213313194956408	-164.467320360775	2.08124074571653e-34	1.12959341473765e-30	68.0944408242055
cg08480068	0.944780219166157	0.821281976152557	164.26388426613	2.13651253744685e-34	1.14594991876164e-30	68.0723085578333
cg04828493	0.940598948913145	0.826365073347812	163.804451623222	2.26706806180821e-34	1.20183604658021e-30	68.0221859204657
cg09233429	-0.968918240564673	0.186615103347993	-163.106161340979	2.48172828657648e-34	1.28522890685155e-30	67.9456312165653
cg04596201	-0.931435172960571	0.25931335015659	-163.080296749425	2.49007678520872e-34	1.28522890685155e-30	67.9427869463162
cg01649611	0.813944001807856	0.6032294141986	163.022169752702	2.50894634269457e-34	1.28522890685155e-30	67.9363925799383
cg05009605	-0.923606166322259	0.344017077819236	-162.603861425297	2.64923447604315e-34	1.34201387774759e-30	67.8902828425767
cg09571376	-0.922141112601152	0.334577848755501	-162.512516729843	2.68094724783929e-34	1.34315457116748e-30	67.8801922369439
cg09344348	0.920467899735137	0.819936054278779	161.545561108829	3.04209515703825e-34	1.50752348157099e-30	67.7728939877961
cg03519577	0.844989632740428	0.768634862027001	160.981849618045	3.27582492618274e-34	1.60589391623223e-30	67.7099333411241
cg23348081	-0.895330997157849	0.208700913425256	-160.884024786384	3.31826430988299e-34	1.6093934909774e-30	67.6989765074553
cg03955927	-0.909100382388155	0.36981196423371	-160.704492730356	3.3976554895738e-34	1.63055275184378e-30	67.6788442861401
cg06661812	-0.937616178990532	0.344298285247909	-160.020894117801	3.71863013495731e-34	1.76600069252957e-30	67.6019043461872
cg21364719	-0.898487088547626	0.34933341539128	-159.788298438917	3.83495464171497e-34	1.8024682172209e-30	67.5756226910003
cg23377551	-0.91806853967032	0.186007756759153	-159.285941424147	4.0993848578679e-34	1.90709239852098e-30	67.5186809793787
cg09515921	-0.944675828943189	0.35303860905756	-158.099558763669	4.80254561294184e-34	2.21164502060234e-30	67.3832269880705
cg23709430	0.884885830815434	0.785396268874999	158.006087450312	4.8630662289506e-34	2.21712052444087e-30	67.3724961450579
cg22265605	-0.924862336523573	0.341213948833885	-157.50808224779	5.19925572698979e-34	2.3469234440514e-30	67.315177395866
cg01539849	-0.926599028672767	0.202573250680203	-157.292112149926	5.35253554471912e-34	2.39242596097343e-30	67.2902432936314
cg09103877	-0.924272456777882	0.339145623540121	-156.404201092903	6.03419717665289e-34	2.67092314059011e-30	67.1872420336561
cg04833853	-0.903608247842775	0.367541313910355	-155.742560487612	6.60092765910733e-34	2.88543543339099e-30	67.109972304816
cg19522050	-0.921423330388526	0.195216562866763	-155.69317454311	6.64540634129661e-34	2.88543543339099e-30	67.1041869500366
cg08282819	0.862343947020641	0.618149120596375	155.254069768037	7.05495559512526e-34	3.01077786954292e-30	67.0526383426442
cg00491255	-0.893534311512152	0.304179391093711	-155.242436609054	7.06615849709576e-34	3.01077786954292e-30	67.0512699922203
cg04351205	0.924951158536649	0.80518995431237	154.05943485112	8.30862215279168e-34	3.50739252377709e-30	66.9113926459076
cg20695297	0.945751601395865	0.808846013462327	152.819376135056	9.8593601201149e-34	4.10150229307566e-30	66.7632080881328
cg20399011	0.870112600720202	0.777825767926906	152.792659725561	9.89592797346674e-34	4.10150229307566e-30	66.7599977701673
cg07843390	-0.917742456669376	0.1965277322324	-152.02259067812	1.10133736822928e-33	4.52351999594064e-30	66.6671394010721
cg14329275	-0.947576291595988	0.322487816274356	-151.913117404502	1.11826506842289e-33	4.55203774414891e-30	66.6538874714487
cg11977716	0.941164544762893	0.823572506176364	151.815004123587	1.13366772848533e-33	4.57389782383845e-30	66.6419998241178
cg02851793	0.844895906186437	0.757039582848619	151.076355353691	1.25700324922472e-33	5.02702062591265e-30	66.5521722969353
cg24459792	0.872816282643473	0.762571451880833	150.777454312724	1.31083448709947e-33	5.19671783490019e-30	66.515655870484
cg15982099	0.925973295598047	0.783846120811038	150.642656041235	1.33589599915548e-33	5.25041676702564e-30	66.4991560908656
cg05596756	0.891678764445722	0.796904877178323	150.542082783922	1.35492098270396e-33	5.27967542926978e-30	66.4868327417821
cg26427498	0.916039481333541	0.645608895312216	150.235989164641	1.41458887657978e-33	5.43752606801625e-30	66.4492591373414
cg26218269	-0.948556495808644	0.311218312409657	-150.212481609987	1.41928363513398e-33	5.43752606801625e-30	66.4463693209729
cg11410920	0.919482530072395	0.799473864915407	149.831376699486	1.49771437665903e-33	5.69019134552183e-30	66.3994353865563
cg13444413	-0.852708247854856	0.186502706415667	-149.662626078427	1.53388044108206e-33	5.77943332143573e-30	66.3786025877165
cg20367388	0.913586220220392	0.777753920116603	149.423022341805	1.58681014914076e-33	5.92985750077675e-30	66.3489690241072
cg18454133	-0.938580016353938	0.185997486018167	-149.147752875255	1.64998762169555e-33	6.09716095340352e-30	66.314846369691
cg03293732	0.924468942392309	0.798564355643752	149.112243458031	1.65832720980465e-33	6.09716095340352e-30	66.3104384986126
cg11079426	-0.85150027857359	0.343482059520058	-148.988484117351	1.68773945018519e-33	6.15565834187143e-30	66.2950650479686
cg26660312	0.906917047125789	0.811898871073512	148.894031689591	1.7105539854152e-33	6.189354503894e-30	66.2833207076117
cg02046665	-0.949767485845916	0.345486546016942	-148.7537017226	1.74504815594096e-33	6.21105008598845e-30	66.2658536258522
cg04706229	0.88590864315851	0.774962299026886	148.732407718382	1.7503456993031e-33	6.21105008598845e-30	66.2632012188923
cg14597739	0.938807456700621	0.807213084804386	148.704075900571	1.75742023884651e-33	6.21105008598845e-30	66.2596713923167
cg01722297	0.823238842167681	0.816796162323847	148.21785700147	1.88361081557695e-33	6.60582313022838e-30	66.1989546763277
cg07675031	0.939865029692041	0.787847788362605	148.001761858185	1.94270741584856e-33	6.76106670198105e-30	66.1718849714575
cg18472881	0.905649978349376	0.678087082864149	147.800533994199	1.99948514188044e-33	6.90594902299024e-30	66.1466305682873
cg21637392	0.922652166167498	0.643510613642356	147.67698027718	2.03520526417859e-33	6.97646941347113e-30	66.1311018367387
cg10400707	-0.952041290254072	0.189558884429225	-146.912516919342	2.27160076858076e-33	7.72869780898251e-30	66.0346376702008
cg12177677	0.895976516642248	0.796459658779311	146.670306922622	2.35236317188478e-33	7.94419180514068e-30	66.0039359383543
cg15410236	0.880684632242438	0.776304140953843	146.599487135527	2.3765411850803e-33	7.96683008595557e-30	65.9949464206673
cg03969079	0.926719638549982	0.81245435865914	146.548727625632	2.39403058435462e-33	7.96687944316143e-30	65.9884997329596
cg26437842	0.876380037570954	0.765838633065722	146.370033582549	2.45668039757375e-33	8.11612434824529e-30	65.9657813389022
cg04576021	0.901782903497318	0.77734602672605	146.016419555791	2.58577061345074e-33	8.48114158545557e-30	65.9207164825295
cg14437551	0.959812026380024	0.816925149190133	145.329691161745	2.8571779791131e-33	9.3044000889818e-30	65.8327876028482
cg10921592	0.89402358723069	0.81127033084147	145.230998323079	2.89856955455044e-33	9.37224713202191e-30	65.820106059327
cg02131853	0.90252119545481	0.77510792386569	145.082493825988	2.96203924403483e-33	9.51002332216843e-30	65.8010026185046
cg12091936	0.902071600821917	0.662963613260609	144.551196788694	3.20128931346266e-33	1.02062923839214e-29	65.7324464833546
cg14693090	0.869133143206411	0.776584430830931	144.498326752294	3.2261801645221e-33	1.02142208250505e-29	65.725606299054
cg07076109	-0.95238834632057	0.344283709774216	-144.356694630788	3.29386334164995e-33	1.03565878351147e-29	65.7072661376671
cg14792180	0.865702938409889	0.775427042451008	144.247918984057	3.34685376939905e-33	1.04511239863474e-29	65.6931645968922
cg03019986	-0.910252381118043	0.247637287694526	-144.14208256878	3.39926967517957e-33	1.04858764477435e-29	65.6794307188385
cg04441857	0.897871332491692	0.7895184811256	144.132650222254	3.40398261557332e-33	1.04858764477435e-29	65.6782060881076
cg27331292	-0.926679704340233	0.186198319519268	-143.703407347028	3.62586394779772e-33	1.109441364054e-29	65.6223648969419
cg05687083	0.903616494955724	0.798975782305888	143.565036181749	3.70057674427471e-33	1.11766318060596e-29	65.6043173478816
cg23647410	-0.845002061193331	0.320141559731342	-143.562860306151	3.70176438927639e-33	1.11766318060596e-29	65.6040333699901
cg02898721	-0.870163038229243	0.217988846942237	-143.398771819652	3.79248789025093e-33	1.13222143794308e-29	65.5826016283564
cg24158259	0.906919509097083	0.634130516758198	143.344511968462	3.8229976197294e-33	1.13222143794308e-29	65.5755076491387
cg01860774	0.875587888605219	0.771081585884414	143.341878123398	3.8244851273987e-33	1.13222143794308e-29	65.5751632087034
cg22957360	-0.850033539399523	0.193552233942826	-142.681942374782	4.21699115791022e-33	1.24036673471152e-29	65.4885989138221
cg05927789	0.829268077823855	0.777009591301249	142.627897106051	4.25095133386791e-33	1.2423405273229e-29	65.4814866147364
cg10177032	0.957465124608841	0.646551420450237	142.489244495874	4.33939215769892e-33	1.26010973160288e-29	65.4632239988309
cg22610645	-0.978741421812318	0.185003051679482	-142.26502864892	4.48651048656272e-33	1.29458544046127e-29	65.4336423659445
cg24143221	0.889791579043133	0.797053877890274	142.096761900255	4.6003435655448e-33	1.31908341821857e-29	65.4114023867168
cg22395355	-0.903614237547646	0.364238937542229	-141.582038332819	4.96771585559349e-33	1.41551958482727e-29	65.3431575133574
cg21376733	0.913630669233016	0.78704114882098	141.36748134415	5.12980632374903e-33	1.45262732985119e-29	65.3146150243717
cg07018090	0.903217328124433	0.769609734262198	141.205467049353	5.25586744189554e-33	1.47790730086536e-29	65.2930249580711
cg17653203	0.899429964555605	0.780762225497542	141.169975880824	5.28391327325685e-33	1.47790730086536e-29	65.288291099498
cg08486269	0.881273548034754	0.780247153200042	140.963227889634	5.45043528975151e-33	1.51356555929114e-29	65.2606840291095
cg21614638	0.904406119953776	0.780856719378614	140.929888196103	5.47779862874335e-33	1.51356555929114e-29	65.2562272569393
cg05621339	-0.923306373229261	0.198983535622906	-140.81872388069	5.5700801748426e-33	1.52979232079066e-29	65.2413571800429
cg23586595	0.894138049003854	0.777906124325719	140.447566646019	5.89016292128046e-33	1.60801447750956e-29	65.1915982349119
cg07902156	0.826559911563232	0.781431956310966	140.162237009898	6.14929602981532e-33	1.66876521009113e-29	65.153229697551
cg08588180	0.880523393818184	0.623873689829107	140.060260480835	6.24478219918839e-33	1.68465009019644e-29	65.1394922749768
cg17126555	-0.907301038883754	0.205922081291354	-139.888566433692	6.40907244725025e-33	1.71880012907404e-29	65.116333818269
cg06257110	0.858914407666635	0.759096570004134	139.291541203609	7.01647780739491e-33	1.87069146033299e-29	65.035518721483
cg02983090	0.865955477560122	0.632281364961735	138.509266878764	7.90496942891462e-33	2.09532244903283e-29	64.928948078125
cg22052056	-0.911184363293364	0.361716135425846	-138.331879717891	8.12236608819724e-33	2.14050168975145e-29	64.9046743090794
cg23830290	-0.900994510432299	0.383490278990687	-138.249820113312	8.2250435050231e-33	2.15510320941097e-29	64.8934316509813
cg15389749	-0.897456428870041	0.36884608531655	-138.160141039842	8.33881072515603e-33	2.16154438077492e-29	64.881135246947
cg03760191	-0.932042740525623	0.352581825188415	-138.155729316599	8.34444980404873e-33	2.16154438077492e-29	64.8805300654315
cg21486834	0.880200975716414	0.793131476307016	137.662917411309	9.0002019499778e-33	2.31823845820021e-29	64.8127712222898
cg04610450	0.858392760793369	0.800341933724377	137.533950566391	9.18056754593191e-33	2.35141154486844e-29	64.7949874883548
cg01485547	-0.932607512791471	0.264440592299372	-137.434927527425	9.32162230528686e-33	2.36199125964942e-29	64.7813182668292
cg05551825	0.931699157363817	0.649293856559732	137.432234297564	9.32549026643187e-33	2.36199125964942e-29	64.78094631438
cg16645907	-0.867557389380596	0.338637031044749	-137.12377605042	9.77980453187422e-33	2.45810457652171e-29	64.7382841810731
cg08578641	-0.903548659911969	0.210734431778207	-137.101943339756	9.81282700594456e-33	2.45810457652171e-29	64.735259880641
cg10783294	-0.881051783214185	0.188717740815278	-137.066483965152	9.86670916416559e-33	2.45810457652171e-29	64.7303466761338
cg14087413	0.852097155964924	0.594386150397624	137.024625325997	9.93071427165562e-33	2.46060431716876e-29	64.7245446976238
cg05564251	0.859280233401043	0.773379602335468	136.459100706436	1.08393644623602e-32	2.67122954164034e-29	64.6459343989134
cg18254356	-0.925868139327467	0.196310514788238	-136.075910436117	1.15042227336824e-32	2.8198334336092e-29	64.5924316314435
cg01288184	0.909931357697529	0.631969488590398	136.013323364289	1.16168095310579e-32	2.83220301246235e-29	64.5836746111216
cg11028769	0.906031338474461	0.649264519325746	135.930245047059	1.17680428125619e-32	2.85381297801867e-29	64.5720425393074
cg02282833	0.875267970242478	0.768723868407814	135.861036113715	1.18956024973535e-32	2.85563703688653e-29	64.5623454181212
cg10768932	0.894672996716203	0.810740674262011	135.858212966485	1.19008365030037e-32	2.85563703688653e-29	64.5619497223026
cg14428628	-0.916611579996749	0.367906021257749	-135.579754448092	1.24291252198912e-32	2.96678663822021e-29	64.5228688752012
cg00867406	0.94353367337215	0.821465415456776	135.41396761035	1.27552656106418e-32	3.02877767945194e-29	64.4995524044567
cg02954987	-0.878861819104327	0.172963573981323	-135.321290619528	1.29414756974364e-32	3.05707159855867e-29	64.4865022942777
cg14540650	0.897091292435952	0.795658689331943	135.253275291396	1.30799444536016e-32	3.06588038363401e-29	64.4769175965388
cg25495650	0.932812432403597	0.796901448608879	135.221712959715	1.31447266760531e-32	3.06588038363401e-29	64.4724677517302
cg14266527	-0.932417801195069	0.249319836509138	-135.20434965393	1.31805083282285e-32	3.06588038363401e-29	64.4700192042504
cg19460095	0.924017294682457	0.798310250238273	134.883807206231	1.38597158111916e-32	3.20750407892404e-29	64.4247445475813
cg16071091	0.865886379601918	0.778336746361913	134.66998042676	1.43331022669642e-32	3.30030538107659e-29	64.3944664212005
cg17757602	0.920506463991119	0.670443703411377	134.207783088677	1.54151379881817e-32	3.53161585939292e-29	64.3288088182085
cg02012974	-0.910953025088236	0.187137100301491	-134.149182007601	1.55583160210225e-32	3.5465959285722e-29	64.320463647353
cg03809021	0.897095975087442	0.7896423210722	133.873728263994	1.62502234511388e-32	3.6858902356262e-29	64.2811749985101
cg23214249	-0.941744553110057	0.296733141008676	-133.679925548944	1.67562913917955e-32	3.78087468225292e-29	64.2534707466804
cg02459416	-0.935633013973716	0.29876822379093	-133.650392089975	1.68348481168946e-32	3.78087468225292e-29	64.2492444304359
cg20783697	0.815835374399115	0.732063437178206	133.297007099342	1.78053152645422e-32	3.97922611875365e-29	64.1985818414977
cg00903825	0.888019714232262	0.811371021620829	132.617666397251	1.98391337572714e-32	4.41212657135492e-29	64.1007082748529
cg09621572	0.942687089732023	0.802955259669533	132.534147651608	2.01054675227434e-32	4.44965228072521e-29	64.0886317207794
cg17204557	-0.81491056598861	0.343098538327229	-132.326714607591	2.07832781009003e-32	4.57744169999105e-29	64.0585957707004
cg23497683	0.849697092843926	0.751716984319208	132.142060897183	2.14067902560719e-32	4.69210083925277e-29	64.0318080085781
cg13332142	-0.905082654519344	0.199342620816144	-132.046490212383	2.17371626207631e-32	4.74171761264694e-29	64.0179249241353
cg14007090	0.909064120414602	0.794003167133603	131.354773096344	2.42933268720257e-32	5.27408126391677e-29	63.9170621760661
cg18410680	-0.940393567939772	0.331670472103111	-130.938982294735	2.59796193525969e-32	5.5996089273885e-29	63.8561101077018
cg06941557	-0.92272201860382	0.356671542642001	-130.925000967274	2.60384087343195e-32	5.5996089273885e-29	63.8540562970344
cg24672624	0.86104877411823	0.772887449222106	130.86796776018	2.62796717888678e-32	5.62496017148485e-29	63.8456754403424
cg24332577	-0.899533449093486	0.321702241020609	-130.587481920588	2.75007224924795e-32	5.8588104633394e-29	63.8043917564341
cg03717570	0.88812066691496	0.830609427431439	130.264921118119	2.89787307271869e-32	6.1449735468985e-29	63.7567768156694
cg15742700	0.845593923765193	0.753554169644359	130.04446273712	3.00365742640133e-32	6.33980304291959e-29	63.7241482503345
cg00169122	0.890460816922575	0.782460134418865	129.915500593142	3.0674058754684e-32	6.44452079578247e-29	63.7050291350268
cg01318557	0.938250161498919	0.750781677179347	129.85916727165	3.09569562520814e-32	6.47412198389285e-29	63.696670016134
cg15264020	-0.921356833881665	0.330254379612038	-129.660791463839	3.19751147749325e-32	6.65651807170753e-29	63.6671973229591
cg15774864	-0.878165076658636	0.379363405123285	-129.485766467897	3.29025466905433e-32	6.81845457349345e-29	63.6411467448389
cg00404025	0.755132980877342	0.768364127834297	129.433233652114	3.31863735998636e-32	6.84615365968951e-29	63.6333191673534
cg04690998	0.927517556992304	0.648319763476341	129.30904366381	3.38675959267328e-32	6.95521426079133e-29	63.6147985326937
cg04153882	0.867814265114957	0.810691399113088	129.267134954096	3.41007700381964e-32	6.97169599467001e-29	63.6085435827985
cg14055970	-0.947537957612662	0.351146094162424	-129.098903800985	3.5053836619212e-32	7.13455118440399e-29	63.5834091305405
cg16402452	-0.888245618978824	0.217383876962815	-128.682073717697	3.75374245409392e-32	7.60608320998204e-29	63.5209554390495
cg18749563	-0.927097492646037	0.337583541905612	-128.398075487442	3.93345968035633e-32	7.92900106826413e-29	63.4782584748725
cg08425678	0.805337918326898	0.769130753804451	128.349798793585	3.96489492958199e-32	7.92900106826413e-29	63.470988674519
cg02007288	0.91537940008369	0.797196488443624	128.349205083519	3.96528315580755e-32	7.92900106826413e-29	63.4708992486985
cg25666403	0.895772857523295	0.787425772334666	128.235200809348	4.04057312391287e-32	8.044269401411e-29	63.4537180845184
cg15197458	-0.816776309786221	0.366223038789162	-128.000786131522	4.20012589176133e-32	8.32556258831698e-29	63.4183301436718
cg24127639	0.88947732486678	0.630837155020538	127.762003469412	4.36944894423111e-32	8.62370332538703e-29	63.3821993187848
cg09813986	-0.881182058368036	0.33873630586191	-127.498684193028	4.56448654297192e-32	8.96980629226865e-29	63.3422577579232
cg24203758	-0.915943020377997	0.182764037550066	-127.294880729869	4.72169008577488e-32	9.23890869959496e-29	63.3112730086179
cg21999229	0.93382183610291	0.790938870836358	127.145632612345	4.84040231236793e-32	9.43071717193018e-29	63.2885431165595
cg17665652	-0.93055233387391	0.188816411604164	-126.76142767639	5.16060400713222e-32	9.99191094712611e-29	63.2298767058012
cg01951274	0.828844610542937	0.732667559746196	126.747901717237	5.17227300020127e-32	9.99191094712611e-29	63.2278073101475
cg25856632	-0.870734595000332	0.322522197384667	-126.587654970573	5.31264144964267e-32	1.02197736848379e-28	63.2032694845056
cg04270085	-0.930185220987803	0.330893008852535	-126.51742969953	5.37540715648243e-32	1.02970667088735e-28	63.1925040153352
cg04864179	0.860472788028209	0.74538838596856	126.358407060858	5.52042514562539e-32	1.05306151805108e-28	63.1680984453174
cg15262954	0.949305243870989	0.815504368988322	126.157056965848	5.70994319760814e-32	1.08467508467564e-28	63.1371418370001
cg07886914	0.912612316986994	0.782009644129561	126.116455217099	5.74897763583048e-32	1.08755866968941e-28	63.1308920596874
cg17185029	-0.930492329188865	0.333740833773468	-126.082223762523	5.78210477305751e-32	1.08930553185316e-28	63.1256209075726
cg01456691	0.797824191835436	0.751077528929431	125.945507227192	5.9164172619011e-32	1.11002213739643e-28	63.1045507491121
cg17394978	0.875255391871151	0.771604190834626	125.806825312355	6.05600238558003e-32	1.13011369049299e-28	63.0831485999552
cg01141838	-0.896486581975267	0.346498126587534	-125.768311347828	6.09537590762678e-32	1.13011369049299e-28	63.0771997079408
cg22982767	0.851722580508808	0.611921693866623	125.765880981884	6.09786948874284e-32	1.13011369049299e-28	63.0768242360428
cg02360367	-0.914000747438204	0.363109950632998	-125.638803831484	6.2297515792996e-32	1.14988098887388e-28	63.0571792644661
cg05257202	0.889356398246328	0.632542003976706	125.525341001782	6.35002889787505e-32	1.16735551404444e-28	63.039618057456
cg04244970	0.871968953765349	0.771818660134405	125.468510883057	6.41118379835117e-32	1.17386458052461e-28	63.030814760044
cg16348820	-0.935451572353457	0.188141976139372	-125.249435366537	6.65276289096829e-32	1.21322445184854e-28	62.9968323447017
cg18106968	-0.852971616762572	0.311125212257175	-125.20651539536	6.70119808256036e-32	1.21718853299605e-28	62.9901660634044
cg12024826	0.867053720511013	0.737231426338761	124.921982283225	7.03177597229444e-32	1.27216546965427e-28	62.9459008443132
cg19677267	0.794112032621113	0.727380021855856	124.767070693559	7.21889419945229e-32	1.30085614801276e-28	62.9217483980792
cg09434536	0.892976609476476	0.80621970871645	124.687964621348	7.31645079297589e-32	1.31324530749041e-28	62.9094005284284
cg13203480	0.846856186328058	0.755889442509814	124.29506125926	7.82186877152036e-32	1.39845811436229e-28	62.8479270225351
cg27475923	-0.910379052929351	0.327398583568723	-124.077301870193	8.11761099533482e-32	1.44566407378246e-28	62.8137527060242
cg16509569	0.89781990185737	0.794822734425501	124.033023507886	8.17916558792837e-32	1.44717575168256e-28	62.8067947469383
cg09065113	-0.875381193720091	0.180832017415659	-124.025563409208	8.18958443407909e-32	1.44717575168256e-28	62.8056221547819
cg08135406	-0.961438765902677	0.189895002134742	-123.747265992676	8.5883568311058e-32	1.51178292002681e-28	62.7618163966875
cg19030682	0.881019156684089	0.745785093101276	123.422792074011	9.07910228972251e-32	1.59202058650284e-28	62.7105880922569
cg24948406	-0.874596989867584	0.373156361436449	-123.224020545808	9.39415810475912e-32	1.63569019741167e-28	62.6791235525983
cg08057277	-0.520156004804646	0.115969693479998	-123.220463149543	9.3998997986852e-32	1.63569019741167e-28	62.678559863679
cg17607231	0.84608953531509	0.754294733267077	123.089038774856	9.6146172508099e-32	1.66490617680464e-28	62.6577208577142
cg19663795	0.739226989302967	0.742699270953674	123.073203334816	9.64083329333477e-32	1.66490617680464e-28	62.6552080932021
cg07536737	0.928518709422369	0.801934768601793	122.693945835435	1.02915914098645e-31	1.77058092063069e-28	62.5949081266085
cg03736235	-0.854312411304704	0.228988612220018	-122.566027767607	1.05213232852411e-31	1.80329943570461e-28	62.5745179582543
cg26383838	0.845047126356037	0.759507819779492	122.534839393034	1.05781455249462e-31	1.80624806227649e-28	62.5695425466655
cg22568423	-0.921116380525081	0.165847901909385	-122.440093845325	1.07527421285883e-31	1.82920994919577e-28	62.5544184245375
cg04096758	-0.879650050791552	0.332152943176529	-122.377933207391	1.08689286568235e-31	1.84210158510499e-28	62.5444879577035
cg05266321	0.927304571300396	0.655301971217649	122.344016486823	1.09328771504778e-31	1.84607704506456e-28	62.5390669745714
cg00270878	-0.930772381843653	0.180025833879802	-122.318023471294	1.09821524511155e-31	1.84755465829818e-28	62.5349112012871
cg25701646	0.815515549022249	0.610795968582014	122.235483493503	1.11401721386235e-31	1.86724848519111e-28	62.5217074637516
cg12572295	0.826291094666245	0.75294570060836	122.100579144529	1.1403587630868e-31	1.89815694318223e-28	62.5001034607676
cg04522310	0.951514341397746	0.659888880317238	122.098426337666	1.1407843706695e-31	1.89815694318223e-28	62.4997584653835
cg08027484	-0.906865661534396	0.178168322407299	-121.922167511069	1.17620112350761e-31	1.94997037897584e-28	62.4714869004723
cg03701930	0.90616967619312	0.831539550467294	121.727880081895	1.21657799465124e-31	2.00960171572988e-28	62.4402652620935
cg10207609	0.936882309471304	0.811785342262654	121.618754943295	1.23989051139686e-31	2.04071654531025e-28	62.4227021605663
cg00929376	-0.845539871407222	0.373264340169996	-121.499792282963	1.26583837205207e-31	2.07592939641101e-28	62.4035336788564
cg01301319	-0.815342397554639	0.288724331103967	-121.464724712883	1.27359526823126e-31	2.08116422487209e-28	62.397878830728
cg11334870	0.872519625834005	0.796986961373696	121.368013667311	1.29524661641533e-31	2.10898530317827e-28	62.3822732159583
cg21118367	0.87105850673938	0.625192697269845	121.318813267353	1.30640902347373e-31	2.11959052630572e-28	62.3743282124148
cg16810031	0.961191276802774	0.777846743028029	121.10574966036	1.35592347329606e-31	2.19095603987324e-28	62.3398764396125
cg17217296	0.918175672999519	0.796420101742079	121.088545198864	1.36000649093928e-31	2.19095603987324e-28	62.3370912808824
cg25937790	0.883674407874549	0.763748288644227	120.835660463467	1.42153011237884e-31	2.2820063152628e-28	62.2960967052595
cg14217558	0.941387550297653	0.645809260576851	120.323479441733	1.55523694992881e-31	2.48788799242823e-28	62.2127449238595
cg05404792	-0.832023048581949	0.359595426664842	-120.169893140304	1.59784936756294e-31	2.54711715092874e-28	62.1876656947587
cg04221877	-0.865361149078847	0.356948167624181	-119.802078164351	1.70494535806608e-31	2.70311199980877e-28	62.1274450581441
cg11624345	-0.866232815681825	0.230482790334923	-119.793384923808	1.70756565099455e-31	2.70311199980877e-28	62.1260190187451
cg18486815	-0.91994238726615	0.201599251677727	-118.97013300082	1.97586368651414e-31	3.11701042670817e-28	61.9903967063732
cg16445596	0.852687656069425	0.810242680710491	118.834841646808	2.02401840646311e-31	3.17041914371631e-28	61.9679992130644
cg08394278	0.81637128766358	0.735566140177966	118.820218830319	2.0292962529477e-31	3.17041914371631e-28	61.965576541999
cg08779777	0.916915388969299	0.797668343709531	118.816664082289	2.03058145240324e-31	3.17041914371631e-28	61.9649875454299
cg16886414	0.772180075832527	0.716514424389243	118.498058867581	2.14930504839045e-31	3.34433332631976e-28	61.912109473016
cg01884715	0.910450635641383	0.718843175029235	118.416497367917	2.18085133092314e-31	3.38187731388153e-28	61.8985450590776
cg12883279	-0.870568792050871	0.196266480651458	-118.378327823813	2.19578069474238e-31	3.39348602216948e-28	61.8921932082918
cg13828227	-0.899085598139447	0.187817113889075	-118.347836345752	2.20778379193056e-31	3.40050915060493e-28	61.8871172828926
cg17578639	0.852492078911728	0.768430600608238	118.191052979169	2.27059639612296e-31	3.48548014463441e-28	61.8609923324555
cg10292154	0.945703438423771	0.652620102839335	118.094061249941	2.31038895036454e-31	3.52926770034337e-28	61.8448093771913
cg00449767	-0.959875055604589	0.181499577938212	-118.083890311967	2.3146038525206e-31	3.52926770034337e-28	61.8431114308869
cg10163955	-0.930962167861244	0.318841007715999	-118.053778430042	2.32712968121047e-31	3.53653897653556e-28	61.8380834800318
cg10021238	-0.971994255126119	0.327135087000195	-118.0319750531	2.33624366025735e-31	3.53859417657119e-28	61.8344418726627
cg00679763	0.908803303941091	0.799462501070403	117.919041866792	2.38405246020109e-31	3.59905085142476e-28	61.8155666225971
cg03370270	0.899381753662097	0.635426552243763	117.710450684336	2.47507006955242e-31	3.72412275712754e-28	61.7806455409856
cg02961798	-0.895944427872055	0.225142113559109	-117.427582757289	2.60434986675552e-31	3.90575377550167e-28	61.7331690984816
cg17009069	0.835527472257916	0.762803638721275	117.393592410763	2.62035378174323e-31	3.91687046765428e-28	61.7274548183609
cg14987431	-0.90756386793222	0.185816836480593	-117.331129906108	2.65003252449042e-31	3.94828865438048e-28	61.716948704263
cg03854722	-0.921605373460955	0.345784691329877	-117.209791333389	2.70869640694302e-31	4.02254651104037e-28	61.6965202790558
cg12192582	0.90346754618253	0.805889146150907	117.019098063243	2.8036547833918e-31	4.15004627368881e-28	61.6643634284249
cg24176731	-0.924504260121007	0.240252143040835	-116.903734812308	2.86278811420549e-31	4.21232119540735e-28	61.6448786802241
cg03190513	0.905267106193201	0.801007590625454	116.885279045615	2.8723687612476e-31	4.21232119540735e-28	61.641759353139
cg09948419	0.893305920979899	0.779903462772046	116.867900208187	2.88142105382369e-31	4.21232119540735e-28	61.6388214984168
cg20472746	0.833269859364396	0.763091353711142	116.852502555923	2.88946634511415e-31	4.21232119540735e-28	61.6362181158775
cg14424070	0.907063700372233	0.790231433406967	116.847810118549	2.89192282284333e-31	4.21232119540735e-28	61.6354246518259
cg19925872	-0.869129650834887	0.243391594344362	-116.787276887452	2.92380859157439e-31	4.24520246810407e-28	61.625185365223
cg07382923	0.919874732775262	0.664234039591016	116.745747116274	2.94589708283832e-31	4.26369504456133e-28	61.6181568182926
cg00050618	0.852608028420396	0.77594224165281	116.591873571043	3.02927303378593e-31	4.37049325580173e-28	61.592088626772
cg07488576	0.875390930935526	0.78924421245885	116.549620294384	3.05259763594521e-31	4.38115563609781e-28	61.5849230687171
cg08206267	0.87530403686019	0.758539474233024	116.543696425028	3.05588272307934e-31	4.38115563609781e-28	61.58391821258
cg06647600	-0.853575344171743	0.330453067577978	-116.344312798551	3.16863825371791e-31	4.5285701136443e-28	61.5500609501787
cg23197862	0.861567059841192	0.795399083046634	116.264022894291	3.21526657330586e-31	4.5670624656534e-28	61.5364070902422
cg00818899	-0.885106564201856	0.325755743982924	-116.263442461328	3.21560626324218e-31	4.5670624656534e-28	61.5363083419778
cg02026204	0.92353844703641	0.798931285308484	116.228565298947	3.23608674195517e-31	4.58187672833783e-28	61.5303736420531
cg05861512	0.852555108871584	0.710149810447621	115.954814925191	3.40165890360308e-31	4.80139415090304e-28	61.4837172536154
cg06627617	0.928389367540347	0.807792203027965	115.768311254525	3.51952445412039e-31	4.95242714159885e-28	61.4518542602757
cg21198219	-0.873585399218696	0.325656749717268	-115.305256993915	3.83103228391054e-31	5.37417208786971e-28	61.3724752097838
cg04740679	0.884767397274092	0.806874711665463	115.26433325622	3.85991746238487e-31	5.38783609621341e-28	61.3654413379852
cg12695465	-0.902937142659447	0.200203680280413	-115.257999526769	3.86440833379786e-31	5.38783609621341e-28	61.3643524425247
cg14845962	-0.941315242325604	0.194599480855778	-115.20428088365	3.90271772563055e-31	5.42465865332996e-28	61.3551142207284
cg12655375	-0.931519681033513	0.191331217434307	-115.099294303959	3.97874135832664e-31	5.51351967378327e-28	61.3370442083671
cg09284708	-0.50141494430078	0.125256085555673	-115.05845998885	4.00872803386102e-31	5.53823999368963e-28	61.3300105379446
cg04664897	0.882739297221397	0.78317788270229	114.86068375677	4.15735060730076e-31	5.71367156136878e-28	61.2959010894331
cg22373770	0.814118815860968	0.587510037358169	114.856214452294	4.16077506168857e-31	5.71367156136878e-28	61.2951294727725
cg19889066	0.810867154707445	0.745380754850638	114.754209729158	4.23974107319829e-31	5.80462568372922e-28	61.2775087032767
cg08314949	0.890574986320525	0.793983136328074	114.720441433307	4.26622694649415e-31	5.82339978196451e-28	61.2716712481045
cg09976669	0.854055812440928	0.767697454002314	114.572259481194	4.38451693565647e-31	5.96700034667206e-28	61.2460308227006
cg02455346	-0.860637239844122	0.353287698185503	-114.512977010283	4.43279795926614e-31	6.01475273097924e-28	61.2357617762435
cg05957567	0.777367133126961	0.774240364198342	114.417486313699	4.51174185807094e-31	6.10370394811016e-28	61.2192071766522
cg21794222	0.883846749323782	0.763464446480711	114.386852080991	4.53737852528738e-31	6.12022557237801e-28	61.2138927915998
cg11303839	0.841103380380431	0.654079925816223	114.325480521789	4.58919810527287e-31	6.17186226600281e-28	61.2032409759758
cg27031099	0.849463148039066	0.76133060547672	114.259001205935	4.64603028094897e-31	6.22991666290426e-28	61.1916948688488
cg15928106	0.867577990059907	0.773057367593545	114.093126615251	4.79107109981024e-31	6.39014214901929e-28	61.1628505059214
cg01278291	0.853317952928784	0.742402122071237	114.090334506596	4.79355270769362e-31	6.39014214901929e-28	61.1623645468326
cg21205978	0.868940790753643	0.616123707332161	113.910432302153	4.95632022351094e-31	6.58785992157688e-28	61.1310228336192
cg12288473	-0.941001537347849	0.310311114852761	-113.834802458177	5.02646508302161e-31	6.66167353488483e-28	61.1178291685586
cg09354037	0.868869368507104	0.778934468820609	113.650805680737	5.20149357267043e-31	6.87366068033674e-28	61.0856867540209
cg00138041	-0.65083851218346	0.290402883258708	-113.427867944117	5.42215268730576e-31	7.14454806840916e-28	61.0466577984508
cg00179026	0.846723506187203	0.791782593075121	113.255850174457	5.59910153846449e-31	7.35644490605575e-28	61.0164801649931
cg27577583	-0.92993785717741	0.341369507308185	-113.150986326517	5.70992891655345e-31	7.48049911593645e-28	60.9980565347401
cg07651048	-0.862730450553276	0.355960387325757	-113.118984623432	5.7442061412078e-31	7.50384246944999e-28	60.9924300408005
cg08075204	0.892475857261698	0.836758968561476	113.000786038286	5.87268855472629e-31	7.64976411138647e-28	60.9716319562865
cg12317815	0.891795197767618	0.630945401077803	112.778861719141	6.12211720698377e-31	7.95176996313165e-28	60.9325117857961
cg19216211	-0.901538339107258	0.190157618491408	-112.763819590599	6.13942012024816e-31	7.95176996313165e-28	60.9298568614655
cg12520319	0.796652431639695	0.596742555734367	112.676282786707	6.24113471639839e-31	8.06061112904586e-28	60.9143982477663
cg19954286	0.877561566637127	0.772810688615391	112.599612957978	6.3316718856662e-31	8.15444217342959e-28	60.90084685729
cg14427527	-0.867481383158149	0.225284588876599	-112.346217146588	6.64081023373098e-31	8.52848392580364e-28	60.8559803346164
cg04785083	0.864737992019245	0.802096722974136	112.200881500258	6.82521189407457e-31	8.74068077142566e-28	60.8301922987911
cg16133703	0.849368383762943	0.77872520906494	112.135194950779	6.91030677388326e-31	8.82486823888268e-28	60.8185238909019
cg03724368	0.855567129178102	0.633157379466416	112.119227102414	6.93115999953061e-31	8.82677417705586e-28	60.8156861621729
cg01774027	0.876398087444272	0.781670500188711	112.009931240524	7.07567579214977e-31	8.98571406796379e-28	60.7962496298856
cg10496150	-0.801105664183867	0.385012318631864	-111.869473357981	7.26604269438485e-31	9.18217862619348e-28	60.7712380659709
cg03603593	-0.914607869624044	0.350537129441073	-111.861923177172	7.27642637430054e-31	9.18217862619348e-28	60.7698925286917
cg24166450	0.932334372608402	0.638574304502573	111.851490368619	7.29080007607212e-31	9.18217862619348e-28	60.7680330920152
cg07306253	0.852261389837045	0.749671296118099	111.660513776688	7.55923623472227e-31	9.49402587265077e-28	60.7339586760196
cg18445108	0.861891566181292	0.767948598648674	111.410526613389	7.92634907507001e-31	9.90486097025759e-28	60.689250005891
cg17967780	0.771869460783942	0.711068472022776	111.408235882597	7.92979810520502e-31	9.90486097025759e-28	60.6888397684263
cg22234930	0.90781974832562	0.634105749394512	111.356501051943	8.00811242363302e-31	9.95236056343247e-28	60.67957210688
cg18563860	0.796732960678396	0.760085213994926	111.354284735838	8.01148543962562e-31	9.95236056343247e-28	60.6791749660557
cg10669597	-0.953877283072877	0.335578897445952	-111.236413660463	8.19303443469534e-31	1.01502345900053e-27	60.6580400755656
cg11375112	0.892275936606354	0.807957729199352	110.756167527863	8.97845574523051e-31	1.10810021971902e-27	60.5716521769942
cg21221767	0.901160902761772	0.775157222222237	110.742537162131	9.00186578174811e-31	1.10810021971902e-27	60.5691937908888
cg19646897	0.82654580012906	0.77640640479245	110.733603331704	9.01724422617967e-31	1.10810021971902e-27	60.5675822806501
cg26647600	0.862670050283459	0.769581567710807	110.574661955105	9.29548865497325e-31	1.13922210556152e-27	60.5388860257424
cg23513930	0.868976302936632	0.78113092416647	110.489138860075	9.44891269523667e-31	1.15492058629634e-27	60.5234247977775
cg17427675	-0.913196079235115	0.355319816098653	-110.409231027246	9.5946603176717e-31	1.16729553522417e-27	60.5089658226776
cg08655206	-0.84042291541949	0.351825025943306	-110.405585817919	9.60136486826485e-31	1.16729553522417e-27	60.5083059404354
cg01834979	-0.860914465112567	0.220576046517131	-110.367399283159	9.67189609409763e-31	1.17274312453725e-27	60.5013915756411
cg00528492	0.87778730742242	0.79846420174447	110.044827520301	1.02897855974769e-30	1.24435441690867e-27	60.4428701379892
cg00539174	0.864797500769401	0.772617801755388	109.983398216742	1.0412066973901e-30	1.2558109666855e-27	60.4317023866068
cg26053840	0.899672887673122	0.802105744407179	109.803725316484	1.07785364508162e-30	1.29658114862576e-27	60.3989954686528
cg27526774	0.887543012867215	0.615450557182182	109.735647692336	1.09208970686648e-30	1.31024899541446e-27	60.386586256034
cg15636887	0.90006262418887	0.786056191135022	109.536459584136	1.13488498795167e-30	1.35801946156705e-27	60.3502255191602
cg13475704	-0.856615364360081	0.369092532323875	-109.478411585615	1.14768426031094e-30	1.36691210571956e-27	60.3396143655058
cg04234016	0.846550314550711	0.735655861499162	109.47557800921	1.14831290493868e-30	1.36691210571956e-27	60.3390962175166
cg08175413	0.907620609543363	0.805203210622339	109.441804328225	1.155833604918e-30	1.37027911902636e-27	60.3329191319531
cg22485289	0.900425339232792	0.781146655470621	109.435904571511	1.15715264158528e-30	1.37027911902636e-27	60.3318398550366
cg07482916	-0.915411433232877	0.271773548431454	-109.415731244654	1.161674810007e-30	1.37207036950852e-27	60.3281489080197
cg08977270	-0.793823987590955	0.350619981305951	-109.385262690367	1.16853992837108e-30	1.37627081927234e-27	60.3225727945834
cg07652628	-0.904351167046759	0.322302731944795	-109.373204304632	1.17126862292485e-30	1.37627081927234e-27	60.3203654544544
cg00221794	0.827391517129637	0.762856984914329	109.316050179896	1.18429309823519e-30	1.38799760004217e-27	60.3098992069121
cg02372744	-0.855211246909708	0.314994557903737	-109.266876248018	1.19562038542065e-30	1.39768023055674e-27	60.3008891125611
cg23313665	-0.920310093529699	0.205337042542837	-109.083038177783	1.23898270552748e-30	1.44215926274866e-27	60.2671619133973
cg22571135	0.861461611850834	0.755782075111862	109.078824525988	1.2399956811596e-30	1.44215926274866e-27	60.2663880794395
cg06242730	0.838634692543082	0.75972987975528	109.037444553709	1.24998976016297e-30	1.44480561408365e-27	60.2587867923578
cg14556909	0.868007893441928	0.815966926355345	109.036588097845	1.25019749983689e-30	1.44480561408365e-27	60.2586294296601
cg10717214	0.750907417703898	0.655505149519844	109.030075998694	1.25177824036113e-30	1.44480561408365e-27	60.2574328675847
cg21538684	0.845807352228546	0.777509786126105	108.970549453991	1.26632502563657e-30	1.45790465262113e-27	60.246491260897
cg04341806	0.906776436573581	0.8173185346278	108.943385200132	1.27302199971437e-30	1.46192307277023e-27	60.2414958263451
cg18696027	0.892892529420016	0.790644676459382	108.850315157949	1.29624973140712e-30	1.48372834600441e-27	60.224369273686
cg02639359	0.858192841763348	0.763626411488228	108.841317959839	1.29851858931754e-30	1.48372834600441e-27	60.2227127070246
cg07354583	0.94637793167174	0.81287669807884	108.749306866032	1.32196152026809e-30	1.504336331234e-27	60.2057622642598
cg25718696	-0.947426286757548	0.323092027185658	-108.74467458374	1.32315340489314e-30	1.504336331234e-27	60.2049084473141
cg14690065	0.794710936563316	0.60727288093247	108.725163297649	1.32818601675442e-30	1.50630170870276e-27	60.2013116757755
cg06383798	-0.899047746775761	0.32794514769857	-108.686539738991	1.33820752157708e-30	1.51194634023491e-27	60.1941894292784
cg03803789	-0.92442681071173	0.301661924157024	-108.680446067249	1.33979584008884e-30	1.51194634023491e-27	60.1930654721569
cg14585353	0.872678887655093	0.800704390449364	108.583682999351	1.36528345104898e-30	1.53690463745121e-27	60.1752078276041
cg05427639	0.91375325667074	0.800535801613308	108.506728053685	1.38591581444873e-30	1.55628787922493e-27	60.160992297549
cg06206957	0.890311524802883	0.792364974961107	108.472878566929	1.39509433255554e-30	1.56015813748382e-27	60.1547356527747
cg08219218	-0.950354726098001	0.325699842554479	-108.468792730581	1.39620653219583e-30	1.56015813748382e-27	60.1539802816062
cg00311883	0.929576840241544	0.645876767998665	108.320102216994	1.43731962299947e-30	1.60217210103102e-27	60.1264680723753
cg00231049	0.725048230750182	0.553797640438352	108.206324752113	1.46963438205344e-30	1.6341975881024e-27	60.1053855803146
cg05021589	0.837167011744601	0.615177188984112	108.14063391302	1.48863729302933e-30	1.6513007986983e-27	60.0932013773518
cg26248066	0.885695772107138	0.655805225531675	107.994877819521	1.53172594631965e-30	1.69497372860823e-27	60.0661355011503
cg25882256	-0.856586092805696	0.324372789492871	-107.887463878266	1.56431448890801e-30	1.72666817192339e-27	60.0461617931717
cg23019886	0.826924020354484	0.612142933368538	107.873954050364	1.56846436811715e-30	1.72666817192339e-27	60.0436479633538
cg18991240	0.839122383628263	0.79897067765512	107.859434425293	1.57293728633061e-30	1.72666817192339e-27	60.0409458208801
cg23473081	0.794553620537257	0.559571572128289	107.851079983564	1.57551700888361e-30	1.72666817192339e-27	60.0393908409726
cg12494529	0.786809768753418	0.755502021049141	107.832249471443	1.58134783973474e-30	1.7289023827661e-27	60.0358854677592
cg06861115	0.839465640836094	0.715819008839082	107.776302592876	1.59880535523026e-30	1.74380705622734e-27	60.0254664630894
cg27409154	-0.858881035528542	0.225746979171725	-107.750607698138	1.60689063498763e-30	1.74844274319143e-27	60.0206791498294
cg09412975	0.858896837313407	0.777595156354461	107.708626561993	1.62019287090937e-30	1.75871936137212e-27	60.012854578027
cg07937427	0.89530813937092	0.651375903578909	107.68023716249	1.62925371309401e-30	1.76377609454703e-27	60.0075612300629
cg07349094	0.863384781884337	0.774530741253285	107.669829610115	1.63258869491533e-30	1.76377609454703e-27	60.0056202753811
cg01353646	-0.87074076668774	0.190450038311163	-107.579053030403	1.66198187437834e-30	1.79128642162607e-27	59.9886814973083
cg13962347	0.874498461555295	0.768806162584649	107.494211728557	1.68995440062646e-30	1.8129179357707e-27	59.9728349434716
cg09802688	0.817454324801233	0.716759015395518	107.494059970274	1.69000487530992e-30	1.8129179357707e-27	59.9728065849964
cg03531211	0.78411772899147	0.720309108394592	107.398153045262	1.72222135234152e-30	1.84314069658691e-27	59.9548753602588
cg10087036	0.886392710222633	0.618358504807562	107.318992775658	1.74929668209712e-30	1.86773267057354e-27	59.9400609057335
cg06633978	0.824263540409994	0.594390114932723	107.212351415663	1.78647800040274e-30	1.90297473169069e-27	59.920083069991
cg19252956	0.887543012598064	0.774533627724548	106.862848926103	1.91424424845798e-30	2.03431956949762e-27	59.8544435412757
cg02030929	0.777153000626733	0.687883764794175	106.833803398384	1.92528436204389e-30	2.03762316933229e-27	59.8489771396343
cg11254532	-0.876416715608595	0.318003353975845	-106.831162233777	1.92629156189208e-30	2.03762316933229e-27	59.8484799824169
cg24126180	0.808306864425606	0.741855992792739	106.741706368017	1.96073314334187e-30	2.06921222916909e-27	59.8316327674844
cg24741744	-0.882647959806923	0.352071391650332	-106.73014318523	1.96523194321295e-30	2.06921222916909e-27	59.8294538583091
cg06678242	-0.776550565549571	0.234709987159596	-106.689652679826	1.98107065405445e-30	2.08108276933172e-27	59.8218218310337
cg01646461	0.879674296445849	0.755613764419118	106.548828357082	2.03720590725463e-30	2.13513228776197e-27	59.7952513183734
cg22801799	0.825321556724114	0.77766635737463	106.50400128865	2.05542232934818e-30	2.14928347287415e-27	59.7867847248909
cg07248223	0.87275441741772	0.789227416257269	106.478546832742	2.06584213128505e-30	2.15523589490656e-27	59.7819752112477
cg02286081	0.8068355807468	0.743683264506518	106.356078170127	2.11675366878004e-30	2.20330859619522e-27	59.7588162993822
cg23936766	0.883183133905136	0.773362454992544	106.34437161329	2.12168852933025e-30	2.20341461823908e-27	59.7566009350107
cg19580810	-0.883839065585811	0.325578350838961	-106.249850211526	2.16197774543016e-30	2.2401528952706e-27	59.7387030425558
cg06064964	0.801694491553411	0.727700825738534	106.228246051006	2.17129837703695e-30	2.24470894121296e-27	59.7346095994699
cg14177934	-0.825556422717775	0.370678112612635	-106.139749750418	2.20991953478837e-30	2.27946700250083e-27	59.7178315393824
cg20692268	0.869681791915738	0.776270769624319	106.124695021486	2.21656092139834e-30	2.28115641010094e-27	59.714975665036
cg05211947	-0.947565356362398	0.352158367937278	-106.025017047454	2.26106442928654e-30	2.32102031979041e-27	59.6960547561671
cg01617071	0.826503373668442	0.742447462966026	106.015243961536	2.26547792833395e-30	2.32102031979041e-27	59.6941984977272
cg07754940	0.876979711343738	0.610485927711564	105.958581542427	2.29124491176905e-30	2.34215575723011e-27	59.6834323057254
cg26084949	0.803550693999891	0.604953663003067	105.912892013829	2.31224544754669e-30	2.3583351722394e-27	59.6747460887837
cg20597486	0.890573702204661	0.62854503628577	105.894867912616	2.32058531598105e-30	2.36155815046634e-27	59.6713182420225
cg24921186	-0.936930538416369	0.335090058084424	-105.721051535746	2.40264655627588e-30	2.43962269815531e-27	59.6382263308614
cg12179154	0.786190979443318	0.728550554733252	105.492427454821	2.51523657359264e-30	2.54827001392582e-27	59.5946022768946
cg17153138	0.879413131691289	0.653661775605915	105.414226596036	2.55500475723783e-30	2.58282088441751e-27	59.5796551411574
cg07682037	0.775883199682622	0.708819377059367	105.337939317927	2.59443461078793e-30	2.61687761815116e-27	59.5650611944106
cg02326386	0.895861835662556	0.80212357286477	105.302558331647	2.61293741770762e-30	2.62972251237766e-27	59.5582885051895
cg23579062	-0.824457144010883	0.240336127684444	-105.246556184115	2.64250720750748e-30	2.65362436338047e-27	59.5475630084746
cg11748354	0.803068000410068	0.761344666031314	105.216398872658	2.65857557110131e-30	2.65986512633285e-27	59.5417845198795
cg27097846	-0.803800493890692	0.222597435940945	-105.207113349274	2.66354364139145e-30	2.65986512633285e-27	59.540004914609
cg24766229	0.873386587335613	0.780821736091978	105.202110447793	2.66622439238909e-30	2.65986512633285e-27	59.539046013321
cg06380123	0.835117121360194	0.758555094691934	105.06203107534	2.74244290806276e-30	2.72992826684475e-27	59.5121753616022
cg12846656	0.851433121599887	0.688567722361066	105.032429492049	2.75883942633329e-30	2.74026684718869e-27	59.5064916664621
cg12093662	0.772788053488567	0.726836528009346	104.977667507713	2.78944363987774e-30	2.76464184751448e-27	59.495972050257
cg00510320	-0.823148945461753	0.249473311431428	-104.949240176275	2.80547046870233e-30	2.77449466678108e-27	59.4905087019871
cg23731272	-0.947984615295558	0.331099055808528	-104.914438090863	2.82522264544892e-30	2.78798107421345e-27	59.4838178457632
cg25338707	0.742745425536487	0.716572265013587	104.873801957227	2.8484703978492e-30	2.80485127231842e-27	59.4760020688739
cg03920999	0.716814101230581	0.750016381174847	104.847810171853	2.86344514582516e-30	2.81351999231282e-27	59.4710010573878
cg25373595	0.92235458925189	0.78011187184986	104.836576806154	2.86994255858958e-30	2.81383981050876e-27	59.4688392243766
cg13915752	0.87422562954361	0.795693799273388	104.823679436901	2.8774214775601e-30	2.8151185103743e-27	59.4663568226864
cg18031663	0.849585624470612	0.778917538330505	104.559465913352	3.03520964538172e-30	2.96313154052673e-27	59.4154236879514
cg02716776	0.910654550850688	0.808006855085853	104.371249905075	3.15312084749267e-30	3.07166522559911e-27	59.3790486134617
cg14409083	0.804349462327036	0.593233395536405	104.350215284047	3.16659317030293e-30	3.07821213704224e-27	59.374978634167
cg17222434	0.88390252939276	0.808032986891257	104.312601762011	3.19083447225352e-30	3.09517732818107e-27	59.3676984124556
cg26246740	0.749998954949678	0.69647546673518	104.16010221153	3.29112673154899e-30	3.18568490059554e-27	59.3381500584373
cg06142351	0.738435523503391	0.593039406942546	104.079957660835	3.3451522795037e-30	3.22690554301346e-27	59.3226008981589
cg06197966	0.876361841332109	0.614436501007568	104.072491817767	3.35023207790123e-30	3.22690554301346e-27	59.3211517062619
cg04656451	0.851196752531861	0.74320550188464	104.065574957877	3.35494555370222e-30	3.22690554301346e-27	59.3198089685809
cg09316306	0.942193256308807	0.808691077128602	103.978109227917	3.41515154756994e-30	3.27789840432129e-27	59.3028206299651
cg09977847	0.867702903568034	0.762504503655933	103.958314216285	3.42893354088351e-30	3.28421237526092e-27	59.2989735514183
cg25296938	0.855451173197281	0.601502540246207	103.923331869501	3.45343208659867e-30	3.30074260503396e-27	59.2921727789278
cg16098340	0.88901434683394	0.791359709278333	103.845878060034	3.5083283018828e-30	3.34619656090249e-27	59.2771057626893
cg19280572	0.826148389490125	0.737131708558231	103.739509987527	3.58521121118372e-30	3.41238756428135e-27	59.2563926266863
cg02393640	0.877875400270008	0.797573550460459	103.675117703237	3.63260945399095e-30	3.43746249315505e-27	59.243841384092
cg03505148	-0.84725741447231	0.21431284359523	-103.674858267731	3.6328017423731e-30	3.43746249315505e-27	59.2437907968797
cg22281206	0.787569443114699	0.754058409542358	103.673005302239	3.63417543309148e-30	3.43746249315505e-27	59.2434294836671
cg12229555	0.916385831493727	0.79065732869287	103.641547294688	3.65757992234725e-30	3.45243739626777e-27	59.2372942743349
cg24742298	0.808994950047794	0.717301571484516	103.494019299286	3.76946410911468e-30	3.55069500410429e-27	59.2084930058795
cg27459529	0.877776687483453	0.762210876037652	103.463451558493	3.79309138850198e-30	3.56558411326173e-27	59.2025193878363
cg16177830	0.881218350400462	0.759311279172855	103.438068318143	3.81282915773621e-30	3.57446560147698e-27	59.197557367751
cg14467654	-0.886520903683093	0.377768556618234	-103.427128041405	3.8213693516472e-30	3.57446560147698e-27	59.195418278314
cg16875182	-0.805572245894721	0.308656265137464	-103.421129491961	3.82606043631587e-30	3.57446560147698e-27	59.1942453040861
cg11802899	0.903595792564739	0.795538529840092	103.390528413842	3.85008561832564e-30	3.58955528476655e-27	59.1882602395972
cg07791987	0.936077654552649	0.804210911842675	103.365650770573	3.8697336774522e-30	3.60051077732088e-27	59.1833930574404
cg13500819	0.842596658858012	0.761327961846627	103.305785369015	3.91744618819804e-30	3.63748043108222e-27	59.1716750853364
cg06183267	0.832626094664027	0.776577506262349	103.273788667888	3.94319966209751e-30	3.65395154054243e-27	59.165408838503
cg00757207	0.802965806511056	0.702079530190813	103.235953639205	3.97388120459862e-30	3.67491314399302e-27	59.1579962820049
cg08271229	0.813782291593953	0.619802051295638	103.213368768691	3.99231499482582e-30	3.68448649654057e-27	59.1535699895726
cg11354105	-0.894273106039572	0.212612177914824	-103.147499963292	4.04659030742767e-30	3.72703229708959e-27	59.1406542334881
cg06484274	0.886881816752208	0.780527893319446	103.122769569494	4.06716694069071e-30	3.73843161276271e-27	59.1358025333964
cg03068068	0.851696855611576	0.763217274343534	102.877833965676	4.27697909650281e-30	3.92337533176377e-27	59.087676631915
cg17683336	0.726631032442436	0.529168428870743	102.763260162814	4.37898482829617e-30	4.00888147202511e-27	59.0651187628527
cg05206657	0.870599037926123	0.777900040175083	102.71778525386	4.42017471330327e-30	4.03848066842103e-27	59.0561572915501
cg21279316	0.870029472381392	0.775188154558033	102.696678244002	4.43943050247677e-30	4.04796152076837e-27	59.0519962841837
cg05468843	0.784119307931664	0.563682229810633	102.661798212251	4.47144407867711e-30	4.06293885369409e-27	59.0451178936552
cg10274029	0.809787475693151	0.799689368031165	102.659372209651	4.47367968360955e-30	4.06293885369409e-27	59.0446393811334
cg10075819	0.796335076610292	0.742970839482001	102.635845278331	4.49542098192048e-30	4.07456735560113e-27	59.0399981691503
cg27326481	0.791251947360386	0.581887337718355	102.612424628066	4.51717397628224e-30	4.08616029271198e-27	59.0353766900964
cg11549417	0.810181282407	0.734225974022181	102.493272955086	4.62956099147667e-30	4.17953099331511e-27	59.0118460151408
cg11702456	0.772394772107831	0.545175980956416	102.462802151348	4.6587693768486e-30	4.19758803675701e-27	59.005823361991
cg06833102	-0.941527833659988	0.343815257304482	-102.452705176648	4.66849054025732e-30	4.19805033966216e-27	59.003827201324
cg17090891	-0.909301625719463	0.339736745189851	-102.373441652721	4.74554562712834e-30	4.25894036784268e-27	58.9881489153393
cg18621299	0.866044825628141	0.773235100273497	102.22337610346	4.89509987246634e-30	4.38452845354839e-27	58.9584272158914
cg01275887	-0.946290913913791	0.336753167982443	-102.014539672075	5.11148659159164e-30	4.56936833720106e-27	58.916980717538
cg06788514	0.724879587943449	0.710276498259612	101.947330367736	5.18323762274596e-30	4.62444200506088e-27	58.903621061852
cg06125903	0.875938184427107	0.768622687591898	101.865845643184	5.27164563009709e-30	4.6941327328468e-27	58.8874100161792
cg08339023	0.828025728929283	0.713441023863395	101.840155267289	5.29984502216729e-30	4.71004355566528e-27	58.8822958914225
cg08553572	0.853227134603094	0.757105820326619	101.751345840151	5.39855083885336e-30	4.78843056992536e-27	58.8646052203996
cg18476690	0.821524336723278	0.77959730380562	101.722180685495	5.43138431545805e-30	4.80819888011744e-27	58.8587916545506
cg13962153	-0.873989565789717	0.380154255497547	-101.701945325466	5.45428764588002e-30	4.81061108022439e-27	58.8547569474179
cg15979932	0.858695342223809	0.748692424088014	101.695751283546	5.46131855115083e-30	4.81061108022439e-27	58.8535217371018
cg04160501	0.913936045889134	0.633908399492523	101.68290374758	5.4759321627068e-30	4.81061108022439e-27	58.85095941369
cg20127733	0.814192687439865	0.771015258140434	101.68155074956	5.47747353073062e-30	4.81061108022439e-27	58.8506895486892
cg03636488	0.837379194375554	0.819967676273525	101.668459483913	5.49241090148012e-30	4.81061108022439e-27	58.8480781874858
cg21007509	-0.906414173649852	0.32943662545766	-101.664078531281	5.49741916781143e-30	4.81061108022439e-27	58.8472042159119
cg01089914	-0.875830255383487	0.392587896056178	-101.638716944697	5.52650643233388e-30	4.82679989955046e-27	58.8421438826222
cg25527882	0.862857343903712	0.761717153570528	101.618640364192	5.54964657059363e-30	4.8360213381823e-27	58.8381370109143
cg16087093	0.926420185068258	0.817498022017897	101.611172851758	5.55827944376637e-30	4.8360213381823e-27	58.8366464142379
cg11344997	-0.920769462784055	0.317570072354618	-101.41065802032	5.79542249940076e-30	5.03274489847962e-27	58.7965737400464
cg00018229	0.847496551620441	0.723428376390581	101.25159342236	5.99107013914326e-30	5.19275434816883e-27	58.7647192343928
cg02460419	0.80701026233782	0.757562416826489	101.238046383726	6.00804938320527e-30	5.19758974249927e-27	58.7620035960683
cg23005885	-0.94143460249256	0.179685002221495	-101.188645108482	6.07039482375334e-30	5.24157898503293e-27	58.7520970394788
cg07960360	0.956785543181496	0.804844817909969	101.16866784389	6.09579857091045e-30	5.25356432223778e-27	58.7480893537925
cg17689490	0.819212682900012	0.763905383977808	101.150143432588	6.1194542991128e-30	5.26400077265757e-27	58.7443723062711
cg02439266	-0.904012171258245	0.366238379860598	-101.123451890947	6.15370864718593e-30	5.28349775769969e-27	58.7390150774719
cg13220901	-0.849411372313048	0.336661578399699	-101.10184907213	6.18157941593924e-30	5.2974508863174e-27	58.734677996822
cg05231970	-0.852355466689481	0.361359582983667	-101.013335363616	6.2971625661345e-30	5.38637783400822e-27	58.7168963261571
cg00759427	0.78540061905497	0.715889527197722	100.806010234461	6.5768394261974e-30	5.61506903145628e-27	58.6751754659712
cg17826530	-0.886793959831606	0.375286490777009	-100.763203425529	6.63618767601076e-30	5.64486316711957e-27	58.6665488677809
cg04947339	0.833529124567834	0.702432576344491	100.762979304147	6.63649987404552e-30	5.64486316711957e-27	58.6665036907511
cg26727666	0.85931236943171	0.751069582321536	100.693271690745	6.73435186908713e-30	5.7126606926987e-27	58.6524467879619
cg09844573	0.704393673246906	0.713277215931438	100.688385049135	6.74126790961352e-30	5.7126606926987e-27	58.651460947497
cg15933120	0.790374340976148	0.78725274532977	100.650327909515	6.79538515905444e-30	5.73943477732337e-27	58.6437813257264
cg19519319	0.862606237739171	0.754827945268256	100.648468549037	6.79804079698761e-30	5.73943477732337e-27	58.64340603551
cg06784824	-0.872369955333781	0.190625452706901	-100.579466101979	6.89736623386614e-30	5.79908590232106e-27	58.6294730027681
cg27064845	0.707528166491284	0.694521448419086	100.573414336771	6.90614961525438e-30	5.79908590232106e-27	58.6282504960134
cg18442362	0.853738063354666	0.620941790946399	100.572929608468	6.90685364427263e-30	5.79908590232106e-27	58.6281525731835
cg06901890	0.897661524586026	0.775188176674006	100.540698672669	6.95383553676915e-30	5.82636110672897e-27	58.6216401819342
cg22053861	-0.876836624447596	0.406840886979474	-100.533142434772	6.96489834214492e-30	5.82636110672897e-27	58.620113062828
cg18437209	0.891405161469824	0.625061117333081	100.522288801573	6.98082099723742e-30	5.82898553269324e-27	58.6179193055409
cg20114394	-0.833048845731782	0.236808478597782	-100.492462852282	7.0247732902114e-30	5.84831439934583e-27	58.6118894112901
cg07097184	0.884467504869979	0.74608768403065	100.489182535657	7.02962490588387e-30	5.84831439934583e-27	58.6112261048881
cg08763102	0.805296656273649	0.721874932447477	100.310844071109	7.29874131440506e-30	6.06114599754173e-27	58.5751267766253
cg13324103	0.847559078362931	0.590762062618714	100.292654257178	7.32678999110046e-30	6.07337604516838e-27	58.571440605309
cg21164509	0.873198102301196	0.747431683065729	100.253990418854	7.38678517419291e-30	6.11199497053773e-27	58.563602790495
cg05392949	0.920153850975006	0.792341509021795	100.23479521103	7.41676150137756e-30	6.12568068132798e-27	58.5597102945413
cg18085627	0.840735483231006	0.742800191182696	100.200549669669	7.47055804681523e-30	6.15895500745666e-27	58.5527636729129
cg24127748	-0.819681918889801	0.158186817786251	-100.165041983983	7.52676893936915e-30	6.1940960778841e-27	58.5455581210452
cg15521790	0.880668493922136	0.624970699768925	100.075474285285	7.67053668468211e-30	6.28509458882713e-27	58.5273690415324
cg01715572	0.799521863908229	0.730899011093724	100.073609793365	7.6735598071781e-30	6.28509458882713e-27	58.5269902068776
cg21547557	0.830238790628727	0.759761967513639	100.070439255963	7.67870344141763e-30	6.28509458882713e-27	58.5263459860834
cg24874003	-0.910274136641647	0.211744442353612	-100.054277299642	7.70497951174956e-30	6.29529965806763e-27	58.5230616740376
cg26579713	0.862690708036349	0.622680853147894	100.003252814906	7.78855458036882e-30	6.35220021240778e-27	58.5126888231081
cg05088892	0.781395622560686	0.564681703685837	99.9773297681451	7.83137809793582e-30	6.375720693982e-27	58.5074165346199
cg00900735	0.960412279028771	0.796048624770954	99.9415949944373	7.89081466132302e-30	6.41265831059497e-27	58.500146117148
cg17169196	0.863521825441881	0.787948365029638	99.9294334825186	7.91115010538151e-30	6.41774456324641e-27	58.4976711100238
cg01466491	0.883493699736582	0.761932196657722	99.9085515480195	7.94619520202565e-30	6.42408278676388e-27	58.4934205827156
cg02308079	-0.821875168375987	0.237071039513216	-99.9079871868878	7.9471445937462e-30	6.42408278676388e-27	58.4933056924646
cg01574513	0.926898534635072	0.786239490512994	99.8884126788595	7.98014725377103e-30	6.4393432468438e-27	58.4893203315759
cg14312334	-0.922542969815229	0.199429115171603	-99.8512573751405	8.04318650718349e-30	6.46872758132602e-27	58.4817530394756
cg20535085	0.874424013721392	0.761266023192269	99.8502283040574	8.04493987544001e-30	6.46872758132602e-27	58.481543405708
cg02351655	-0.835028815084679	0.254553900140867	-99.8179898566641	8.10007205489521e-30	6.50159128617478e-27	58.4749747908202
cg11661493	0.831548989160261	0.734228060598018	99.7635473409407	8.19407624507206e-30	6.5478855854945e-27	58.4638764947857
cg11644585	-0.912366402851097	0.358993389943409	-99.7631429962985	8.19477867232452e-30	6.5478855854945e-27	58.4637940414848
cg07543883	0.833905636313177	0.70805505878868	99.7596582610755	8.20083496593047e-30	6.5478855854945e-27	58.4630834239118
cg07499032	0.808104436568408	0.747258119861259	99.7108089095385	8.2862277481332e-30	6.60450016197798e-27	58.4531188918087
cg04921068	0.85964946793944	0.758789557897258	99.6855067475678	8.33082358484123e-30	6.62845685962472e-27	58.4479554091766
cg02617418	0.790540867417161	0.826820268782819	99.5668345281011	8.54336582249457e-30	6.78572458559843e-27	58.4237173738217
cg19336198	-0.855685975031021	0.299330381349894	-99.5194907013407	8.62973626890383e-30	6.84091626728991e-27	58.4140383688529
cg07097310	-0.888491340660683	0.356805159831498	-99.5123386424535	8.64286321852776e-30	6.84091626728991e-27	58.4125757335904
cg17092065	-0.913677567838009	0.336493241133826	-99.427329292789	8.80050109989681e-30	6.95361604238121e-27	58.3951815332086
cg13555415	0.894989390745193	0.799722197499428	99.4066423786482	8.83931563415111e-30	6.97220136810698e-27	58.390946073709
cg18806561	0.881557312044672	0.786347611239336	99.2943206094339	9.0532151427744e-30	7.12858603755143e-27	58.3679313884007
cg18737081	-0.896555912027979	0.357417937112317	-99.2264989875886	9.18498914155808e-30	7.21987655090991e-27	58.3540201787275
cg09037630	0.855250515603023	0.740579513395034	99.1605301872263	9.31509104622283e-30	7.30776146633829e-27	58.3404784560429
cg02879423	0.849161150990465	0.621751809299697	99.1536088316683	9.32885256609613e-30	7.30776146633829e-27	58.339057073368
cg16555504	0.907097540486339	0.776637714047248	99.1448267520805	9.34634435472277e-30	7.30890541125499e-27	58.3372534037442
cg18555277	0.881511660759971	0.788965613707034	99.1225494508878	9.39086959935291e-30	7.32600079303064e-27	58.332677247356
cg17685004	0.878279998701653	0.790970429609645	99.1178238024222	9.40034319037294e-30	7.32600079303064e-27	58.3317063617045
cg22160073	0.872535647561056	0.760720937786369	99.0862088553217	9.46398020350536e-30	7.3630088986009e-27	58.3252096860319
cg26164773	0.825656222352415	0.76845016680783	99.053828834354	9.52962498579409e-30	7.39349153387125e-27	58.3185533079039
cg22331159	0.850480456967572	0.73369147542572	99.0508957538466	9.53559479264832e-30	7.39349153387125e-27	58.3179502287436
cg08574423	0.895718669961642	0.749374694061779	98.9704664380007	9.70083077349031e-30	7.50883829871302e-27	58.3014048762619
cg07841371	0.868543731308968	0.763728688262582	98.90135532889	9.84520910808353e-30	7.60767675333282e-27	58.2871754075192
cg27534599	-0.849564357998646	0.192827128592704	-98.8931883127153	9.86241867202644e-30	7.60808002836476e-27	58.2854931198858
cg03887528	0.806897743731916	0.724932521284876	98.8355689711063	9.9847329269478e-30	7.68412813739786e-27	58.2736198027744
cg20278790	0.849158327283807	0.764033357734656	98.8309019093024	9.99470945027951e-30	7.68412813739786e-27	58.2726577355996
cg22152931	0.876491818538825	0.768009558673595	98.7834779253891	1.00966790228267e-29	7.74945611666145e-27	58.2628787878921
cg02597698	0.835983924904829	0.755968678916924	98.7637297433052	1.01394616586074e-29	7.76921338617761e-27	58.2588050623914
cg24852561	-0.8774639738012	0.351960243565149	-98.7234088339545	1.02274037355717e-29	7.82344905551093e-27	58.2504845988893
cg10511890	0.944124412823955	0.810189268229929	98.6762677777228	1.03312345959767e-29	7.88963679171144e-27	58.2407517786457
cg01789743	0.897879702059929	0.780416661557628	98.6625032548966	1.03617594870002e-29	7.89579405811881e-27	58.2379089196884
cg23991274	0.83658856037409	0.774799393434218	98.6570248827558	1.03739348573472e-29	7.89579405811881e-27	58.23677731539
cg01810875	0.834266613927304	0.746333985041795	98.6435022933019	1.04040522102156e-29	7.89977762645634e-27	58.2339837990479
cg19240569	0.782948520815901	0.717734632850062	98.6391237418373	1.04138236790162e-29	7.89977762645634e-27	58.2330791766979
cg13780718	0.853568690568465	0.621090260723722	98.6106412111723	1.04776222245566e-29	7.93497134285316e-27	58.2271934652374
cg09981407	0.831219189543488	0.696763966690188	98.5403141529047	1.06369081535371e-29	8.04224344324889e-27	58.2126524708205
cg10884539	0.845083151599243	0.75926329195307	98.5123578371205	1.07009297440718e-29	8.0772531119533e-27	58.20686882651
cg20309061	0.807783096170667	0.764033291854941	98.4201431342562	1.09149824943703e-29	8.22520606447661e-27	58.1877778720627
cg15936999	0.803048571340691	0.600691696679372	98.3472713307121	1.10873051701795e-29	8.34127607283255e-27	58.1726768167971
cg17298275	-0.937297917048873	0.216619922264751	-98.3366370258934	1.11126897104177e-29	8.3466002732727e-27	58.1704720149008
cg17367884	-0.850963701502202	0.332493125492392	-98.1557812073948	1.15538451776415e-29	8.65257552785612e-27	58.1329331518139
cg19016062	0.82200114830551	0.774385276727937	98.1541030342563	1.15580235056577e-29	8.65257552785612e-27	58.1325844527424
cg11774624	0.909601921492789	0.78709369346871	98.1176125595688	1.16492700821432e-29	8.69575724075501e-27	58.1250005818871
cg13883603	-0.86734822054335	0.236278565940018	-98.1157880935259	1.16538520192611e-29	8.69575724075501e-27	58.1246213149649
cg10311020	0.892088640259433	0.808252482027379	98.0528668776946	1.18130317737044e-29	8.80012960122477e-27	58.1115363803997
cg03950000	0.812970013180433	0.736868308546214	97.989299767307	1.19761589185828e-29	8.90709724726111e-27	58.0983072934133
cg07912689	0.792559208110891	0.732740769355845	97.9389387710963	1.21070701918986e-29	8.98979539281514e-27	58.0878195338014
cg12011343	0.891496352564161	0.804830741608303	97.7393478994635	1.26408178178108e-29	9.37085406718394e-27	58.0461932009235
cg06456031	0.882493721808215	0.698175130737499	97.6004820911302	1.30266682638842e-29	9.64066605104282e-27	58.0171737742038
cg14992144	0.881435325382914	0.785733892750498	97.5932589413145	1.30470727851844e-29	9.64066605104282e-27	58.0156630185432
cg07837085	0.877920816557708	0.739794067634788	97.5567453921959	1.31507325297985e-29	9.70153797356059e-27	58.0080240675006
cg11176159	0.863312004101145	0.752308518981808	97.535749432313	1.32107289538175e-29	9.73005401831166e-27	58.0036300397808
cg16044480	0.780689319231859	0.736987455386343	97.5013894498581	1.33095324575616e-29	9.78572879963617e-27	57.9964368438577
cg11211563	-0.947377306933014	0.193218669967342	-97.4945650297866	1.33292482827182e-29	9.78572879963617e-27	57.9950078173291
cg14282004	-0.794998647910452	0.269274089647143	-97.4561716502022	1.34407386202056e-29	9.85171566613818e-27	57.9869661364263
cg17865114	-0.842461428767279	0.253915317587482	-97.42452472834	1.35333720048536e-29	9.90369122107998e-27	57.9803347917171
cg17771150	0.861751080647703	0.763910185037692	97.278619300698	1.39691777287398e-29	1.02062304780605e-26	57.9497294482027
cg23048215	0.829339295400717	0.733785078774058	97.1836494902818	1.4260718678215e-29	1.0402566804136e-26	57.9297800450356
cg08063160	0.894876133939187	0.625933640634915	97.167176314459	1.43119334722362e-29	1.04232485452511e-26	57.9263173996576
cg23553480	0.845157143316831	0.740044624826077	97.1371316656835	1.4405838284386e-29	1.04749054740581e-26	57.9200003048832
cg08731696	-0.896013239088992	0.355605892062648	-97.1010756501782	1.45193840303969e-29	1.05406566453794e-26	57.9124163114895
cg10333023	-0.804632546545766	0.327594817663492	-97.02265996535	1.47695740031726e-29	1.07052408327288e-26	57.895911232995
cg06327732	0.887300191671581	0.726639063724054	96.9766399086593	1.49185020271554e-29	1.07960226336515e-26	57.8862177024996
cg08857221	0.776402139115237	0.69785691608465	96.9534012195448	1.4994302706798e-29	1.08218467403792e-26	57.8813207630772
cg09432376	0.831101315346068	0.589791787373782	96.9511519795779	1.50016607223348e-29	1.08218467403792e-26	57.8808467235937
cg15014639	0.903961999747023	0.755666879289944	96.9080788521448	1.51432991555037e-29	1.09067638514782e-26	57.8717663892342
cg20593826	-0.903985761097405	0.349697409251602	-96.7633301725562	1.56296276080638e-29	1.12392800044044e-26	57.8412176020716
cg01721555	0.875893012776506	0.815887778320442	96.7450612319325	1.56921601100202e-29	1.12664767177312e-26	57.8373582635682
cg14082886	0.854077169229943	0.625885191913988	96.5642989053329	1.63251960610402e-29	1.17025473839447e-26	57.7991267937619
cg14505439	0.688046397646796	0.718295224172818	96.5393881213356	1.64145086858424e-29	1.17304857304658e-26	57.7938516863289
cg24769398	-0.829838141487851	0.191830211970672	-96.5390762570476	1.64156300498721e-29	1.17304857304658e-26	57.7937856360431
cg10861751	0.935807583939601	0.794138965962134	96.5064414929754	1.65334187317372e-29	1.17961673458315e-26	57.7868725073539
cg15723874	0.825746888235296	0.732848534365532	96.4904795632497	1.65913520961963e-29	1.18190052096513e-26	57.7834902620338
cg00897875	0.793261528779586	0.577735272615259	96.4603293120401	1.6701362258223e-29	1.18459208300495e-26	57.7770998361772
cg17306339	0.863529626204413	0.778281298432549	96.4602900277885	1.67015060930808e-29	1.18459208300495e-26	57.7770915082798
cg09914480	0.901530629397765	0.770685729475093	96.4587666042342	1.67070849372065e-29	1.18459208300495e-26	57.7767685535964
cg06754496	0.871837249781713	0.784006588415819	96.424345502005	1.68336580242891e-29	1.19171320339342e-26	57.7694699696965
cg25554496	0.845080755327669	0.794046939471104	96.4097280890184	1.6887712453909e-29	1.19368635424212e-26	57.7663696169043
cg10938556	0.884027981803269	0.71537817541589	96.3965051032979	1.69367669371605e-29	1.19530052853264e-26	57.7635645572059
cg15752436	0.759471956595507	0.74432756474481	96.333084014099	1.71741283408827e-29	1.21017880245624e-26	57.7501045746728
cg11205006	0.845973947191639	0.728571807245911	96.3010405261031	1.72953771733152e-29	1.2139258520639e-26	57.7433000541566
cg11358199	0.77409138269905	0.723153474152662	96.2986056504761	1.73046270264782e-29	1.2139258520639e-26	57.7427828955739
cg04770088	0.855980335268291	0.790371476805343	96.2979329350018	1.73071835195879e-29	1.2139258520639e-26	57.7426400106482
cg04466898	0.748114012329849	0.721498706350631	96.2226002596462	1.75959839981015e-29	1.23228649225414e-26	57.7266320826215
cg03729251	-0.910109585494483	0.215439645764426	-96.1831835515075	1.77491012199427e-29	1.23982926107356e-26	57.7182504395529
cg22012156	0.828198321814113	0.759006551043826	96.1808838839621	1.77580774161794e-29	1.23982926107356e-26	57.7177613122555
cg05661533	0.757565166803243	0.71073581240622	96.0871890925403	1.81278642232779e-29	1.2637117091796e-26	57.6978215024693
cg15059065	-0.875347558379163	0.172707918031973	-95.9856962714693	1.85375396349758e-29	1.290297663356e-26	57.6761969650096
cg06433467	0.87835285963839	0.610428865150709	95.9650328488559	1.86221287646414e-29	1.29420956175117e-26	57.6717911064809
cg18317439	0.843098316832958	0.793005310504412	95.9518051792242	1.86764905053424e-29	1.29551381702071e-26	57.6689701294086
cg17229371	0.785944014257947	0.745477118073406	95.9466486115358	1.86977274374247e-29	1.29551381702071e-26	57.6678703017415
cg07039378	0.800368447167519	0.802446426791471	95.8608605038159	1.90547731678139e-29	1.31824911000577e-26	57.6495628852751
cg15896939	-0.845578282095777	0.295788870984856	-95.8423175916841	1.91328818899001e-29	1.32164730036733e-26	57.6456033086571
cg22793142	0.830767248161637	0.741473916692454	95.8258467201363	1.9202543671499e-29	1.32428624430762e-26	57.6420854505407
cg00093433	0.820086556757735	0.725072954437057	95.8195656072908	1.92291788671371e-29	1.32428624430762e-26	57.6407437443418
cg06621027	0.860635742151815	0.603521151423324	95.7194581565579	1.96589481732034e-29	1.35184178908675e-26	57.6193462135028
cg27576271	0.819799695086694	0.784476820327099	95.6740044794815	1.98573932961963e-29	1.36343135205857e-26	57.6096222216756
cg17862903	-0.872418396807199	0.369850173237918	-95.5968715230373	2.01989605540172e-29	1.38479821145594e-26	57.593108903524
cg22727572	-0.914171839954009	0.339781385138948	-95.5694586277778	2.03218298084284e-29	1.39112994413823e-26	57.5872364275195
cg11785537	-0.874585779270781	0.335627190753022	-95.5404708061473	2.04526098332403e-29	1.39798341065556e-26	57.5810244666912
cg03995631	0.891278401788825	0.794317158710712	95.388959545435	2.1150648473005e-29	1.44353175828259e-26	57.5485211181498
cg02535219	0.745254826858739	0.624116303166923	95.3044875623298	2.15506147119468e-29	1.46863090483164e-26	57.5303738710534
cg10145533	0.896366057165105	0.777615328831131	95.2923403987703	2.1608778363143e-29	1.47039673784187e-26	57.5277627629544
cg27133780	0.881033918732076	0.78054820963744	95.2460090233374	2.18321380253649e-29	1.48338152714517e-26	57.5178000479423
cg26959945	0.920074544830658	0.788499460253173	95.1262324931219	2.24208463869103e-29	1.52111429706195e-26	57.4920185732603
cg17127769	0.838211401501302	0.764907171076876	95.0606667143857	2.27501235228053e-29	1.5397369372769e-26	57.4778900361928
cg10694914	0.866800114676363	0.78449416760941	95.0581456598479	2.27628851247973e-29	1.5397369372769e-26	57.477346560557
cg14285365	-0.891433953679791	0.381758132645248	-95.0514544630703	2.27967923877378e-29	1.53974601740645e-26	57.4759040277052
cg08761324	0.894164186351843	0.798499498519188	95.0099992825851	2.3008046405052e-29	1.55171574504841e-26	57.4669642534968
cg25429672	0.841741127120569	0.746810637642324	94.9860192297232	2.31311827328401e-29	1.55771602950209e-26	57.4617909386229
cg13531460	0.846005865708305	0.749615029722181	94.9720120714978	2.32034278346467e-29	1.56027651682799e-26	57.4587684259903
cg24673600	0.867290737053817	0.765444600733663	94.8651870751426	2.37622340045214e-29	1.59549927908709e-26	57.4357005805009
cg20251225	0.798032383844097	0.774269515517313	94.8293741077073	2.39527124011334e-29	1.60592369276481e-26	57.4279604614316
cg24028809	0.862724351970495	0.632321189595713	94.7993090251252	2.41138538737063e-29	1.61435346836438e-26	57.4214600299784
cg24452282	0.771081041698892	0.711813305418197	94.6880028839394	2.47203766012965e-29	1.65155016246282e-26	57.3973737805135
cg25593159	0.732648592675626	0.699002677389281	94.6841025583328	2.47419175048169e-29	1.65155016246282e-26	57.3965291773209
cg09153080	0.660858959735739	0.784758805208027	94.6429605164908	2.49703395100454e-29	1.66436074357088e-26	57.3876175758308
cg01364769	-0.948861398680661	0.352895506956061	-94.5940756627649	2.52446234956088e-29	1.68018632085883e-26	57.3770230808639
cg09626634	0.843252823421741	0.585545951501468	94.5637913330623	2.54161242789314e-29	1.68913487172122e-26	57.3704566175413
cg25142010	-0.875963732043329	0.383635513052121	-94.5410847393279	2.55455122063853e-29	1.69526265939056e-26	57.3655316366179
cg09763644	0.919682079867577	0.802292516799479	94.4376163383748	2.61438932161141e-29	1.73245092386026e-26	57.3430725831177
cg10095954	-0.93782392680325	0.202569618571432	-94.3817882152792	2.64728385366096e-29	1.75170273109226e-26	57.3309427460988
cg16217803	0.867246544088996	0.790088085343702	94.3361426541027	2.67450064452447e-29	1.76714723021036e-26	57.3210191961767
cg10784511	0.858947941466982	0.765050710307577	94.3264334372956	2.68032759409042e-29	1.76843437542947e-26	57.3189076617697
cg02737554	0.83611056772565	0.630048816929132	94.2814697629805	2.70748621350191e-29	1.78377173352262e-26	57.3091258462182
cg02532700	0.898963168115451	0.717753241682963	94.2613672035185	2.71972147391259e-29	1.78924706662553e-26	57.304750825769
cg08469834	0.905571999365396	0.63513032491073	94.103768609793	2.81767189666874e-29	1.85101555390525e-26	57.2704149134225
cg15459165	0.808426788323271	0.728790254874747	94.0619133828822	2.84430158865005e-29	1.86582091695172e-26	57.2612849112719
cg02513379	0.828133548263168	0.726382325074691	94.0392740109895	2.85881520742235e-29	1.87093652547967e-26	57.2563445875476
cg10801060	-0.916274593076549	0.291548799327021	-94.036953169621	2.86030742527983e-29	1.87093652547967e-26	57.2558380609686
cg12116027	-0.935548719459122	0.199536289782984	-94.0205984436022	2.87084607892134e-29	1.87513959289545e-26	57.2522682168259
cg21331324	0.738327569723379	0.693806461775429	94.0009651666147	2.88355108760226e-29	1.88074359992668e-26	57.2479818079592
cg27573549	0.840548829353758	0.762082946473561	93.9494675809601	2.91715652998112e-29	1.8999440479767e-26	57.2367338125816
cg12283393	0.901596118754778	0.776799413115801	93.8565898630485	2.97880599064565e-29	1.93506038732372e-26	57.2164298662515
cg13790288	0.842126612236286	0.770429760713906	93.8554625155402	2.97956261521189e-29	1.93506038732372e-26	57.2161832767132
cg02637537	-0.910200614445317	0.184840496286944	-93.7883969488195	3.02493802769744e-29	1.96117131250449e-26	57.2015076591071
cg02691192	0.823140764212048	0.698692542092635	93.7833659539987	3.02837095918747e-29	1.96117131250449e-26	57.2004062696313
cg07589991	0.810588791654098	0.800672062587166	93.7578957636565	3.04581341942805e-29	1.96966921425737e-26	57.1948292809447
cg26866325	0.910156996698987	0.797827296537397	93.7336199011171	3.06253590800214e-29	1.97767811022274e-26	57.1895121961662
cg11876705	0.862697865354153	0.764204513727668	93.7111193042385	3.07812135585976e-29	1.98493112779353e-26	57.1845825416926
cg27424906	-0.87802360753546	0.357507540537796	-93.6891710657129	3.09340423440184e-29	1.99196881992393e-26	57.1797726033051
cg01647561	0.863472476667795	0.638730413197282	93.6500558283461	3.1208380402902e-29	2.0068001000687e-26	57.1711973464813
cg25210609	0.82555730663652	0.739689023666302	93.606033735369	3.15201825245451e-29	2.02399526968526e-26	57.1615414733169
cg01170124	0.883018070968445	0.766327599986904	93.5683256185895	3.17898571831172e-29	2.03844075785583e-26	57.1532664017503
cg10844760	0.8498667254847	0.627599187994691	93.4917764814108	3.23447656134072e-29	2.07110984421468e-26	57.1364559497664
cg24346659	0.845757218255467	0.787722744104447	93.4180738662147	3.2888628580489e-29	2.10298101769015e-26	57.1202557808267
cg07652788	0.859792202691103	0.797136802181552	93.3662741147999	3.32765908373763e-29	2.12280977194319e-26	57.108861246914
cg01821018	-0.875045907936652	0.245915578970546	-93.3607677138082	3.33181127284418e-29	2.12280977194319e-26	57.1076495654005
cg12253437	0.743190439193365	0.694741795551131	93.3580776109711	3.33384175980198e-29	2.12280977194319e-26	57.1070575796678
cg03730703	0.680255878007953	0.77250782137951	93.2790070219844	3.3941065976791e-29	2.1581689525075e-26	57.0896485741778
cg05950755	-0.898490114026672	0.27976432932129	-93.2627439012402	3.40664259745071e-29	2.16312315682974e-26	57.0860658324686
cg22930549	0.839978576738268	0.751433040580906	93.2365712082588	3.42691902420402e-29	2.17297170003457e-26	57.0802985327723
cg25311623	0.789798015116332	0.718747794528614	93.1921069245295	3.46165647741085e-29	2.18947962630979e-26	57.0704963518976
cg27125093	0.777958207724959	0.754499819702919	93.1843459308296	3.46775740340182e-29	2.18947962630979e-26	57.068784889959
cg22151713	-0.906393913436285	0.283458245107907	-93.1825760706903	3.46915026831524e-29	2.18947962630979e-26	57.0683945759463
cg02544257	0.758846185654367	0.558683798690583	93.1741806260132	3.47576539658909e-29	2.18947962630979e-26	57.0665429815224
cg00287536	0.881438125071297	0.785258485994587	93.1726595889943	3.47696529895875e-29	2.18947962630979e-26	57.0662075002745
cg21382890	0.882724805334438	0.629685726713366	93.1029220184756	3.53244772829873e-29	2.22134930180507e-26	57.0508194228383
cg00579036	0.830503296285416	0.606442375786439	93.0492860269104	3.57575022269501e-29	2.24548248488826e-26	57.0389753432662
cg06854927	-0.930785310054128	0.250689141997433	-93.0145254342645	3.60411038381184e-29	2.26017876902842e-26	57.031295242934
cg18802138	0.806845008649349	0.711505504208689	92.9849661619494	3.62841222193886e-29	2.26930640232355e-26	57.0247617668606
cg19823847	0.860391004530394	0.727679115063176	92.9847137350064	3.62862048933752e-29	2.26930640232355e-26	57.0247059628425
cg16112945	0.719854391536062	0.674249583545118	92.8904119429709	3.70730780726428e-29	2.31534068823268e-26	57.0038466010424
cg17759095	0.931009844942346	0.64448353280094	92.8827695528009	3.7137625527818e-29	2.31619902248803e-26	57.0021550650187
cg09993699	0.808528519727054	0.761848461631175	92.8185290691417	3.76848733621194e-29	2.34682326994263e-26	56.9879300730251
cg13429095	0.819160981796416	0.688356325117019	92.8130890311539	3.77316017825437e-29	2.34682326994263e-26	56.9867249524417
cg11706226	0.912239671984615	0.790666255927491	92.6776493322842	3.89147639870613e-29	2.41711581053694e-26	56.9566953515984
cg02822087	0.901986954012186	0.794113343976671	92.6604521716789	3.90677495404836e-29	2.42331669292543e-26	56.952878838968
cg10397389	0.869777710080585	0.73926519964539	92.6201958787142	3.94283362779296e-29	2.44236043375963e-26	56.9439417351646
cg06778183	0.881275773024425	0.610109027490686	92.6108363688006	3.95126702167763e-29	2.44426342992272e-26	56.9418632432839
cg22962123	-0.923868505670157	0.263370692198055	-92.5534781276992	4.00336395570193e-29	2.47313504206513e-26	56.9291203253866
cg19861260	0.880079456810986	0.771107111873466	92.5453142604053	4.01083724047222e-29	2.47439892598605e-26	56.9273058809901
cg17182817	0.853779007993351	0.684490892612332	92.484538585574	4.06693310198329e-29	2.50561550070973e-26	56.9137925822634
cg07824824	-0.690737569646158	0.182454601015435	-92.478529594711	4.07252384389135e-29	2.50567388079421e-26	56.9124559520873
cg02053964	0.971088786059984	0.819208932723548	92.3490648895945	4.19495216476505e-29	2.57752108010517e-26	56.8836340455888
cg17165156	0.826098665008136	0.630529210474275	92.3106017859154	4.23206271717459e-29	2.59682330200143e-26	56.8750624043593
cg26774156	-0.875163773689195	0.334825926212182	-92.2847390269304	4.25720917139784e-29	2.60874224910214e-26	56.8692965142976
cg11779113	0.74412217548492	0.734303193866665	92.2600026493737	4.28140684681899e-29	2.62004858460838e-26	56.8637800245541
cg02810692	0.849521779447179	0.732226597941167	92.2150633626276	4.32573665282029e-29	2.64362814663176e-26	56.8537537607534
cg00393985	0.886234753578605	0.788130950947409	92.2015893703568	4.33912135548969e-29	2.64825812206333e-26	56.8507465393234
cg04573845	-0.864455818015566	0.350337691802072	-92.1878189104651	4.35284537502442e-29	2.65308253332538e-26	56.8476726345429
cg10542975	0.854613080533654	0.759838295486376	92.1798605168835	4.36079764621784e-29	2.65438084764643e-26	56.8458958879652
cg14112569	-0.907531892782158	0.201491444895503	-92.144906100376	4.39590572904782e-29	2.67030028868107e-26	56.8380900970757
cg27471246	0.795571871265605	0.753258554272913	92.1421709661202	4.39866534359738e-29	2.67030028868107e-26	56.8374791630384
cg09163035	0.80735954155049	0.769964759717827	92.1325682964414	4.40836833257222e-29	2.67263192354123e-26	56.8353340969784
cg14173033	0.926503795389138	0.807854649442253	92.0808532752883	4.46101037497956e-29	2.70095516607826e-26	56.8237775132009
cg24087404	-0.923648061278772	0.369243455907073	-92.0169729095374	4.52694594959636e-29	2.7343206227821e-26	56.809492205955
cg04453352	0.672408076009385	0.48979879301426	92.0158508767864	4.52811315873854e-29	2.7343206227821e-26	56.8092411897458
cg17928895	0.808918509109158	0.742396079195854	92.0067501113252	4.53759199943068e-29	2.73642006410111e-26	56.8072050783544
cg03780132	0.89692124386608	0.638376499291549	91.992511874537	4.55246344022713e-29	2.74176170017695e-26	56.804019103577
cg07906724	0.8626535765409	0.7524750696713	91.9398182312441	4.60794590579914e-29	2.77010457765062e-26	56.7922234051219
cg15726700	0.773788940924067	0.749887859896122	91.9362991453539	4.61167637129438e-29	2.77010457765062e-26	56.7914353693856
cg14590369	0.7793129750007	0.796835651864273	91.9156556143941	4.63362366797578e-29	2.77962548219321e-26	56.7868119340694
cg27485845	0.888187324176138	0.792173622154952	91.8701143226807	4.68242883282148e-29	2.80521173347127e-26	56.7766080958887
cg10200202	0.825687059815676	0.737682523618324	91.8322664324555	4.72339870181164e-29	2.82331777402002e-26	56.7681236500188
cg14385738	0.724221923428685	0.533935132273157	91.8282436965492	4.72777527707713e-29	2.82331777402002e-26	56.7672216311532
cg22660933	-0.852912319002693	0.37572024771836	-91.8250716192556	4.73122936402205e-29	2.82331777402002e-26	56.7665103240288
cg06640279	0.81085405894246	0.695087688723088	91.805138700489	4.75299495266099e-29	2.82758187976167e-26	56.7620399251641
cg27605748	0.818412346191887	0.651414820140066	91.8031119839245	4.75521387383134e-29	2.82758187976167e-26	56.7615853273912
cg18256377	-0.908314383022749	0.269700924317511	-91.7908540373956	4.7686574475774e-29	2.82758187976167e-26	56.7588355956028
cg03605116	0.841394404538321	0.726089570376126	91.78724498639	4.77262315617205e-29	2.82758187976167e-26	56.7580259253131
cg16219283	0.808170215598235	0.808830908358605	91.787188313346	4.77268545735318e-29	2.82758187976167e-26	56.7580132107466
cg23557926	0.894894811304882	0.6358282058005	91.7845493913473	4.77558739096858e-29	2.82758187976167e-26	56.7574211601736
cg17022232	0.872681618260263	0.781089104307009	91.7449204827255	4.81938885701775e-29	2.84971752347231e-26	56.7485279655659
cg10530767	0.803480355549585	0.722437400878617	91.739444716163	4.82547416841179e-29	2.84971752347231e-26	56.7472987963886
cg17415265	0.861469550469117	0.814376014811789	91.7107975429175	4.85744166423789e-29	2.86488516059857e-26	56.7408668840953
cg09416512	0.799524505727291	0.714846839660976	91.700479092714	4.86901031705214e-29	2.8679980538078e-26	56.7385496099092
cg03436397	0.87799031023059	0.761473766163346	91.6798380402136	4.89223893961399e-29	2.8779621354315e-26	56.7339132416551
cg15052890	0.631225378647894	0.688430198123587	91.6587986350582	4.91603529726105e-29	2.88628462245713e-26	56.7291861776883
cg04602992	0.729779121558347	0.714552349395201	91.6510197885731	4.92486412615637e-29	2.88628462245713e-26	56.7274381406631
cg24278087	0.843894895049196	0.786724788036132	91.6505667976418	4.9253787727219e-29	2.88628462245713e-26	56.7273363408347
cg25843003	0.776195364692883	0.709330908113467	91.6151318288659	4.96581172621679e-29	2.90270229820998e-26	56.7193713366181
cg13863668	0.862551671675699	0.601492370963616	91.6148551226145	4.9661288249957e-29	2.90270229820998e-26	56.719309125376
cg13584383	-0.859424683736198	0.375277611457162	-91.5858832251893	4.99944753895483e-29	2.91843550254148e-26	56.7127942600571
cg06538684	0.736679955030051	0.519561025884207	91.5707981957898	5.01688844494725e-29	2.92487162523773e-26	56.7094011881005
cg08735211	0.800155457556788	0.730393372330324	91.5195979290415	5.07656141890169e-29	2.95588137482946e-26	56.6978799982065
cg15477363	0.908378851775826	0.779723783016694	91.4767728831033	5.12704391746887e-29	2.98146759236382e-26	56.6882378058155
cg00661485	0.7349649666229	0.732700689140439	91.4445004837644	5.16543403817575e-29	2.99837363111455e-26	56.6809681939215
cg27244773	-0.957261754683958	0.190918344063876	-91.4412900066428	5.16926953577688e-29	2.99837363111455e-26	56.6802448496946
cg23032936	0.841683248019723	0.597524510414368	91.3829155791823	5.23953087537146e-29	3.03526622794232e-26	56.6670876389465
cg13932731	-0.836814641303528	0.361326038863674	-91.3565469705775	5.27159616920686e-29	3.0466995610506e-26	56.6611412058934
cg05223100	0.923930703876579	0.789661069637931	91.3556974302094	5.27263265484179e-29	3.0466995610506e-26	56.6609495921622
cg01496136	0.850655353554818	0.745499552617656	91.3300079571642	5.30407621380288e-29	3.06098909700617e-26	56.6551543808505
cg05656374	0.854041761323305	0.600876833588131	91.3126490712807	5.32543436287939e-29	3.06942955800296e-26	56.6512373961634
cg09568647	0.81364680796638	0.60822918021963	91.1994302468211	5.46696484169906e-29	3.14702517800381e-26	56.6256691727528
cg21876918	0.843670629066651	0.735485423606259	91.1601668004933	5.51696166869121e-29	3.1718007495246e-26	56.6167939070112
cg20504007	0.870106952034641	0.773914225821391	91.0953679254599	5.60052427676788e-29	3.2157871826464e-26	56.6021370406243
cg05030450	0.832137701345212	0.720648203380446	91.0166940587308	5.7037643066998e-29	3.26795784541808e-26	56.5843259145573
cg13493048	0.670204798639393	0.66382757354634	91.0152187511424	5.70571920982824e-29	3.26795784541808e-26	56.5839917504192
cg11988036	0.762803672940261	0.635464776732812	91.0008282300007	5.72482466405273e-29	3.27223719005017e-26	56.5807319077872
cg10009801	0.861615170622324	0.794225875287086	90.9987829316315	5.72754551920343e-29	3.27223719005017e-26	56.5802685449763
cg20373635	0.832938005270702	0.776050101944396	90.9582337445509	5.78176844147077e-29	3.29908141445674e-26	56.5710796832259
cg05433111	0.748225426414157	0.718605263038118	90.8964439101102	5.86543053855555e-29	3.34143831927847e-26	56.557068554382
cg04917472	0.81262674658461	0.766219586363711	90.8926131266757	5.87065888825e-29	3.34143831927847e-26	56.556199551839
cg27121758	0.778790621033455	0.713153649097726	90.87283657966	5.8977281502465e-29	3.35265990146993e-26	56.5517126379383
cg14099457	-0.816809007066074	0.210109603966867	-90.7996517202924	5.99904244048407e-29	3.40600677340111e-26	56.5350988020978
cg18117039	0.837588567450687	0.795449110671936	90.7654570861249	6.04700325409093e-29	3.42896673329925e-26	56.5273310187444
cg05117638	0.932880656321215	0.794595870536278	90.7472542501245	6.07269782763218e-29	3.43925921316247e-26	56.5231946429134
cg14398113	0.902652231173754	0.765726383466488	90.7254718688913	6.10359550512064e-29	3.45246926394485e-26	56.5182436247545
cg27117792	0.824690504109676	0.596501026861544	90.6988971850647	6.14151398128272e-29	3.46961293581983e-26	56.5122015209191
cg14213105	0.900004063640461	0.796722365265277	90.6639053208186	6.19181923033679e-29	3.49370334814709e-26	56.5042426057845
cg08893087	0.886745671253853	0.625973821414704	90.6246506559666	6.2487666689815e-29	3.52147739438239e-26	56.4953099793147
cg20069407	0.869424932274826	0.75830712087965	90.5355278466923	6.38010425109808e-29	3.59105349273843e-26	56.475013314847
cg00921266	-0.963842525852081	0.241212583995399	-90.5054798277805	6.42503399645344e-29	3.61188316809259e-26	56.4681651420367
cg24172324	0.850799496179201	0.751968875804621	90.4922473330058	6.44492503663805e-29	3.6186031692779e-26	56.4651485402964
cg03283990	0.783110148482041	0.576744838237695	90.4722405938995	6.4751216275421e-29	3.63108573334898e-26	56.4605866722419
cg07954414	0.831315813361037	0.624253288357123	90.4536816352123	6.50326551397924e-29	3.64018509486085e-26	56.4563539025014
cg02657012	0.820770480952968	0.756017649516868	90.4510169443804	6.50731690972252e-29	3.64018509486085e-26	56.4557460818501
cg17333767	-0.928403863314863	0.200343557516799	-90.3910790315253	6.5991482214937e-29	3.68703145301617e-26	56.4420687889165
cg00147638	0.774542815282916	0.73097085887526	90.378399161874	6.61874844731189e-29	3.69345606439898e-26	56.4391740431144
cg16367786	0.854274651342153	0.740853484129886	90.3684187732687	6.6342187497327e-29	3.69690193772635e-26	56.4368952514567
cg26764250	0.898596815202916	0.644247644938029	90.3639607639153	6.64114120549643e-29	3.69690193772635e-26	56.4358772759011
cg03857198	-0.918489985834712	0.257270117340365	-90.3363466302646	6.68418965928386e-29	3.71632793605379e-26	56.4295703911358
cg17454920	-0.922114238123979	0.326753918899115	-90.3304919066655	6.69335423581701e-29	3.71689053550711e-26	56.4282329312403
cg12271419	0.870491284740744	0.742031049399792	90.3205017324801	6.70902255017672e-29	3.72105896697211e-26	56.425950538005
cg26925644	-0.758921906077078	0.261712556419785	-90.2743506839228	6.78190468156934e-29	3.75691149863217e-26	56.4154029899639
cg22826986	0.839415564785373	0.743174063665146	90.2408760155806	6.83528658856833e-29	3.77794092798141e-26	56.4077487407357
cg01324474	0.811340794789924	0.753373265526369	90.2401558900141	6.83643979203058e-29	3.77794092798141e-26	56.4075840430536
cg20827128	0.804378522577514	0.709689209793176	90.2106832790138	6.88381221820017e-29	3.79951432009642e-26	56.4008421795927
cg12229364	0.911035890627191	0.789828740710206	90.154296867014	6.97540455693575e-29	3.84423831145845e-26	56.3879368447071
cg25221168	-0.916943546335977	0.329938029781182	-90.1504464435192	6.98170542845648e-29	3.84423831145845e-26	56.3870552537066
cg13475583	0.951478143797537	0.639557799516866	90.1373520605589	7.00317783941939e-29	3.85140990201411e-26	56.3840568522069
cg06902025	0.862602117184221	0.75218032948565	90.074696673161	7.10688252003429e-29	3.89923724764775e-26	56.3697029725045
cg23752828	0.781439776020088	0.688544304207304	90.0718599347763	7.11161565553674e-29	3.89923724764775e-26	56.3690528302274
cg01767230	0.859231753393552	0.749323359394393	90.0670111016379	7.1197136418505e-29	3.89923724764775e-26	56.3679414893623
cg23340514	0.85800637792082	0.766261555106591	90.0642346769179	7.12435486672934e-29	3.89923724764775e-26	56.3673051090931
cg23723410	0.867023708393968	0.6317269511664	90.0293011101596	7.18302319309214e-29	3.92663321818062e-26	56.3592961438494
cg23570245	0.825394819927728	0.75562693945947	90.0146952618492	7.20770239335759e-29	3.93540550677325e-26	56.3559465267719
cg08045301	0.848323915303853	0.742544564156616	89.9581353747659	7.30411120253038e-29	3.98327432816462e-26	56.3429696324761
cg21097354	-0.900584075051206	0.354259780986482	-89.8547950774367	7.48376280531395e-29	4.07637072947513e-26	56.3192358077396
cg10503610	0.824814211795776	0.723476260656551	89.7348148211253	7.69816131783938e-29	4.18814883820543e-26	56.2916416645857
cg15825304	0.764819905251748	0.777046657183339	89.6854260973594	7.78827611809746e-29	4.23212510727272e-26	56.2802707027847
cg12177334	0.840032800219854	0.765105766091332	89.6154850285216	7.9177848038466e-29	4.29448781691965e-26	56.2641558029719
cg20744163	-0.983404216711062	0.327858190050653	-89.613293069245	7.92187987547856e-29	4.29448781691965e-26	56.2636505313499
cg07380416	0.82455616230943	0.798630729598105	89.6028420399832	7.9414352584781e-29	4.29997594856621e-26	56.2612412581837
cg12646452	0.864686317319885	0.799213902454987	89.5777055959013	7.98867643818927e-29	4.32042405093104e-26	56.2554452619596
cg19264571	-0.852258345502814	0.2463019702057	-89.49037793859	8.15509900230418e-29	4.40520282718068e-26	56.2352948656267
cg01051524	0.890604797781279	0.762418254115465	89.4716743497057	8.19121258653145e-29	4.41947423707166e-26	56.2309762282521
cg25117875	-0.900094641473631	0.179372944458116	-89.4600548572607	8.21373222727733e-29	4.42328819534226e-26	56.2282927880641
cg11904429	0.837292320991181	0.748288127426528	89.4580184046862	8.21768573063739e-29	4.42328819534226e-26	56.2278224431727
cg08077617	0.85401737757874	0.777697905632994	89.4502253271849	8.23283337138631e-29	4.42621587541124e-26	56.226022420289
cg11925609	0.840703009486008	0.776885451781816	89.4208083674821	8.29027598778851e-29	4.45184891118099e-26	56.2192261809963
cg15164194	0.826490338275023	0.746597452209874	89.4018053098024	8.32760631667424e-29	4.466634112747e-26	56.2148345392274
cg16911583	0.82714215665138	0.730043360344372	89.3717809406898	8.38694647410862e-29	4.49317598943697e-26	56.2078937069299
cg24783510	0.862078335781446	0.753827167235642	89.3343502870308	8.46154504983485e-29	4.52447740955357e-26	56.1992370578337
cg23633059	0.831427070107729	0.743411967759129	89.3325144262594	8.46522171119123e-29	4.52447740955357e-26	56.1988123701159
cg10592478	-0.9341754649639	0.170939199378615	-89.3254771758405	8.47933065001912e-29	4.52671151832578e-26	56.1971843593449
cg10975863	-0.838755241023116	0.353846855099461	-89.3081975511621	8.51407901614737e-29	4.53994592310146e-26	56.1931862451136
cg15348679	0.903575123597366	0.797012651251067	89.2159883735504	8.70204418188478e-29	4.63475346140548e-26	56.1718363794406
cg27415283	0.833137125174624	0.736624987341482	89.1735923610176	8.78992031670079e-29	4.67609401585421e-26	56.1620117750532
cg19755435	0.799787878496936	0.776999876157408	89.1512078137416	8.83669211662988e-29	4.69549685651833e-26	56.1568223878498
cg21698310	0.772421499381364	0.574909020373142	89.1437340643768	8.85236624552189e-29	4.69630576501615e-26	56.1550894291462
cg27122888	0.815834877999408	0.739029986350678	89.1390485827708	8.86220759495653e-29	4.69630576501615e-26	56.1540029102427
cg23760945	0.870007122857265	0.77806220694585	89.1357621205639	8.86911728998904e-29	4.69630576501615e-26	56.1532407723268
cg10423607	0.9221777601518	0.642430361758659	89.124138050471	8.89360186707175e-29	4.70380745616784e-26	56.1505448705481
cg15751131	0.696877214234142	0.669831176206725	89.0636438344361	9.02217258061336e-29	4.76627891219865e-26	56.1365084081481
cg06486093	0.774803648595964	0.617366286013892	89.0066858016634	9.14500721714763e-29	4.82557898190946e-26	56.1232826276693
cg07615493	0.868041877163474	0.755750829850295	88.9626611539241	9.24114917040818e-29	4.87067320032461e-26	56.1130534755707
cg22779651	0.841765146648447	0.783770147766583	88.9367151363225	9.29830575333325e-29	4.89513923325885e-26	56.1070222336825
cg07751331	-0.865268000495605	0.245210290882089	-88.9274665322608	9.31876892281853e-29	4.90025367889527e-26	56.1048718845951
cg09398185	0.798835107236603	0.561327482947289	88.8681262943892	9.45119012187727e-29	4.96416139224086e-26	56.0910689742533
cg02393092	0.767721012969906	0.774699550792366	88.8594440596123	9.47072964690705e-29	4.96870006135949e-26	56.0890485620791
cg01710351	0.833733262910594	0.715039204285038	88.8418900381069	9.51036461050936e-29	4.98375899951416e-26	56.0849629488452
cg02277710	-0.77957670147142	0.443883705099726	-88.7989261175977	9.60810671484917e-29	5.02919854462329e-26	56.0749594702518
cg04348707	0.885579736653202	0.804166177028575	88.7386168244302	9.7470872468357e-29	5.09301325588405e-26	56.0609081983318
cg01988891	0.840455095387939	0.759245893384416	88.7343810134777	9.75692729681629e-29	5.09301325588405e-26	56.059920906215
cg23288807	-0.74440670970762	0.27543125711874	-88.7315388045791	9.76353575408009e-29	5.09301325588405e-26	56.0592584081917
cg24960799	0.805435731355064	0.620335538271422	88.7183069879717	9.79436297929443e-29	5.10325488673157e-26	56.0561738545088
cg04890480	-0.780269750015202	0.304878441627328	-88.6900861420749	9.86045232187009e-29	5.13182513477602e-26	56.0495933822306
cg25763292	0.790192312156309	0.788704651232875	88.6562246275722	9.94036809466166e-29	5.16751792250536e-26	56.0416945216249
cg10574499	-0.752315764622848	0.249121573190542	-88.6357908387421	9.98892124857582e-29	5.18684406200251e-26	56.0369262983169
cg12527995	0.862340678162731	0.756709305505838	88.6218033024994	1.002230044743e-28	5.19825596926943e-26	56.0336615945524
cg01366595	0.869684224300902	0.644832068818503	88.5538930502553	1.01860263408086e-28	5.27717189663416e-26	56.0178030363029
cg26524552	-0.888230901897605	0.329627087632042	-88.4998961996558	1.03182059526953e-28	5.33958374108206e-26	56.0051838017982
cg03081691	0.87883268105584	0.758620605223833	88.440475435612	1.0465740713813e-28	5.40979121183047e-26	55.9912869702564
cg09829983	0.834651567972669	0.62097239027949	88.43543295308	1.04783618637273e-28	5.41018115208595e-26	55.9901071933176
cg02874908	0.66943200982383	0.788408356567957	88.430410080345	1.04909497758579e-28	5.41055306822553e-26	55.9889319292301
cg13487445	0.809348586326103	0.721712441919776	88.3692543327773	1.06454896248563e-28	5.48313887071398e-26	55.9746165340627
cg07441944	0.807523500732446	0.734394198634398	88.3652286491745	1.06557457380899e-28	5.48313887071398e-26	55.9736738075262
cg03747028	0.868889367957341	0.586884611580067	88.3309627003806	1.07434640163549e-28	5.52204360732399e-26	55.9656475210374
cg00139496	0.905416918405816	0.79006158556219	88.3202593565815	1.07710184913652e-28	5.52997189234044e-26	55.9631397052319
cg17163404	0.737562314707801	0.729682051768119	88.3134393938496	1.07886142550808e-28	5.53277516876704e-26	55.9615415955164
cg05364884	0.860371224605183	0.631744922577732	88.204332687591	1.10742432005447e-28	5.67287440175321e-26	55.9359559377395
cg04685228	0.87965734329497	0.772183563662994	88.1969746027568	1.10937886412776e-28	5.67650861890556e-26	55.93422917759
cg08545593	0.829998500355238	0.749741067633942	88.1900958640181	1.11120934531109e-28	5.67950058991905e-26	55.9326147616678
cg03822267	0.762859502818155	0.664427245544294	88.1470819776192	1.12272759525571e-28	5.73194555378532e-26	55.9225163429715
cg07215947	-0.958893743416957	0.299543783433718	-88.0658692007725	1.14481688131007e-28	5.83818192794264e-26	55.9034348230192
cg14415629	0.859809586242492	0.599613590210623	88.0553958631031	1.14769850456048e-28	5.84633771189013e-26	55.9009725987297
cg10459018	0.857509367891552	0.738268802328584	88.0394661969396	1.15209594537362e-28	5.86218819704561e-26	55.8972269907215
cg18835865	0.896710805901374	0.801079287204313	88.0108304176819	1.16004537296963e-28	5.89605670000653e-26	55.8904918272939
cg02621376	0.855989225082259	0.763295963284348	87.9857623226809	1.16705153999907e-28	5.92506088642512e-26	55.8845937658214
cg21470947	0.80993557792958	0.723477873684957	87.9708810577393	1.17123158110431e-28	5.9369659770444e-26	55.8810915851608
cg27381584	0.831546095583871	0.734208959740859	87.968148224435	1.17200091670285e-28	5.9369659770444e-26	55.8804483634895
cg23719209	0.819339475032187	0.741748607106113	87.9529288705946	1.17629509404966e-28	5.95210539764909e-26	55.8768658031496
cg04579254	0.831640660558026	0.733803859664174	87.9368286041049	1.18085575962364e-28	5.9685581970068e-26	55.8730751224281
cg05544807	-0.809360351847234	0.317550526673009	-87.9313606148981	1.18240886615545e-28	5.96978988005461e-26	55.8717875502006
cg07319217	-0.888690643236044	0.373652111146424	-87.856670204024	1.20383910595979e-28	6.07126423449259e-26	55.8541908528169
cg24859236	-0.855295017637158	0.184609910832657	-87.7511119197699	1.23482199597937e-28	6.22063752692768e-26	55.8292931708505
cg05352838	0.885415508939371	0.740368328333669	87.7094094104958	1.24729135274289e-28	6.27651877073963e-26	55.8194476720191
cg05524246	0.825151365252357	0.613461986847057	87.7014446843073	1.24968782188844e-28	6.28164470647365e-26	55.8175666911365
cg22793129	0.837720983646627	0.754747956938945	87.6729285388189	1.25830751693423e-28	6.31201546664345e-26	55.8108306343471
cg18700744	0.876734229884588	0.629406881980744	87.6722979176623	1.25849883950317e-28	6.31201546664345e-26	55.8106816418279
cg10590292	0.841085261780679	0.799437796783277	87.6553983893155	1.26363730646499e-28	6.33082290538959e-26	55.8066884585684
cg25574603	0.638460441309264	0.63565714359003	87.6018418711372	1.28006731101137e-28	6.40609756051804e-26	55.7940278991756
cg05350315	0.78833494701156	0.687385219766481	87.5648270171294	1.29155329130711e-28	6.4564918973665e-26	55.7852726502294
cg12885302	0.864496387797801	0.732582933840689	87.5541092397406	1.29489920508155e-28	6.46612811159617e-26	55.7827367627235
cg14280382	0.844484399369174	0.593362896391465	87.5460263474875	1.29742855370161e-28	6.4716701522768e-26	55.7808240737467
cg09317239	-0.940165724964324	0.342161466844224	-87.5159486116732	1.30688619842089e-28	6.5117211663614e-26	55.7737049112199
cg25477497	0.880283309537976	0.762555053029881	87.5001398673956	1.31188601543758e-28	6.52949730674835e-26	55.7699620057364
cg00086243	0.679303073893899	0.614374329339535	87.4712396141793	1.32107811542428e-28	6.56807768378499e-26	55.7631175706885
cg25541528	0.89051904314918	0.802689504688391	87.4577278555243	1.32539881672318e-28	6.58238098619026e-26	55.7599167161944
cg06693983	-0.948919136446951	0.180700753803092	-87.4106361924535	1.34057348855725e-28	6.65049901162281e-26	55.7487566471332
cg12641739	0.77336589503443	0.72384540593629	87.3799125521343	1.35057174839947e-28	6.69281701970436e-26	55.7414719363277
cg24599598	0.877620757046477	0.792353197961486	87.366617082459	1.35492261085608e-28	6.70708759517257e-26	55.7383186312151
cg03864479	0.852045280780006	0.766798108855394	87.3573411412909	1.35796679631608e-28	6.71486596646922e-26	55.7361183245863
cg10559416	0.923094346451366	0.790126638648626	87.3458191316314	1.36175807374506e-28	6.72631769665341e-26	55.7333848727218
cg13257654	0.724530576592642	0.79530630177887	87.3384385460008	1.36419245199637e-28	6.73104957564575e-26	55.7316337091537
cg00769161	-0.928649610857013	0.215721972605752	-87.3150466583692	1.37193807600825e-28	6.76194906197752e-26	55.7260825081126
cg03787837	0.92447952144188	0.788518886884418	87.2161433166784	1.4051998783446e-28	6.91840903386701e-26	55.7025930078559
cg00871133	0.665727358299782	0.477590763031976	87.2006179837908	1.41049733924849e-28	6.93699937364381e-26	55.6989030365313
cg17829017	0.799521555435726	0.721738107229893	87.1615188220052	1.42393137351058e-28	6.99552319501302e-26	55.6896069103923
cg18908499	0.896825701336349	0.777218337599768	87.1006339932671	1.44511809414834e-28	7.09196760283285e-26	55.6751217648792
cg08287903	0.905626603807263	0.786253275693662	87.0932295011289	1.44771713236447e-28	7.0944566490626e-26	55.6733593838939
cg05462446	0.905324044608539	0.770697138441647	87.0903263411554	1.44873750088335e-28	7.0944566490626e-26	55.6726683421399
cg06099303	0.89475537331793	0.770375710409613	87.0349099256725	1.46835966113346e-28	7.18283104192442e-26	55.6594725721193
cg13165140	0.77217963834422	0.725458193984677	87.0235339438158	1.47242204692849e-28	7.194983230602e-26	55.6567625559501
cg17809595	-0.848710807476636	0.212309097879873	-87.0137784756248	1.47591511677299e-28	7.20167845311968e-26	55.6544382666287
cg06080729	-0.88116738222158	0.260885861173782	-87.0108888482966	1.47695144955515e-28	7.20167845311968e-26	55.6537497423474
cg26345203	0.897557924011373	0.790439571911292	86.9794150095114	1.48828866433138e-28	7.24920603584744e-26	55.6462486720562
cg10443971	0.850531258901096	0.770947278637957	86.8604351444854	1.53197653994605e-28	7.4540386801153e-26	55.6178650417348
cg16837973	0.740353145697326	0.718447074872114	86.803018076519	1.55353772673467e-28	7.54286989933354e-26	55.6041521437387
cg02732915	-0.814707975906507	0.412822232762766	-86.803005908101	1.55354232973047e-28	7.54286989933354e-26	55.6041492364833
cg03337918	0.906201157122088	0.804007018765641	86.7670835510263	1.56719326708669e-28	7.60105406805846e-26	55.5955647449254
cg07563944	0.724156837105834	0.722646837385768	86.7553008519612	1.57169814428369e-28	7.6148023481443e-26	55.5927481252749
cg27215100	0.94319833748129	0.804953083655122	86.7137112490637	1.58770778381554e-28	7.68420229001425e-26	55.5828028275791
cg26687072	-0.840307782464955	0.363605366039726	-86.7071766656139	1.59023870901299e-28	7.68828981788032e-26	55.5812397309655
cg00965578	0.736039486164077	0.712058506185511	86.6874002461555	1.5979241319792e-28	7.71726261663812e-26	55.5765083343873
cg13484608	0.779860323571256	0.587416894694383	86.6810554496374	1.6003980502759e-28	7.72103148255326e-26	55.5749901216494
cg08305799	0.871155182028257	0.746246442445259	86.6676640407391	1.60563270785091e-28	7.73809733442187e-26	55.5717853539627
cg03802185	0.780993578733937	0.71476068300408	86.6132248516958	1.62709808785417e-28	7.83326598979509e-26	55.5587515193188
cg01024458	0.888965952719143	0.774835315774458	86.6069226721611	1.62960237258801e-28	7.83704660006963e-26	55.5572420588498
cg17825400	0.762436084274855	0.761675173072113	86.5028329283331	1.67155326303582e-28	8.03032505954332e-26	55.5322933069279
cg27246453	0.907040948051095	0.793290883818656	86.4629711317208	1.6879166844788e-28	8.10040100653398e-26	55.5227301343596
cg08617982	0.87715290682215	0.784086633362183	86.4157862608235	1.70750327347828e-28	8.16988591512979e-26	55.5114037187007
cg02646515	0.881006790648437	0.636200183846533	86.4153291948199	1.70769416258043e-28	8.16988591512979e-26	55.511293969202
cg13125224	0.893484212487426	0.778187918356311	86.4151439113158	1.7077715507707e-28	8.16988591512979e-26	55.5112494792245
cg21057323	0.816063114573505	0.792549372495668	86.4075812245792	1.71093342784767e-28	8.17643248522048e-26	55.5094334479497
cg02753354	0.737286322777159	0.716464409039768	86.3943695572941	1.71647179828765e-28	8.18932497505158e-26	55.5062604978298
cg10386431	0.88002686966161	0.803632959578347	86.3925792982938	1.71722372313599e-28	8.18932497505158e-26	55.5058305025772
cg08867471	0.809120886468573	0.637623181893817	86.3864040080908	1.71982004817352e-28	8.19313644893197e-26	55.5043472074712
cg04519775	0.787888293291373	0.707797169948644	86.3536316915288	1.73366772210812e-28	8.25048487668387e-26	55.4964733624903
cg24690709	0.873604908047683	0.780214483549325	86.3343026291158	1.74188974803467e-28	8.28096929120423e-26	55.4918278135016
cg21762222	0.780210595924695	0.567545806714966	86.2627209967262	1.77269582964642e-28	8.41864328848022e-26	55.4746137398488
cg06806711	0.859414268529037	0.734177877684076	86.1906333869892	1.80429669045719e-28	8.55980129184533e-26	55.4572618367063
cg01844321	-0.802506136622155	0.246870969165216	-86.1538292407234	1.82065734438417e-28	8.62652516291992e-26	55.4483966084063
cg15569052	0.81088331795549	0.753928270083563	86.1504986638822	1.82214554010482e-28	8.62652516291992e-26	55.4475941441267
cg17514766	0.785692268686375	0.779714467942629	86.079727881838	1.85407083420575e-28	8.76856259359695e-26	55.4305345335764
cg00936935	0.85496941575199	0.776830080398339	86.0407751541412	1.87189212267487e-28	8.84300837634264e-26	55.4211381153638
cg04515608	0.899990850271397	0.746687203843759	86.0368641750779	1.8736913188013e-28	8.84300837634264e-26	55.420194422129
cg05614346	0.671484201895952	0.679570942183681	86.0218421651441	1.88061885496846e-28	8.86652473804209e-26	55.4165692652641
cg10334489	0.700947860915702	0.697256611408521	86.0019322181268	1.88984186025805e-28	8.9008037449406e-26	55.4117634462183
cg07276388	0.783697150140662	0.720763270038688	85.9581576395196	1.91028675200586e-28	8.98781045518049e-26	55.4011928617966
cg02499214	0.82475247325862	0.720115992347139	85.8760021284705	1.94928510170253e-28	9.16184093522887e-26	55.3813378907095
cg19893316	-0.932426407845218	0.348440118196653	-85.8676056121806	1.95331752509711e-28	9.17133875249251e-26	55.3793074635368
cg16557204	0.853687812804586	0.642772393874839	85.8238820978707	1.97445734933354e-28	9.26105812895736e-26	55.3687307531869
cg06632549	0.815944529186374	0.725403848281862	85.8107989955654	1.98082934050182e-28	9.2802631483007e-26	55.3655647830263
cg26547698	0.954514869722056	0.778856780819784	85.803390378755	1.98444717665851e-28	9.2802631483007e-26	55.3637717382575
cg25470148	-0.840323909517731	0.372985747831415	-85.8029580663672	1.98465850049202e-28	9.2802631483007e-26	55.3636671040125
cg19510565	0.777461260576359	0.689601853883798	85.7717181702106	1.99999179634362e-28	9.34237971179325e-26	55.3561044316024
cg19541916	0.860109409048517	0.624433640545391	85.7594631155718	2.00604070122176e-28	9.36104417701138e-26	55.3531368413487
cg01987702	0.898523111627803	0.772887926039079	85.7425044247155	2.01444286055144e-28	9.39064053736202e-26	55.3490294732702
cg26901352	0.689087568424033	0.647742028436709	85.6601284901074	2.05578330660123e-28	9.57356657111918e-26	55.3290652376967
cg27492839	-0.959909330486934	0.338102767577134	-85.6155817146875	2.07850831843703e-28	9.66290443035523e-26	55.3182601623022
cg05471495	0.877807408741122	0.628495597624831	85.6142216623137	2.07920625697583e-28	9.66290443035523e-26	55.3179301750744
cg07225509	0.875008404902437	0.780809458824036	85.5366815924961	2.11940612849676e-28	9.83969906357389e-26	55.2991070738919
cg05608541	0.861250210025533	0.781555762000403	85.5075473500796	2.13472008605779e-28	9.90071449068776e-26	55.2920297195322
cg24441127	0.859060700294147	0.632903163514449	85.4697595773627	2.15475541880188e-28	9.98348112790615e-26	55.2828462201623
cg05088898	0.918889595981396	0.802997511940208	85.4587121337795	2.16064996970725e-28	1.00006287075049e-25	55.2801605223066
cg25839877	-0.801744570849841	0.264730950689241	-85.4452786655223	2.16784037995481e-28	1.00237333430547e-25	55.2768942458885
cg26164488	0.795769655947279	0.753873685430642	85.4297908786086	2.17616149243364e-28	1.00520140427094e-25	55.2731277615108
cg06943385	0.882958815947525	0.798224123855508	85.4138665626499	2.18475201641055e-28	1.00814806862524e-25	55.2692543227728
cg10887366	0.745999023443236	0.773678658715292	85.4061752050643	2.18891390200801e-28	1.00904725689027e-25	55.2673831844159
cg00833703	-0.779456790996039	0.315590729163078	-85.3957670046778	2.19455912585297e-28	1.01062772835114e-25	55.2648507984714
cg23601905	0.745096631906877	0.785507224082591	85.3532366569	2.21778572809785e-28	1.0202933312786e-25	55.2544992955349
cg13033858	0.845481971984152	0.608115437208063	85.3361188154549	2.22720661018319e-28	1.0235945218232e-25	55.2503313429737
cg10825315	0.814935081703303	0.684388950413329	85.3278131588076	2.23179275499814e-28	1.02466932017241e-25	55.248308696814
cg21268578	0.754693895401026	0.561714002761743	85.3081075147984	2.24271324917749e-28	1.02864728111922e-25	55.2435089745755
cg08474748	-0.845064088955703	0.205357166906875	-85.2682568316667	2.26496907631365e-28	1.03781110711774e-25	55.2337987253471
cg02487823	0.788283977346448	0.723802832239504	85.2456558790988	2.27769392031877e-28	1.04259381045435e-25	55.2282893958917
cg16454902	0.843804441730804	0.726934880214493	85.2087167972925	2.29865285279898e-28	1.05113221877591e-25	55.2192814187264
cg17232476	0.874065078562752	0.76973320710078	85.1783198709997	2.3160512517137e-28	1.05802698012905e-25	55.2118655466068
cg27122441	0.848471035817865	0.756874803212036	85.1592457643349	2.32703912782348e-28	1.06198239115716e-25	55.2072105709845
cg13765961	0.921325144458711	0.76557328695675	85.1519585625251	2.33125140858752e-28	1.06284082968914e-25	55.2054318453783
cg10359157	-0.897819449635819	0.295495067376501	-85.1381945011567	2.33922935677639e-28	1.06541264340452e-25	55.2020717266243
cg14836555	0.827869260772198	0.741303012136841	85.1324300909243	2.34257902208e-28	1.0658734550464e-25	55.2006643237101
cg06051311	0.827414286719481	0.714335957550587	85.0897830955495	2.36751750197196e-28	1.07614646492925e-25	55.1902485935439
cg08442823	0.822276568005349	0.74956897288524	85.0720631814903	2.37796109392725e-28	1.07981697443463e-25	55.1859191244725
cg08176353	-0.922204375960792	0.318628532143509	-85.0206892754777	2.40851289119313e-28	1.09260210171528e-25	55.1733613616858
cg17813891	0.851710719952035	0.769208698598242	84.9903629569813	2.42674045885918e-28	1.09977658309989e-25	55.1659444693257
cg23384708	0.722728514990518	0.716456057022671	84.9845931829744	2.43022469244613e-28	1.10026190618979e-25	55.1645330245898
cg23052776	0.877419058915333	0.625712087951075	84.9615185513716	2.44421137779963e-28	1.10549643775062e-25	55.1588872698139
cg13341668	-0.959736356754082	0.294153488090339	-84.8919456024326	2.48689549861012e-28	1.12368734070499e-25	55.1418542509213
cg17822325	0.769934273489085	0.689858897876804	84.8799777982254	2.49431626682353e-28	1.12592448436388e-25	55.1389226957274
cg02544836	0.795811283606664	0.699959113574892	84.8194060704845	2.5322316841645e-28	1.14190875086789e-25	55.1240783723401
cg07421287	-0.774412425680374	0.325086923362972	-84.7810762666302	2.55653591868764e-28	1.15172953625383e-25	55.114678777512
cg16547579	0.865359929853153	0.648731466277855	84.748354671767	2.57747733391674e-28	1.16001746427047e-25	55.1066507335474
cg27208925	0.861003727860397	0.743902504855853	84.7422829664601	2.58138286568705e-28	1.16062944999545e-25	55.1051606978173
cg13778201	0.861061512463974	0.677881966738575	84.6595776122959	2.63520323824742e-28	1.183660599359e-25	55.0848524186888
cg03076771	0.780983292958491	0.646151388139054	84.6260223699113	2.65737312762141e-28	1.19244388052547e-25	55.0766066350089
cg26121053	0.86726239878625	0.789968945211524	84.6070991130158	2.6699617299248e-28	1.19691470235007e-25	55.0719548739607
cg17526462	0.843686097946081	0.742477717931945	84.5930000220734	2.67938166379326e-28	1.19995765652258e-25	55.0684882478399
cg27489873	0.753961596459625	0.745068468613857	84.5825397353263	2.68639290914189e-28	1.20191696879968e-25	55.0659159000539
cg25990402	0.82887012876465	0.706724058226221	84.5685322072738	2.69581187312317e-28	1.20494861870156e-25	55.0624706754022
cg05884870	0.856224265686752	0.725902534466687	84.5453676878529	2.71146414536386e-28	1.21075770667271e-25	55.0567718464094
cg16448636	-0.880152766737074	0.197228303555143	-84.4855267709166	2.75234068377507e-28	1.22780786804295e-25	55.0420420079302
cg09332091	0.826336688259224	0.726068089452279	84.3919525497192	2.81755825601976e-28	1.25567251661971e-25	55.0189854215757
cg25016112	0.860153247944799	0.751005194244482	84.3652160416562	2.83648827684795e-28	1.26197517011843e-25	55.0123923478632
cg26023748	0.858821066987638	0.761575385418315	84.3641629280294	2.837236624271e-28	1.26197517011843e-25	55.0121326083179
cg01794245	0.885850351786797	0.770932037967373	84.3478505741602	2.84885469644483e-28	1.26590774332959e-25	55.0081088746545
cg00240653	0.917474396422143	0.801432976030503	84.3343854203455	2.85848244785076e-28	1.26894910691299e-25	55.004786801249
cg27565966	0.866962413263968	0.765473677033798	84.328556930088	2.86266044962309e-28	1.26956763189461e-25	55.0033486344343
cg22614759	0.836188094171294	0.767822077172293	84.318211758762	2.87009187055399e-28	1.27064756708505e-25	55.0007957143286
cg23983887	0.882831008878874	0.618119139603123	84.3174086343038	2.87066963676516e-28	1.27064756708505e-25	55.0005975094516
cg17102205	-0.851248669458463	0.210373500209037	-84.2979026078386	2.88473969696619e-28	1.27563693040141e-25	54.9957829284063
cg16909402	0.783657752178907	0.680132913793279	84.2883823113157	2.89163306739821e-28	1.2774461548038e-25	54.9934326280549
cg16321975	0.763891199121543	0.746831003257612	84.2735901673579	2.90237786782936e-28	1.28095168801751e-25	54.9897802669266
cg09395195	0.850972724008487	0.768021390582427	84.2376161012495	2.92868374003269e-28	1.29059432162113e-25	54.980894852714
cg08052292	0.902368074753098	0.810847658060527	84.2359776915764	2.92988774731387e-28	1.29059432162113e-25	54.9804900732128
cg18085683	-0.824967186120587	0.346285865670957	-84.1753382989636	2.97481595847683e-28	1.30912002280808e-25	54.9655025623327
cg23229016	0.745715414081159	0.75100669547664	84.0479365235869	3.07157502419901e-28	1.3503970774181e-25	54.9339750341875
cg12756527	0.861183401615137	0.771520681611097	83.9449121030211	3.15222803797514e-28	1.38452050558116e-25	54.9084411668015
cg02014217	0.737322632656643	0.742308011910956	83.9058791296374	3.18336163647018e-28	1.39684928169694e-25	54.898758020645
cg08586426	0.818849523703008	0.711213507516982	83.8816042227465	3.20288609537215e-28	1.40406519205877e-25	54.8927334715504
cg23217386	0.914391759581362	0.771024936372374	83.8464371086996	3.23139390654524e-28	1.41520153307689e-25	54.884002254898
cg05246522	0.891455996647887	0.768978776546982	83.829235976158	3.24543444007181e-28	1.41998657924486e-25	54.879730111597
cg20826709	0.69528671833889	0.645822992215678	83.7980848806907	3.27102455030531e-28	1.42981093262674e-25	54.8719908182208
cg14701867	0.856497155566557	0.650263053111137	83.7815156576553	3.28472188272593e-28	1.43442294401684e-25	54.8678729963969
cg02951357	-0.798576762159615	0.315235625409423	-83.769359530838	3.29480921165908e-28	1.43745116525119e-25	54.8648513519057
cg26886976	0.821533362449411	0.722023431476545	83.7332819258276	3.32493835700156e-28	1.44920903091834e-25	54.8558806835011
cg02099418	0.820288053563337	0.793956922032327	83.6986289034239	3.35414950047614e-28	1.46054469795805e-25	54.8472601916943
cg11009590	0.851547355229787	0.643040061120947	83.6725768695415	3.37628722313183e-28	1.46878159150576e-25	54.8407767211776
cg11035519	0.759053422056522	0.709297296000837	83.6545050381065	3.3917335980601e-28	1.47409462792333e-25	54.83627793563
cg23429698	0.844720741494542	0.764750973214178	83.590517768657	3.44702231546401e-28	1.49669708937447e-25	54.8203403184712
cg17981790	0.771721777211471	0.785881972489454	83.5764045720965	3.45934347168927e-28	1.50061777562118e-25	54.8168232524784
cg21950107	-0.936471472966548	0.307817114054981	-83.555509924104	3.47766973667851e-28	1.50713346924819e-25	54.8116150097118
cg01403030	0.889845974339816	0.778104449910034	83.538375184381	3.49277411710138e-28	1.51224183070056e-25	54.8073428897199
cg03171924	-0.871819164595045	0.350555882730442	-83.4914323613868	3.5345074165023e-28	1.52785220807188e-25	54.795633880522
cg23273866	-0.934562503573834	0.200613639769398	-83.4902879626047	3.5355313099424e-28	1.52785220807188e-25	54.7953483403663
cg24545967	0.777701484776388	0.707770572588688	83.4751003489407	3.54914911425698e-28	1.53228463322055e-25	54.7915584511024
cg26161816	0.765766884618704	0.747421536592059	83.3482081860728	3.66509455730976e-28	1.58084508952043e-25	54.7598640608273
cg23496178	0.80350683261104	0.718657754039656	83.3158104044286	3.69532840828235e-28	1.5923791820605e-25	54.7517633452286
cg21245816	-0.934130841082626	0.228857260931302	-83.2962127780867	3.71374371618245e-28	1.59880349163809e-25	54.7468614728241
cg01138020	0.839704523970678	0.732471290655256	83.2708711018068	3.73769910772654e-28	1.60759849075812e-25	54.7405209669614
cg11381564	0.791519552382526	0.707764721251706	83.2402530490121	3.76685824031795e-28	1.61861295037074e-25	54.7328574503047
cg26799474	0.786223831781838	0.788791546918204	83.2016065581483	3.8040036957151e-28	1.63303514586956e-25	54.7231799957123
cg03646740	0.766075925586416	0.756649092480512	83.1859175359209	3.81919262476351e-28	1.63801327333578e-25	54.7192498893242
cg13617155	0.831725456800132	0.711792861832595	83.1672346750969	3.83736283458444e-28	1.64425948300319e-25	54.7145687521052
cg08462194	0.874267705649383	0.7283978788199	83.1534196872952	3.85085694156278e-28	1.64849219551914e-25	54.7111065481449
cg10364249	-0.915895622343022	0.206741514961295	-83.1457843571525	3.85833623544005e-28	1.65014453386442e-25	54.7091927676899
cg08657654	-0.935514629531614	0.336935654735761	-83.140573302474	3.86344952814418e-28	1.65078282509486e-25	54.707886515143
cg06688763	-0.966642109955791	0.239423078266124	-83.0931073965433	3.9103529090497e-28	1.66925935839405e-25	54.6959840758588
cg19215266	0.851485010699837	0.784730557354054	83.0841505210294	3.91927030225363e-28	1.67150095743728e-25	54.6937372247526
cg17863312	-0.86779180556358	0.360984728516634	-83.027801888968	3.97586108834734e-28	1.69405124185835e-25	54.6795958861142
cg20413392	-0.817087504419976	0.383452310066182	-82.9924799834957	4.01177047338945e-28	1.70775562700559e-25	54.670726017573
cg08267442	0.822283814627787	0.625883518623983	82.8916352446654	4.11617350398436e-28	1.75018289395949e-25	54.6453793089506
cg17976229	0.902429441198903	0.791393913550664	82.8868788165464	4.12116747310662e-28	1.75018289395949e-25	54.6441829654665
cg09560590	0.840519757495627	0.780783886237254	82.8851777515553	4.12295503084489e-28	1.75018289395949e-25	54.6437550927291
cg05584759	-0.811295155254313	0.269085138542711	-82.8416584257131	4.16896429744108e-28	1.76806745381057e-25	54.632805265766
cg24154340	0.848399387050008	0.733985067784145	82.811057898135	4.20163730018335e-28	1.78026808692062e-25	54.6251020971209
cg23255141	0.872376948439649	0.75016166908519	82.7988070555302	4.21479290726457e-28	1.78418406160723e-25	54.6220172687024
cg05933789	0.817907401519946	0.76800292570721	82.7816927230468	4.23324344251932e-28	1.78942290525661e-25	54.6177069399494
cg04147906	0.868066716722972	0.797539002586649	82.7800502749828	4.23501856676072e-28	1.78942290525661e-25	54.6172932293815
cg02116768	0.841665745993042	0.805106539691225	82.7758628017741	4.23954782954254e-28	1.78967801015439e-25	54.6162384200487
cg09152866	0.846197499439599	0.772738689035081	82.7355681840315	4.28339147525683e-28	1.80651342042955e-25	54.6060853276689
cg18297960	0.743380298950692	0.75273131225498	82.6901426727211	4.33338774801973e-28	1.82591017393685e-25	54.5946328223963
cg26194475	-0.851776982607076	0.234770764084031	-82.6800947942166	4.34452895170001e-28	1.82891430689709e-25	54.5920986481254
cg25732410	-0.908369053049436	0.309950707057795	-82.6259413743892	4.4050934912998e-28	1.85269942215728e-25	54.5784347411555
cg05890550	0.907749723391096	0.745427366444049	82.5900016944502	4.44577551641701e-28	1.86683968189793e-25	54.5693610171797
cg14945937	0.819622956177542	0.732167861486667	82.5890098824769	4.44690376289432e-28	1.86683968189793e-25	54.5691105514687
cg17369991	0.865791789135036	0.725324041917689	82.5852241006898	4.45121307696297e-28	1.86692967241783e-25	54.5681544842486
cg04632069	0.840783737109287	0.620131063602748	82.5526393118004	4.48848526061484e-28	1.88083209114606e-25	54.5599234627529
cg19263161	0.800333093617768	0.746679822411459	82.5343421138963	4.50955768325183e-28	1.88792694524457e-25	54.5552999539968
cg08776660	0.815408542425169	0.756631245882608	82.5124296959221	4.53493004637757e-28	1.89680730040734e-25	54.5497614227967
cg10692140	0.823338325759537	0.595120620358785	82.4982622901678	4.55141399287444e-28	1.90195706094536e-25	54.5461796352759
cg18665384	-0.923534185418391	0.274967942182813	-82.4875913439458	4.56387118244572e-28	1.90541621867109e-25	54.5434813687822
cg07870479	-0.809004822466739	0.396697553657064	-82.4793312948292	4.5735384169188e-28	1.90756526066885e-25	54.5413924587143
cg21812313	0.825506905796342	0.626618816332267	82.4760482163408	4.57738675434125e-28	1.90756526066885e-25	54.5405621262053
cg03009030	0.885377616072384	0.755538520061079	82.4501061638755	4.60791483859869e-28	1.91853374800505e-25	54.5339997616836
cg04095498	0.833973990895301	0.75229344971949	82.4464330981821	4.61225442639146e-28	1.91858842658406e-25	54.533070429245
cg27566403	-0.882475181771895	0.224290774833073	-82.4090422445667	4.65667458051355e-28	1.93530037192519e-25	54.523607456437
cg13214190	0.878231783304017	0.79428477061948	82.404200718949	4.66245895983807e-28	1.93593958504533e-25	54.5223818030324
cg14515801	0.793580208016196	0.748573062900231	82.3888701687626	4.68082470740209e-28	1.9417968993191e-25	54.5185002809907
cg18591489	-0.927049203467326	0.331237656032696	-82.3427433450801	4.73654211526067e-28	1.96312446888045e-25	54.5068166649651
cg16317318	0.526414788626849	0.624043786911817	82.3090306217813	4.77770328297758e-28	1.97838574363516e-25	54.4982728724156
cg16680125	0.903991080946888	0.783148922278022	82.2426992956004	4.85978694898744e-28	2.01054942641821e-25	54.4814512522705
cg11528914	0.833229085012109	0.76846415433511	82.2289300718784	4.87701038996648e-28	2.0147279425296e-25	54.4779574954079
cg02797271	0.737065970278051	0.705199062551019	82.2241561034966	4.88299689133017e-28	2.0147279425296e-25	54.4767460134045
cg18030943	0.771201002970721	0.68950404316872	82.2211638748438	4.88675303374706e-28	2.0147279425296e-25	54.4759866408257
cg22877366	0.776313428426998	0.658195402625364	82.2205185039101	4.88756356394407e-28	2.0147279425296e-25	54.475822853546
cg11737334	0.837354621725275	0.732699670536531	82.2145286469613	4.89509302670012e-28	2.01600890858433e-25	54.4743026329292
cg15633390	0.893336267324973	0.66120676871464	82.1971963460479	4.91694883864083e-28	2.02318244135807e-25	54.4699030188774
cg13553498	0.900120386933924	0.808732665500925	82.1894716450235	4.92672248199713e-28	2.02537605659812e-25	54.4679418575963
cg19368016	0.786411896661981	0.715425919200975	82.1655328905793	4.95714028858579e-28	2.03590348122481e-25	54.4618629465643
cg10087556	0.841399214847313	0.759008935362751	82.162301276928	4.96126158154189e-28	2.03590348122481e-25	54.461042173411
cg04179113	0.736501636612236	0.588685819788562	82.1537633076326	4.97216736577621e-28	2.03854390623294e-25	54.4588735071285
cg02712036	0.857299419971757	0.673626579515278	82.1380210390955	4.99234125829674e-28	2.04497601354004e-25	54.4548742761337
cg18201077	0.912127249869778	0.618724666091478	82.1000026338769	5.04141649768173e-28	2.06322459197314e-25	54.4452124240262
cg25546488	0.909915037179713	0.798041049789854	82.0803897071047	5.06693067199126e-28	2.07004021549585e-25	54.4402261335706
cg05979766	0.827691516123908	0.729791555428339	82.0802206755981	5.0671511493351e-28	2.07004021549585e-25	54.4401831541321
cg22994781	-0.8392608330599	0.276148795388832	-82.0604484915678	5.09301056279336e-28	2.07874167026242e-25	54.4351550286914
cg21236153	-0.856434655328403	0.219718048431006	-82.0463525795844	5.11153050403183e-28	2.08443459042321e-25	54.4315695775559
cg01727923	0.72987748572175	0.650510571725128	82.0068084167035	5.16386302431457e-28	2.10389346864634e-25	54.4215074429901
cg09091941	0.723375976959692	0.75522701140348	81.9833757960357	5.19513805309058e-28	2.11474588373618e-25	54.4155424067509
cg17593958	0.711501474032697	0.726507581075483	81.922039617242	5.27794479921312e-28	2.14568590431255e-25	54.3999196602944
cg05973084	0.783020529141716	0.751008054736535	81.9201197938063	5.28055884854178e-28	2.14568590431255e-25	54.3994304592421
cg25382573	0.870181984808337	0.757952236083213	81.8917278690216	5.31937621773859e-28	2.15953411525307e-25	54.3921942716243
cg11791526	0.730120315493191	0.676952132611107	81.8491647945427	5.37812896174259e-28	2.1814437499538e-25	54.3813411143708
cg07092111	0.848071698739099	0.678148806682489	81.8391417730824	5.39206301720952e-28	2.18515151126755e-25	54.3787844363361
cg18563886	0.782744709618575	0.745618458883173	81.8286098908685	5.40674522742171e-28	2.18915560979914e-25	54.3760975846667
cg06793974	0.784900731105904	0.682226338284491	81.8246804182009	5.41223391541735e-28	2.18943350876479e-25	54.3750950153481
cg02935132	0.721192915183173	0.629332776482595	81.8078585840658	5.43579668474216e-28	2.19701601643688e-25	54.370802474959
cg19396666	0.850423413388949	0.744194494478369	81.798627732071	5.44877219104892e-28	2.20030976937211e-25	54.368446561664
cg10102102	0.885459939567449	0.772031426826405	81.7760414256244	5.48065796489515e-28	2.21122723254455e-25	54.3626808072451
cg17884739	0.812959589059434	0.684161582064701	81.7573305907509	5.50722056738481e-28	2.21997960112856e-25	54.3579030360463
cg19171272	0.872176363417444	0.766428286482847	81.7535466417307	5.51260877032236e-28	2.22018857286013e-25	54.3569366658724
cg21550580	0.858796161915133	0.752785537305503	81.7459037043396	5.52350887035906e-28	2.22261511834545e-25	54.3549846106334
cg06379589	0.764058756617841	0.725282595377957	81.7045300494327	5.58290759822324e-28	2.24453562884123e-25	54.3444140096681
cg14770102	0.861166105780176	0.639088348293665	81.6955287117188	5.5959188645413e-28	2.24778446654892e-25	54.342113464078
cg01738164	0.81753219237649	0.702854750354282	81.5449524442223	5.81834605550098e-28	2.33507231528473e-25	54.3035878527161
cg26727816	0.742796387661079	0.540274623222114	81.5228241620743	5.85180545888606e-28	2.34643502793381e-25	54.2979196068502
cg18002862	0.736961613326407	0.642886606055467	81.4985925455509	5.88867644962408e-28	2.3591445344008e-25	54.2917106329962
cg02341503	-0.87293257092888	0.192712217439399	-81.4939297847517	5.89579920094777e-28	2.35985669107149e-25	54.2905156392153
cg15944060	0.870404866647759	0.737356699596892	81.4906554811627	5.90080636051305e-28	2.35985669107149e-25	54.289676440477
cg13782615	0.756667717530789	0.570431640981938	81.4838466555875	5.91123287467057e-28	2.36032757465825e-25	54.2879312301391
cg26129353	0.77775355233949	0.758156996993221	81.4831256088621	5.91233815941683e-28	2.36032757465825e-25	54.2877464049542
cg13659700	0.81630440602768	0.758464018835642	81.4718615833169	5.92963278482299e-28	2.36335488429591e-25	54.2848588739155
cg20425130	0.806479008700658	0.783878925489764	81.4707775621766	5.93129996735937e-28	2.36335488429591e-25	54.2845809620113
cg05823823	0.889568330067201	0.79901405386094	81.4680658246193	5.93547266460226e-28	2.36335488429591e-25	54.2838857324454
cg11469540	0.676403345955093	0.543622272872642	81.4556707544504	5.95458479973147e-28	2.36745205829821e-25	54.2807075848669
cg02084214	-0.897674234233938	0.379016220063121	-81.4546586848012	5.95614816711204e-28	2.36745205829821e-25	54.2804480624005
cg06352750	0.877254931906521	0.648235865552601	81.4399003346555	5.97899462342973e-28	2.37446292575596e-25	54.2766632110824
cg21611682	0.784940232454434	0.6224385739922	81.4359349790137	5.98514876213146e-28	2.37483826992459e-25	54.2756461470079
cg10821976	0.864671009909123	0.770198835066538	81.4242833502716	6.00327022174094e-28	2.37995732764688e-25	54.2726573334935
cg13794404	0.726395531426152	0.579388927952935	81.412487906508	6.02167387811091e-28	2.38517926826199e-25	54.2696311479738
cg02283691	0.647493365321125	0.4857548935219	81.3461221342853	6.1263270971305e-28	2.42452585664303e-25	54.2525956123808
cg08313420	0.798452305148223	0.816353447184867	81.3161468271457	6.17421829916174e-28	2.44135981333116e-25	54.244896169299
cg22798362	0.903765296126874	0.78322555938248	81.2721818849603	6.24517088005644e-28	2.4672754384112e-25	54.2335976825851
cg26689077	0.742255984535007	0.593867848508054	81.2599514594342	6.26506029090327e-28	2.47299016210018e-25	54.2304534031286
cg05762671	0.776272121677017	0.568126954956693	81.2483570672463	6.28397661353318e-28	2.47831122653625e-25	54.2274721567574
cg22846826	0.858143429136653	0.601426578493777	81.2444810177761	6.29031374197533e-28	2.47866632506826e-25	54.2264754099534
cg05259303	0.867105590352876	0.751436960432802	81.2265095504459	6.3197836634486e-28	2.48812829879348e-25	54.2218532649339
cg13634319	0.820474761028105	0.728941959877186	81.1881084924335	6.38323989354097e-28	2.51094296795881e-25	54.2119729758143
cg27043141	0.854922757719495	0.761387227009342	81.1824870351514	6.39258495957992e-28	2.512451214588e-25	54.2105261862482
cg08529529	0.778497800717011	0.727285906384524	81.1703478499862	6.41281394452063e-28	2.51823084017778e-25	54.2074015573496
cg06752054	0.84676357705976	0.597937101701971	81.1547182692375	6.43895814601389e-28	2.5263213496981e-25	54.2033777399799
cg09432758	0.720882419306071	0.703545004482835	81.1402280316736	6.4632962265986e-28	2.5326777439104e-25	54.1996464807915
cg04330122	0.811774449699718	0.754338899642175	81.1384617860125	6.46626942578954e-28	2.5326777439104e-25	54.1991916194275
cg23533000	0.879627195904521	0.802177817839059	81.1254488676515	6.48821883490834e-28	2.53909343263782e-25	54.1958400646912
cg26426690	0.842332242503847	0.608156219565434	81.118257849505	6.50038166513583e-28	2.54167153083368e-25	54.1939877204547
cg10571650	-0.903090580094812	0.367147458515751	-81.1071088437913	6.51928622459091e-28	2.54512734397609e-25	54.1911154743286
cg23173466	0.914673425398317	0.639665389696229	81.1064618638078	6.52038502722923e-28	2.54512734397609e-25	54.1909487836857
cg14790000	0.845164447230202	0.753866915581348	81.0905986346624	6.54738719790218e-28	2.55348100718185e-25	54.1868612553562
cg06553114	0.847474158148296	0.784744825796146	81.057429821791	6.60422573470004e-28	2.57344662795478e-25	54.1783116895451
cg16411361	0.819185155801579	0.741749455374249	81.0456130020477	6.62459981258805e-28	2.57918129851155e-25	54.1752648628354
cg09243900	-0.907248113924192	0.279249006767861	-81.0329517305303	6.64650290953267e-28	2.58550097396334e-25	54.1719997600524
cg20974609	-0.839847403971777	0.389347287824903	-81.0242982900347	6.66151635601394e-28	2.58913207320573e-25	54.1697678772326
cg02458516	0.846319498809245	0.750257017031908	81.0121224350185	6.68270123807115e-28	2.59515359578281e-25	54.1666270528059
cg07277017	0.831204521307756	0.730283369562509	80.9436857992565	6.80309454169418e-28	2.63782244756755e-25	54.1489637715423
cg20600379	0.791200085663339	0.72177542561452	80.9430924775409	6.80414818349989e-28	2.63782244756755e-25	54.148810565015
cg13998945	0.712394987565435	0.715806599057501	80.9170717689946	6.85052515113596e-28	2.65354538798164e-25	54.1420903225928
cg16280132	0.937077415695763	0.788913781981921	80.9004385607907	6.88034398861074e-28	2.6628333003799e-25	54.1377932949796
cg11953794	0.832219182470481	0.822512119800951	80.8860591994872	6.90623181361098e-28	2.67058536568565e-25	54.1340777410967
cg03375002	0.866851199319957	0.763736978296038	80.8739593841318	6.92809468066705e-28	2.67676919140925e-25	54.130950645611
cg07897871	-0.793846407296564	0.398998370341774	-80.8621769907912	6.94945365342239e-28	2.68274802297358e-25	54.1279050890787
cg07165066	0.826140497032171	0.605663448636016	80.7889337400173	7.08378384934825e-28	2.73229094311029e-25	54.1089619155082
cg07013104	-0.756814611871262	0.258615206348936	-80.7684936682063	7.12175473192483e-28	2.74461470822642e-25	54.1036720425602
cg09997532	0.818286824589366	0.773922827968514	80.7585641533135	7.14027733155581e-28	2.74942891742366e-25	54.1011017597453
cg00444151	-0.887893194177659	0.263432604083866	-80.7513331016024	7.15379793270249e-28	2.75231056160202e-25	54.0992297623402
cg03181524	0.877624530191591	0.742674325346584	80.7282833515297	7.19707549266129e-28	2.76662621236021e-25	54.0932613363173
cg00862408	0.732413861919116	0.727961950775414	80.7201437741585	7.21242355203728e-28	2.77019041416118e-25	54.0911532520209
cg13727629	0.768089238904866	0.630557993244701	80.7082913266861	7.23483394383614e-28	2.77645887486055e-25	54.088083145299
cg14394837	0.775990648023191	0.71657510810254	80.7049427602888	7.24117855227326e-28	2.77655652966098e-25	54.0872156853109
cg25663770	0.691184227521846	0.634906477223007	80.7015619833212	7.24759010107818e-28	2.77667966637189e-25	54.0863398407717
cg07092896	0.873785139865798	0.775281417739205	80.6943448778711	7.26129703583883e-28	2.77957858163931e-25	54.0844699983611
cg12624805	0.836993252356595	0.638219955040018	80.6911622020886	7.26735028692957e-28	2.77957858163931e-25	54.0836453568032
cg26440142	-0.745971717078367	0.372973127921346	-80.671078725549	7.30566987387518e-28	2.79189266739181e-25	54.0784408358048
cg05975881	-0.882623291889507	0.236930402217202	-80.6139277810158	7.41587676309984e-28	2.83163515499568e-25	54.0636226654781
cg11003133	0.87208943052411	0.747047017524476	80.5790670896645	7.48395379110991e-28	2.85435588498772e-25	54.054578251792
cg10329550	-0.918828143271652	0.297089361918613	-80.5770552341162	7.487902521211e-28	2.85435588498772e-25	54.0540561553262
cg27214730	0.883210060812292	0.804101575010064	80.5709907033194	7.49981876466675e-28	2.85650991896342e-25	54.0524822624827
cg13823257	0.705969708381047	0.728076824257516	80.5624515756633	7.51663103450902e-28	2.86052358509433e-25	54.0502659302954
cg03370951	0.867398391521028	0.779753501105877	80.4924698500192	7.65591044908376e-28	2.90871681787593e-25	54.0320923962219
cg07699300	0.683585737672132	0.568982720257842	80.4924108528265	7.65602900013405e-28	2.90871681787593e-25	54.032077067911
cg27056270	-0.905865955797626	0.359369787210715	-80.4825713328472	7.67582779789021e-28	2.91381070052966e-25	54.0295204472065
cg02725123	0.831365368239834	0.622939817038318	80.4779894930443	7.68506553039146e-28	2.91489037101562e-25	54.0283298217121
cg07303091	0.784794502057168	0.748994482153467	80.4577061523923	7.72610008128543e-28	2.9280185270647e-25	54.0230581456237
cg15580355	0.700009913852438	0.582672443587503	80.439553144124	7.76301937107284e-28	2.93956657929055e-25	54.0183389044385
cg15507690	0.871263092686828	0.750662979977923	80.3724151698644	7.90117632854074e-28	2.98939858916598e-25	54.0008748283176
cg15222091	0.828933126373359	0.738501908030657	80.3624576289975	7.92188522638038e-28	2.99474850212196e-25	53.9982832821461
cg15881332	0.879114048093214	0.782408894696266	80.3577576777581	7.93167954445782e-28	2.99596687747619e-25	53.9970599515234
cg12549345	0.783909297442021	0.764624259139768	80.3482426365762	7.95154695762811e-28	3.0009849117982e-25	53.9945830799129
cg16695253	0.880376607061802	0.790516909090452	80.2581954517998	8.14216575408296e-28	3.07038444081387e-25	53.9711267771575
cg14060518	-0.85236760984112	0.409822418254348	-80.2124210078047	8.24089312061822e-28	3.10504593605046e-25	53.9591919193989
cg21144158	0.889484222892895	0.776160373123875	80.1929813337639	8.28319949438768e-28	3.11840915069058e-25	53.9541211064366
cg11182965	0.761202982037042	0.755703464096986	80.1680943938678	8.33769286968185e-28	3.13633461734047e-25	53.9476274049274
cg08101036	-0.968784752614718	0.248921374309319	-80.127590966082	8.42718472033331e-28	3.16738481932989e-25	53.9370541745695
cg15978561	0.834515182869195	0.625207353422577	80.1189897696141	8.44631809578589e-28	3.1719611886736e-25	53.9348081147676
cg25552705	-0.791959074322382	0.351992326934605	-80.0991893799157	8.49053717428285e-28	3.1859430478414e-25	53.9296365619866
cg21234506	0.843042936016583	0.787665058414403	80.0924034974908	8.50574741143126e-28	3.18902574206055e-25	53.9278638714795
cg13003571	-0.902951923671861	0.369412014822365	-80.0425854100002	8.61828957592868e-28	3.22856565370718e-25	53.9148447204076
cg13626582	0.866478925317363	0.791443422236641	80.0105181577536	8.69155538769614e-28	3.25161643593337e-25	53.9064597421731
cg27202779	0.885796483610212	0.81742716063105	80.0094159114206	8.69408531377416e-28	3.25161643593337e-25	53.906171459891
cg26032419	0.825091348116687	0.72729220714392	79.9897856959041	8.73927085500006e-28	3.26583686516646e-25	53.9010366270408
cg09888229	0.899130284998407	0.792603096874062	79.9799503356288	8.76200264060644e-28	3.27164997860678e-25	53.8984633913038
cg27059698	-0.735254879699369	0.327929703645111	-79.9718215435791	8.78083687940891e-28	3.27599946128585e-25	53.896336383869
cg10966440	0.874554160855134	0.784722692003968	79.927773572367	8.88363491236298e-28	3.31164185845904e-25	53.884806501007
cg17810211	0.816349382610314	0.750785376926808	79.9127289523645	8.91903370115606e-28	3.32212144991345e-25	53.8808668577189
cg01631215	0.823518069886092	0.772485769208966	79.9051089191154	8.93701934651779e-28	3.32610325736402e-25	53.8788711344046
cg26542660	0.753286645911646	0.721596726797986	79.8730343063903	9.01314275658269e-28	3.35169813552497e-25	53.8704683420306
cg05157340	0.789900683828342	0.737440535523379	79.8673060004511	9.02680917295256e-28	3.35404447436088e-25	53.8689672700636
cg00579868	0.883045716310075	0.790725948907314	79.8325998786712	9.11007525419254e-28	3.38010463258012e-25	53.8598701818875
cg26586719	0.844286037159277	0.741552556079636	79.8318955510591	9.11177336193759e-28	3.38010463258012e-25	53.8596855201096
cg14801518	-0.873899555997896	0.358404731936801	-79.8262820345017	9.12531919446132e-28	3.38237745849338e-25	53.8582136949654
cg14332049	0.900013595745394	0.753209262145774	79.8125153394338	9.15862858934029e-28	3.39196617397736e-25	53.8546036806779
cg05904013	0.784551140062845	0.716899129968932	79.8072660005446	9.1713632030798e-28	3.39392548532152e-25	53.8532269760572
cg18184053	0.851169906602964	0.738456151038931	79.7990745239966	9.19127233576596e-28	3.3985344449303e-25	53.8510784600425
cg03866192	0.774710312246083	0.674431920253169	79.7840492026136	9.22790863478287e-28	3.40931590411982e-25	53.847136885948
cg09902130	0.672384280559837	0.69744349554304	79.7756230243039	9.2485211041274e-28	3.41222075298324e-25	53.8449260994627
cg08169020	0.844718946314495	0.605974518079981	79.7747171539429	9.25073995018159e-28	3.41222075298324e-25	53.844688409876
cg00256485	0.64300984046378	0.685481848359122	79.7684063142887	9.26621324624908e-28	3.41516514235846e-25	53.843032438345
cg03003434	0.82392805307214	0.606107649363248	79.7240195316231	9.37581188865431e-28	3.45127624179652e-25	53.8313812219676
cg18650263	0.865544743103762	0.775480218960341	79.7226029169038	9.37933202514945e-28	3.45127624179652e-25	53.8310092531103
cg06824394	0.890763807982384	0.745601717792236	79.6888896025252	9.46351563594458e-28	3.47906238453313e-25	53.8221548035268
cg09594210	0.691158951605792	0.569855963435918	79.6862632583081	9.47010686145427e-28	3.47906238453313e-25	53.8214648486565
cg11084334	-0.823343551316971	0.325788666086264	-79.676674138672	9.49421311294774e-28	3.48511006467311e-25	53.8189455224949
cg11624479	0.802967391923128	0.615610964879569	79.668237185077	9.51547604810979e-28	3.4901051368413e-25	53.8167286262738
cg14928510	0.860293143839824	0.759076486511753	79.6209559886459	9.63556103472981e-28	3.53130918918301e-25	53.8043002254595
cg11739612	0.858764616432493	0.77814067454314	79.5968103268068	9.69749735170255e-28	3.55115342780298e-25	53.7979501315508
cg00255726	0.794269112386661	0.798009599811769	79.5791559197497	9.74304660297485e-28	3.56496980478512e-25	53.793305838808
cg25064331	0.897922799414394	0.767418860385684	79.5426341022574	9.83798720602497e-28	3.5968217699269e-25	53.7836945543536
cg20583073	0.739152298649443	0.724007088894367	79.5041896203757	9.93897305419897e-28	3.63083109386206e-25	53.7735720465108
cg02982610	0.885072325146997	0.772497526476745	79.5006671029788	9.9482801144601e-28	3.63132136668015e-25	53.7726442915699
cg16348385	0.652355565133486	0.513801565824051	79.4761903439525	1.00132041963966e-27	3.65209594014335e-25	53.7661963938067
cg07904475	-0.949478039958299	0.285535087106392	-79.4631082138462	1.00480860414798e-27	3.66188881468511e-25	53.7627492807981
cg06976598	0.869380497255731	0.617610076486039	79.4357965048819	1.01213199683828e-27	3.68563177858259e-25	53.7555506929919
cg04733856	0.905618654123821	0.761618619231132	79.4284480518093	1.01411194533736e-27	3.68755358418233e-25	53.7536133856995
cg16047279	0.847118048988719	0.736102147975699	79.427834576086	1.01427742198343e-27	3.68755358418233e-25	53.7534516432935
cg20009327	-0.8115815479569	0.277775575844774	-79.3852641391669	1.02582954321737e-27	3.72658125138034e-25	53.7422246246275
cg05607401	0.752776356439356	0.71838471199237	79.3652615062419	1.03130504875531e-27	3.74348952848752e-25	53.7369470833906
cg12944530	0.883660201059108	0.613432040237834	79.3463008459221	1.03652358106436e-27	3.75943886907758e-25	53.7319431086239
cg10406027	0.793900406440462	0.619219264883453	79.3419544199134	1.03772373636188e-27	3.76079990973565e-25	53.7307958428182
cg20432732	0.718534925692544	0.763497118495361	79.3321193174809	1.04044482470201e-27	3.7676664021437e-25	53.7281995521713
cg17709873	0.836193159826468	0.779825108231879	79.3255512927632	1.04226616676661e-27	3.7712664134172e-25	53.726465514418
cg14491284	0.848860883872049	0.723563348489142	79.3225356276083	1.04310354190403e-27	3.77130321799734e-25	53.7256692895775
cg11372436	-0.782195082054979	0.311514554886939	-79.2977320526563	1.05001765786444e-27	3.79329279236907e-25	53.7191191493613
cg04145264	0.762144235716575	0.55712220921001	79.2820497703526	1.05441391589371e-27	3.80615873630326e-25	53.7149766025474
cg00997338	-0.90988945217978	0.32230470152486	-79.2685320706623	1.05821883583771e-27	3.81687143549659e-25	53.7114051174308
cg03988297	0.84493036782945	0.749488653887735	79.262160785858	1.06001718735755e-27	3.82033546156665e-25	53.7097215405885
cg01901101	0.731058530645202	0.743977007615005	79.2556742856189	1.06185134695947e-27	3.82296013691828e-25	53.7080073659178
cg19018155	0.71169535476846	0.759070640246463	79.2536567425062	1.06242251617105e-27	3.82296013691828e-25	53.7074741623298
cg04444027	0.789365222434363	0.751738155657163	79.1632421606789	1.08835210016176e-27	3.91317512606268e-25	53.6835637460601
cg07710883	-0.840123617796175	0.298870536913624	-79.13364787045	1.09698255723481e-27	3.94109785397102e-25	53.6757309258137
cg27176729	0.874061749647776	0.809308015485611	79.1274473136888	1.09879986148279e-27	3.94451846337494e-25	53.6740893958463
cg09287864	0.941183893931613	0.780308271399547	79.1234554698022	1.09997148779548e-27	3.94561763179259e-25	53.6730325238165
cg27317694	0.835199724882071	0.813103238350721	79.1164957655128	1.10201732547232e-27	3.94752630776205e-25	53.671189747331
cg00673344	0.832872519342392	0.741687165991913	79.11575501384	1.10223530735915e-27	3.94752630776205e-25	53.6709936021092
cg18343292	0.88149881914718	0.728407386295923	79.1117510533928	1.10341433939232e-27	3.94864702882536e-25	53.6699333499222
cg17079374	0.828245613862584	0.756891303971847	79.1074383040915	1.10468577668356e-27	3.94893119182822e-25	53.6687912642344
cg12277366	0.889258360484028	0.804000305237245	79.1056071693935	1.10522607549139e-27	3.94893119182822e-25	53.6683063294982
cg09839177	0.718385928104166	0.669523813485878	79.1020516586406	1.10627596301222e-27	3.94958711274001e-25	53.667364697427
cg07368857	0.886257560326617	0.779042394633244	79.0834365587313	1.11178978615204e-27	3.9632782410075e-25	53.6624339645073
cg13203135	0.87119793021369	0.794929359326385	79.083235626356	1.11184945937764e-27	3.9632782410075e-25	53.6623807349599
cg17100176	0.720783283302345	0.731058494504199	79.0520267820054	1.12115874718942e-27	3.9933397221182e-25	53.6541113103359
cg11888747	0.697598549431664	0.689736488136932	78.99933509814	1.13706182652184e-27	4.04682168094904e-25	53.6401414248207
cg16487653	0.821632877463963	0.738879768347987	78.9441783175982	1.15396215569979e-27	4.10376666462628e-25	53.6255070137425
cg26043955	0.844284878005802	0.777302880748525	78.9018270494119	1.16711721198182e-27	4.14707944090601e-25	53.6142625884723
cg14462124	0.869933100577153	0.787479806843209	78.8989465199764	1.16801763971219e-27	4.14707944090601e-25	53.6134975560948
cg15805337	-0.858722675137972	0.211311162895674	-78.8962205961167	1.16887040897638e-27	4.14707944090601e-25	53.6127735567704
cg18505752	0.719451101907315	0.722262577591278	78.8741253265259	1.17580672537028e-27	4.16844513346473e-25	53.606904088495
cg27141509	0.876913431796996	0.723666479544509	78.8596529165519	1.18037336371845e-27	4.18138321874807e-25	53.6030586060086
cg20910008	0.806801810968609	0.590919815115131	78.8477959791573	1.18412855172039e-27	4.19142894421461e-25	53.5999075066137
cg13100118	0.808718281067122	0.745364231130848	78.8347492838087	1.18827500367484e-27	4.2028429552009e-25	53.5964396159874
cg01129641	0.771953527921577	0.72809476712464	78.8222270729312	1.19226906559828e-27	4.2137006953249e-25	53.5931105438981
cg26180015	0.761939040731684	0.536004423419655	78.750219367822	1.21551096840139e-27	4.29251437338402e-25	53.5739557773253
cg07426848	0.77674096167908	0.568230783070185	78.7445924089186	1.21734705186304e-27	4.29567100940309e-25	53.5724581404539
cg23514340	0.836245259454839	0.626595066837353	78.7144055924285	1.22724674582177e-27	4.32725494112608e-25	53.5644217967547
cg14714222	0.879893967647926	0.611865287233256	78.7039097781775	1.23070854154277e-27	4.33331510044089e-25	53.5616268053129
cg14110548	0.721409888508878	0.667838551693426	78.7034318707548	1.23086641114934e-27	4.33331510044089e-25	53.561499530828
cg16763885	0.857279676347628	0.615870006328587	78.6731055676916	1.24092774383484e-27	4.36536549144863e-25	53.5534214103146
cg21412456	-0.871180625200072	0.209013439978595	-78.6556377145716	1.2467620894236e-27	4.38218670121999e-25	53.5487668877334
cg00018010	-0.904240376652643	0.33266365943538	-78.6522235009709	1.24790580450588e-27	4.38218670121999e-25	53.5478569963461
cg09459548	0.896181227953247	0.80640030710411	78.650173546292	1.24859303917106e-27	4.38218670121999e-25	53.5473106605214
cg13714407	0.920847003975345	0.784186450230893	78.6419298592116	1.25136068788485e-27	4.38852193241218e-25	53.5451134680408
cg07031797	0.866604297149874	0.767334718751207	78.6243784100475	1.25727464471254e-27	4.40587304589465e-25	53.5404346328847
cg01763290	0.835544537012343	0.778288459520262	78.5955839128779	1.26704041489789e-27	4.43668506571503e-25	53.5327561624655
cg17723156	0.850071313933499	0.654442944457168	78.591933419401	1.26828415534716e-27	4.43763184393187e-25	53.5317824849722
cg24002003	0.791284797998248	0.633011113707238	78.5699435394059	1.27580330399232e-27	4.4605175178155e-25	53.5259161866289
cg18207999	0.789361135600014	0.64764115911398	78.5540319987661	1.28127314094491e-27	4.47355361411321e-25	53.5216702995899
cg18776876	0.631043482934324	0.625254454193574	78.5533899253929	1.2814943782834e-27	4.47355361411321e-25	53.5214989468474
cg10572465	0.798065963645863	0.774038229462565	78.547484915227	1.28353092673903e-27	4.47723477283544e-25	53.5199229806278
cg06436854	0.919769847029552	0.667633017248738	78.5343215939907	1.28808296282486e-27	4.48967816193792e-25	53.5164094028935
cg00618309	0.826188072221551	0.745219517409566	78.5269988096556	1.29062258456558e-27	4.49470919693803e-25	53.5144545122566
cg14543226	-0.83034287467736	0.233398191814961	-78.5233552132654	1.29188817642315e-27	4.49470919693803e-25	53.5134817431925
cg06787669	0.853180043569362	0.746432711867643	78.5216411807116	1.29248398964395e-27	4.49470919693803e-25	53.5130241128564
cg01289343	0.670426264241391	0.71010038482995	78.5125287690203	1.29565638064602e-27	4.50230716844763e-25	53.5105910018883
cg10619411	-0.906839668012722	0.366858968953506	-78.4706789459024	1.31033101075756e-27	4.54983252943244e-25	53.4994126739582
cg05418915	0.89700929900331	0.643431893661937	78.4663428362201	1.31186138456494e-27	4.55167978566973e-25	53.4982541003366
cg00929860	-0.81791025293419	0.439066484608526	-78.4194947961102	1.32851563613888e-27	4.60565279577856e-25	53.4857322014212
cg03364683	0.83730931913185	0.583110682262308	78.4158352573952	1.32982587205337e-27	4.60565279577856e-25	53.4847537067566
cg09171882	0.871253239760946	0.604281353459462	78.4140994078229	1.33044783664328e-27	4.60565279577856e-25	53.4842895543702
cg27480553	0.675856781953012	0.592223664667023	78.3767200385971	1.34391523013175e-27	4.6487434944565e-25	53.4742918732827
cg08528444	-0.846887202745913	0.352399182641708	-78.3338275510201	1.35954498640027e-27	4.69924302312166e-25	53.4628131806832
cg26382697	0.751063258279527	0.728813679118991	78.3123501810247	1.36744260427362e-27	4.72296028571505e-25	53.4570629148816
cg16693313	0.775787299964925	0.557921049955264	78.3058072259722	1.36985810171322e-27	4.72652330491104e-25	53.4553107864476
cg11316100	0.669557311597697	0.656886441581545	78.3039416244204	1.37054765394319e-27	4.72652330491104e-25	53.4548111703082
cg20414935	-0.727845831451568	0.245542571516708	-78.291644920878	1.37510178809706e-27	4.73864441580749e-25	53.4515177335471
cg05212706	0.885320554707308	0.695210460630672	78.2439435201025	1.39291869063621e-27	4.79497339825321e-25	53.4387364570818
cg27090678	0.697288832587363	0.762607700279029	78.2422615800675	1.39355130457448e-27	4.79497339825321e-25	53.4382856364219
cg02717339	-0.864952712198307	0.237993504331172	-78.2345219713666	1.39646621784762e-27	4.80137943724668e-25	53.4362110049075
cg18257485	0.788340074104156	0.786289574256579	78.1776476422921	1.41808318123648e-27	4.87202941339505e-25	53.4209587206675
cg08353973	-0.890367141892073	0.306562832768813	-78.172568330677	1.42003070861657e-27	4.87504668949835e-25	53.4195959837374
cg02904996	0.832736414727178	0.745924651440376	78.1613176941523	1.42435444481767e-27	4.88621094760589e-25	53.4165771862465
cg14564351	0.831636991180259	0.799117605874398	78.1398584998023	1.43263969925555e-27	4.91093808486916e-25	53.4108178835937
cg27087377	0.811633326628432	0.634509875650312	78.1284299597205	1.43707276203829e-27	4.92243307994648e-25	53.4077499397859
cg19239041	0.856766064005175	0.765326174159516	78.1180233929997	1.4411219013939e-27	4.93259674222593e-25	53.4049559126118
cg09220891	-0.837632247721226	0.304532002015369	-78.0652856500333	1.46182632957686e-27	4.99970924169082e-25	53.3907902438488
cg08553327	0.790850356754653	0.70660411213988	78.0427302088918	1.47077628729958e-27	5.02654885414357e-25	53.3847285175445
cg01903374	0.801556143817974	0.752488014866732	78.0056882046396	1.48559917961969e-27	5.07340465902932e-25	53.374769392679
cg16206344	0.865362408591025	0.757710186807793	77.9810836450299	1.49553143727007e-27	5.1035010296841e-25	53.3681513388554
cg24872571	-0.851894480770506	0.352624428410571	-77.9561962209498	1.50564863506074e-27	5.13418301578564e-25	53.3614548735032
cg04757345	0.83268043184039	0.760258213807708	77.9361851397827	1.51383547597573e-27	5.15824164313971e-25	53.3560687881679
cg24024661	0.789277216704006	0.817102390992204	77.9086969112063	1.52515739402224e-27	5.19293881634564e-25	53.3486677200272
cg07608052	0.742055517328956	0.690746475994635	77.8837117852319	1.53552525208907e-27	5.22433819164124e-25	53.3419381179488
cg27360210	0.771553123205473	0.728587919264444	77.8671312393691	1.54244624904662e-27	5.24397218048356e-25	53.3374709365472
cg02212836	0.792053074568805	0.65617506746228	77.8608761660467	1.54506569940721e-27	5.2481840168242e-25	53.3357854049041
cg18717067	0.872111832452726	0.808940610929112	77.8586778576063	1.54598739544974e-27	5.2481840168242e-25	53.3351929995813
cg07946977	0.737058188193554	0.758093086348633	77.8441053606352	1.55211185601991e-27	5.26505443659253e-25	53.3312655056103
cg16398956	0.672382881338031	0.639457049884691	77.8408751099536	1.55347288702399e-27	5.26575333771827e-25	53.3303947983551
cg15046675	0.782734416278671	0.703684522555372	77.8329848273442	1.55680262842078e-27	5.27311951206032e-25	53.328267822943
cg17759224	0.83073286186834	0.632686744785008	77.8279858397772	1.55891609412398e-27	5.27635810298487e-25	53.3269201287811
cg05726756	-0.782777001362741	0.28406606676845	-77.7935928637936	1.57353838882475e-27	5.32189827039385e-25	53.3176454383474
cg17588003	0.843532320898291	0.751499262449163	77.7776181190706	1.58037888091157e-27	5.33917287957783e-25	53.3133360311714
cg02483101	0.838222298492048	0.646460421097059	77.776198633174	1.58098821860237e-27	5.33917287957783e-25	53.312953058436
cg08202287	0.812690773137212	0.729796981533754	77.7572738983693	1.58913551511288e-27	5.36271482379803e-25	53.3078464944707
cg06748584	0.750250024908767	0.597130469518102	77.7218996643497	1.60448259602904e-27	5.40800347362427e-25	53.2982976227206
cg15853812	-0.880546207527556	0.34453116357093	-77.7208775964527	1.60492831914493e-27	5.40800347362427e-25	53.2980216564053
cg17922998	0.870017693118946	0.631695314932246	77.6943719469502	1.61653280655411e-27	5.44308324842011e-25	53.2908635361298
cg17610169	-0.750592839170367	0.461341489350195	-77.6858869612354	1.6202661700478e-27	5.45162767222504e-25	53.2885715145211
cg13916928	-0.844148008503311	0.409895812092471	-77.6809315417441	1.622450711718e-27	5.45495209424302e-25	53.2872327963958
cg01633184	0.589752710886444	0.510918941697704	77.6742633551354	1.62539517576847e-27	5.46082472059399e-25	53.2854312226937
cg16385330	-0.944867899411099	0.330355080188285	-77.6502133737312	1.6360614643917e-27	5.49261253483666e-25	53.2789321252421
cg27485075	0.686136876255474	0.614207488683537	77.6428859666413	1.6393257526461e-27	5.49952173575337e-25	53.2769515804606
cg09696044	0.808336595417624	0.742392003147223	77.6327655690238	1.64384550860056e-27	5.51062945460354e-25	53.2742157742178
cg07464217	0.744525690355438	0.738438304580111	77.6270148937967	1.64641956394864e-27	5.51520311094654e-25	53.2726610434522
cg10880006	-0.898578484566299	0.335617673950257	-77.6221022557625	1.64862184858153e-27	5.51852560195893e-25	53.2713327813949
cg11185549	0.842209922014927	0.749072595635231	77.6167472337081	1.65102596323478e-27	5.52251831913696e-25	53.2698848042593
cg11859594	0.811312436209224	0.741518541042102	77.5903241362314	1.66294235924029e-27	5.55829949414401e-25	53.2627385002587
cg12830752	0.84438300493479	0.73841566860227	77.553565312992	1.67966998689214e-27	5.61009775621974e-25	53.2527923985332
cg02973416	0.760139202496372	0.569761880727964	77.5195441277631	1.69530882899583e-27	5.65818629741939e-25	53.2435824412146
cg08939371	0.876006377245121	0.686231993834296	77.5105315779835	1.69947720413303e-27	5.66794917436935e-25	53.2411418909871
cg03339609	0.769804323060768	0.556627449694001	77.4848680917521	1.71140565700988e-27	5.70355959859193e-25	53.2341906549413
cg20212364	0.859019498849084	0.78565299972155	77.4579207318069	1.72402525060179e-27	5.74141966400193e-25	53.2268889558004
cg21879102	-0.915250655236631	0.21266583076882	-77.4482069267146	1.72859813575685e-27	5.75244654067814e-25	53.224256206315
cg03724640	0.842121286858317	0.71794534526873	77.4403143670768	1.73232299953012e-27	5.76063733563658e-25	53.2221168061146
cg15230883	-0.869178434941726	0.340710982228004	-77.4341769364461	1.73522534484022e-27	5.76608299537977e-25	53.2204529958559
cg03386765	0.721668160172721	0.617419679145614	77.4122186456308	1.74565101925123e-27	5.79650223005703e-25	53.2144990903354
cg00017461	0.83574714795921	0.741177973692829	77.3703473733718	1.76571344885012e-27	5.85885311837888e-25	53.2031407348247
cg15619439	0.874900496318372	0.776161955074487	77.3607172638792	1.77036172789771e-27	5.87000447538795e-25	53.200527438754
cg09756419	-0.7714273109296	0.289377609554665	-77.3050843163728	1.79746672745741e-27	5.95554546304584e-25	53.185423511436
cg05898591	0.811000033134461	0.607852410570907	77.2854184004276	1.80715182979591e-27	5.9832867881064e-25	53.1800815187491
cg20794042	0.862548930207831	0.68445169603198	77.2808425590676	1.80941317357165e-27	5.98642641482621e-25	53.1788383372011
cg15173780	0.771830033121369	0.758197142519903	77.2747259751447	1.81244056794228e-27	5.9920941213239e-25	53.1771764352694
cg08854008	0.786553916829915	0.695531735304055	77.2547262495342	1.82237647823589e-27	6.02057724777192e-25	53.1717414201549
cg00501467	-0.750276418651603	0.219409725418049	-77.2297668697795	1.83485641512094e-27	6.05741772786232e-25	53.1649564380438
cg15500466	0.835693751829179	0.763581160148899	77.2224192285941	1.83854733264724e-27	6.06521066879309e-25	53.162958591247
cg13914531	0.73450692052485	0.687668235886743	77.1724456754094	1.8638575213411e-27	6.14426090061188e-25	53.1493651078451
cg26450106	0.838493057514629	0.704128715751222	77.1656162013261	1.86734468751996e-27	6.15130864513892e-25	53.1475066508707
cg10847094	0.795605661906557	0.62887829973923	77.1549717036439	1.87279345242985e-27	6.16248803224331e-25	53.1446096796244
cg25437359	0.851840513367819	0.746007169874439	77.1537073177441	1.87344177857235e-27	6.16248803224331e-25	53.1442655395094
cg26561986	-0.853637608006999	0.32937213281196	-77.148982932713	1.87586633305347e-27	6.16507599281726e-25	53.1429796034682
cg16236143	0.850587521531746	0.775595098245663	77.1469063935471	1.87693305214414e-27	6.16507599281726e-25	53.142414360539
cg26401673	0.837390705548204	0.783017241027433	77.1079960201221	1.89703921537682e-27	6.2266317399744e-25	53.1318197118246
cg08034986	0.646427555518053	0.697535340498303	77.093639798241	1.90451434784581e-27	6.24293858706406e-25	53.127909274851
cg24567694	0.837791917210993	0.587620646715288	77.0931958099947	1.90474601886471e-27	6.24293858706406e-25	53.1277883258824
cg15450098	-0.813078729758767	0.403981015281688	-77.0784809258394	1.91244089572271e-27	6.26365609747803e-25	53.1237793428194
cg13103051	0.806236873633745	0.755744923009447	77.0534464753953	1.92560708134751e-27	6.30225071397806e-25	53.1169569322523
cg24375218	0.89874219853006	0.779194272392541	77.0435614696702	1.93083193431464e-27	6.31481769851785e-25	53.1142623945141
cg18881723	0.857524009978302	0.694524653315919	77.0315875395473	1.9371808032489e-27	6.33104014343518e-25	53.1109979341097
cg11354682	0.896019319291868	0.763630287950107	76.9933644572479	1.95759427188144e-27	6.39317195195893e-25	53.1005734380366
cg13319446	0.874967084311167	0.72882980168817	76.972850722621	1.96864261857804e-27	6.42038466833902e-25	53.0949764403595
cg16151362	0.896740133033812	0.763308991802145	76.9726642636275	1.96874334108441e-27	6.42038466833902e-25	53.0949255591366
cg06930722	0.895882694465096	0.623547611680735	76.9488858027276	1.98163245215316e-27	6.45669528798569e-25	53.0884357513002
cg03048432	0.792657683473979	0.721553038910574	76.9469051320504	1.98271005312013e-27	6.45669528798569e-25	53.087895071935
cg14678088	0.869352529135808	0.766648459844959	76.9341079421084	1.9896872795067e-27	6.47479177444612e-25	53.0844013550119
cg07785552	0.817295908732048	0.720442326029026	76.8723587465683	2.02371703265136e-27	6.58083332636292e-25	53.0675344898762
cg11085454	-0.893310414463822	0.271195578528323	-76.8329901720782	2.04573055558966e-27	6.64767653313531e-25	53.0567731883876
cg00607051	0.701333847798155	0.611915439755757	76.7725348701543	2.08002444075736e-27	6.75430158679266e-25	53.0402361496705
cg15371617	0.857837374118228	0.763904086088391	76.7647632470701	2.0844764390037e-27	6.76048601345391e-25	53.0381092558307
cg07041323	0.735819441976765	0.727887646148626	76.7640340388561	2.08489467985264e-27	6.76048601345391e-25	53.0379096781826
cg27478020	-0.752866684680522	0.452874121766443	-76.747534621541	2.09438152220758e-27	6.78642132046666e-25	53.0333933843223
cg25922751	0.772035245611815	0.726170487170377	76.7371508715997	2.10037513916924e-27	6.80100873365517e-25	53.0305505543774
cg11318133	0.724985996233794	0.526074216128052	76.7076424535153	2.11750596431266e-27	6.85161209503043e-25	53.0224695397496
cg16483840	0.838307558987652	0.712040084569705	76.6940090555132	2.12547004895995e-27	6.87250390086049e-25	53.0187348249143
cg15346830	0.85975428141647	0.769972258668851	76.6898462510012	2.12790803763709e-27	6.875510655132e-25	53.0175943273164
cg00183239	0.85978241253501	0.811565457905571	76.6608518763779	2.14497031289919e-27	6.92573240335601e-25	53.0096487648667
cg24466100	0.884834874693377	0.77045225066336	76.5951441572313	2.18416954646819e-27	7.04730883177856e-25	52.9916301969086
cg02273922	0.741850338395595	0.595154464708567	76.5902365845386	2.18712719900209e-27	7.05186111242604e-25	52.9902837503029
cg24940706	0.78069574044372	0.789232133673374	76.5764562015463	2.19545467926777e-27	7.07000444881963e-25	52.9865024468321
cg25326509	0.839413454652921	0.796453516370118	76.575793761777	2.19585582670452e-27	7.07000444881963e-25	52.986320656261
cg06223120	0.764817824607953	0.689189234438489	76.5427609520996	2.2159568404327e-27	7.12968865999768e-25	52.9772534226057
cg26314722	0.760092615040453	0.561392788513775	76.5229208861085	2.22812237390797e-27	7.16377483419169e-25	52.9718054345787
cg04159903	0.792709300159786	0.605446717850338	76.5106374265138	2.23568937888219e-27	7.18303837016336e-25	52.9684316819226
cg20792833	0.727181714360756	0.694675380665759	76.4767121273205	2.25672855760511e-27	7.24552899082919e-25	52.959110748648
cg23320499	0.80565516976563	0.572315990599659	76.4701277065466	2.26083593064441e-27	7.25360808684092e-25	52.957301164339
cg08612539	0.790873559010327	0.681436705826605	76.4611805382884	2.26642973785504e-27	7.26644150341415e-25	52.9548419578849
cg17044356	-0.909989482860658	0.242881972178507	-76.4481223206628	2.27461981262203e-27	7.2864559470518e-25	52.9512522302373
cg23275914	0.779711883496148	0.757806568434839	76.4461353298257	2.27586876107165e-27	7.2864559470518e-25	52.9507059441973
cg14637919	0.887741618510639	0.757762437154565	76.4412322732257	2.2789537127303e-27	7.29121254154999e-25	52.9493578740051
cg12098228	0.696937105488368	0.798938983614705	76.4380781725605	2.28094055363433e-27	7.29245166765376e-25	52.9484906203687
cg19867107	0.837749037412822	0.767341369441642	76.4309039909101	2.2854664935514e-27	7.30180118482845e-25	52.9465178571056
cg21960191	-0.813662552829764	0.310746046219129	-76.4142260167587	2.29602441907178e-27	7.32950238704263e-25	52.9419309508722
cg13762244	-0.854700161819776	0.27428155495489	-76.4121340838213	2.29735230880742e-27	7.32950238704263e-25	52.941355534081
cg19913465	0.70482098509463	0.645505992301842	76.3580708609371	2.33195024029365e-27	7.43468135700893e-25	52.9264786867733
cg21531300	0.795798934945611	0.723861670754123	76.3340291740371	2.34751062820956e-27	7.47906059054523e-25	52.919859323013
cg07623567	0.877580416044167	0.757232419688548	76.3296423886217	2.35036157492698e-27	7.48291442475529e-25	52.9186512701627
cg14441276	0.830249265079626	0.737188871405763	76.3196553994227	2.35686559143575e-27	7.49838514857971e-25	52.9159007252395
cg25471071	0.796031768088975	0.769496794112721	76.3143432475443	2.36033279984373e-27	7.50417940569563e-25	52.914437530471
cg13480465	0.790745290963665	0.756939111760213	76.3049913635133	2.36644969907801e-27	7.51838384882686e-25	52.9118613499272
cg21205865	-0.821009675080595	0.260649641246679	-76.2922597473195	2.37480391165525e-27	7.53967166687149e-25	52.9083535946249
cg07398791	0.744894267782174	0.706463030068436	76.28157701727	2.38183751346354e-27	7.5567400192287e-25	52.9054098460473
cg03294833	-0.794675355911518	0.293927504936671	-76.2307788226731	2.41558319345996e-27	7.6584738089731e-25	52.8914056650404
cg15645309	0.861922052963874	0.791075499449345	76.1775489184714	2.45148187497003e-27	7.76688743306176e-25	52.8767201770836
cg05938409	0.740571922915264	0.7019366375343	76.1700110673956	2.45661043716457e-27	7.77773100283125e-25	52.8746396702578
cg05516327	0.87269561453539	0.819710147003149	76.1320947983899	2.48257861360316e-27	7.85449282253863e-25	52.8641710717614
cg17956563	0.695012488344819	0.724653178881743	76.1273770272516	2.48582977879762e-27	7.85932492684898e-25	52.8628681077623
cg13924715	-0.878900582010917	0.237612381641633	-76.1125213894374	2.49609641955704e-27	7.88631544449237e-25	52.8587646710266
cg02217815	0.749164177194948	0.736457457089707	76.0991870154674	2.50534953473124e-27	7.91006860373488e-25	52.855080695147
cg26996569	0.841749929377604	0.63140271260596	76.0892735976767	2.51225201910079e-27	7.92637244310202e-25	52.852341393258
cg26017930	0.907758952835618	0.768770532741948	76.0658728529565	2.52862450985608e-27	7.97251175856491e-25	52.8458736935149
cg21686632	0.761113036508707	0.758069234329432	76.0609624136166	2.53207429115574e-27	7.97787138963933e-25	52.8445162285081
cg17207512	0.783161468707827	0.727288229441433	76.0403623259814	2.54660047055084e-27	8.01712038045617e-25	52.8388204016155
cg21814178	0.772724934093265	0.587137630903802	76.0383157215686	2.54804839360422e-27	8.01712038045617e-25	52.8382544332861
cg20207567	0.821770158640304	0.77072541947623	75.9810419579814	2.58891974836111e-27	8.14009932741596e-25	52.8224091974977
cg02586212	0.912951582511688	0.827997107294385	75.9617198395877	2.60286264817999e-27	8.17473778965626e-25	52.8170606441713
cg24617444	0.693442724708727	0.619991167473068	75.9575793798994	2.60586063227795e-27	8.17473778965626e-25	52.8159143310474
cg02294870	0.641002095013586	0.730219162503746	75.9559837975289	2.60701691105554e-27	8.17473778965626e-25	52.8154725655343
cg16669455	0.871446536526972	0.649120933140181	75.9558573268407	2.60710858418552e-27	8.17473778965626e-25	52.8154375494299
cg03746834	0.805436586485101	0.769705771867129	75.9532851001487	2.60897381260859e-27	8.17496392375521e-25	52.8147253598778
cg10061129	0.878828605492972	0.779059792377608	75.9483300066314	2.61257089608871e-27	8.17697205341172e-25	52.8133533359887
cg27516568	-0.89637936789095	0.31046081643954	-75.9474616668118	2.61320179022633e-27	8.17697205341172e-25	52.8131128899176
cg07290761	0.751335613645636	0.739810389654504	75.9347881075041	2.62242796743114e-27	8.19822923132183e-25	52.8096031997432
cg14614094	-0.838682405542149	0.321651815959644	-75.9331930016497	2.6235915966964e-27	8.19822923132183e-25	52.8091614216623
cg03000596	0.845666763202153	0.741475361771781	75.9009810806414	2.64720623633498e-27	8.26635476169506e-25	52.80023789176
cg09007236	0.787480577553152	0.571441945540026	75.8859544517046	2.65829831781615e-27	8.29530996629404e-25	52.7960737172966
cg02152819	0.797702214534712	0.721481827903469	75.8828060446049	2.66062851107111e-27	8.29690249303986e-25	52.7952011178759
cg12073436	0.849632342494765	0.735485992143387	75.828611318768	2.70107601439004e-27	8.41727659412553e-25	52.7801745444353
cg07196577	0.796469199215035	0.713060993707642	75.8089464384068	2.71591137432578e-27	8.45772646631741e-25	52.7747191681899
cg07929956	0.838057474466125	0.788815451645917	75.7992100138446	2.72328817230249e-27	8.47490997020087e-25	52.772017545628
cg15075241	0.815172945998786	0.769328686318252	75.788346441223	2.73154372153994e-27	8.49480285189137e-25	52.7690027203156
cg04960065	0.870799648776641	0.780721784015383	75.7828384774683	2.7357393921795e-27	8.50205144027647e-25	52.7674739872178
cg09501047	0.877441417752643	0.77522587337631	75.7689286611029	2.74636520735497e-27	8.52925995698367e-25	52.7636127843228
cg01695406	-0.883326508574851	0.231602644288813	-75.7228322420362	2.78188856942156e-27	8.63370195837292e-25	52.7508114324772
cg08337633	0.812713398728955	0.577401051282127	75.6593309060634	2.83161444580658e-27	8.7820499454944e-25	52.7331626820285
cg25132230	0.914809700154085	0.814587988287969	75.6390517306547	2.84768977779674e-27	8.82590242416935e-25	52.7275231472404
cg09788693	0.722867072900327	0.544412931351704	75.6254664070598	2.85851230858641e-27	8.85342626771486e-25	52.7237442170067
cg06616905	0.746151249196515	0.778472707839628	75.6168311855961	2.86541379844149e-27	8.86877667920881e-25	52.7213418361208
cg24605325	0.803479331007152	0.590656600857416	75.6103599334925	2.8705972234244e-27	8.8787922668346e-25	52.7195412912246
cg23662097	0.793252354659247	0.590120198277353	75.6043134363528	2.87544929525426e-27	8.8838376146789e-25	52.7178587773847
cg00524220	0.771896614972447	0.622396661643418	75.6034714690216	2.87612562112392e-27	8.8838376146789e-25	52.717624477765
cg18087514	0.894066864881125	0.781049337271673	75.5944582456593	2.8833761035423e-27	8.90020311012844e-25	52.7151161325373
cg15551881	0.825870038416194	0.768567871118375	75.5601952015266	2.91111334980732e-27	8.97884965151249e-25	52.705577886145
cg16493584	0.842907205172611	0.818996204918283	75.5581302688747	2.91279389234432e-27	8.97884965151249e-25	52.7050028936611
cg17164905	-0.845420306393634	0.386464826611567	-75.5319105399951	2.93422133695095e-27	9.03878952519801e-25	52.6977003693264
cg25101936	-0.827924663481369	0.359948964047247	-75.5118795830203	2.9507023278857e-27	9.08342132549877e-25	52.6921196354418
cg21786191	-0.828699509450704	0.250111263977077	-75.4785677281313	2.97832549088476e-27	9.16226973380075e-25	52.6828352002998
cg09390241	0.907381346239402	0.783921497087297	75.4505586556375	3.00176094483931e-27	9.22813777721974e-25	52.6750252640149
cg10147394	0.791050622002357	0.749875171496878	75.4264825514707	3.02205995495391e-27	9.28428136161076e-25	52.668309457302
cg01509243	0.684247749042049	0.608490576312892	75.4173999164932	3.0297549843073e-27	9.3016538376804e-25	52.6657753338894
cg03529261	0.858658384522272	0.753195578705816	75.4082130718828	3.03755917474062e-27	9.31933784223415e-25	52.6632117971773
cg13856573	-0.832025516650737	0.362082451527136	-75.3875437535531	3.0551947321568e-27	9.36714075546473e-25	52.6574428982477
cg23671708	-0.924439140227662	0.306076243979924	-75.3811013831235	3.06071340530887e-27	9.37775435896751e-25	52.6556444519312
cg12661316	0.853816804554468	0.790281495733539	75.3696554109321	3.07054403135469e-27	9.40155627491549e-25	52.6524487918987
cg21808287	0.808780523846129	0.74998314052905	75.3389740825437	3.09705879221711e-27	9.47637633530003e-25	52.6438801068081
cg21190644	0.825301521652855	0.793518009259243	75.3002646593179	3.13085386383491e-27	9.57335737800787e-25	52.6330639135378
cg12136514	0.769279053756656	0.667757447679808	75.2725658072962	3.15527305531239e-27	9.64155857002328e-25	52.6253205805641
cg12493761	0.89892682698594	0.776970528147673	75.261329425501	3.16523578231529e-27	9.66552341269501e-25	52.6221785175806
cg24999588	0.817387684518684	0.710766753262876	75.2220372634682	3.20033388413843e-27	9.76615944523128e-25	52.6111871176806
cg20463302	-0.693630070124249	0.165981914703433	-75.2158726758429	3.20587733581535e-27	9.7765320145256e-25	52.6094620986613
cg07599144	-0.869166421111969	0.234760100256062	-75.1834731495266	3.23517805935506e-27	9.85929163797169e-25	52.6003933015238
cg00560747	0.814718521402441	0.722407545385995	75.1483566396905	3.2672527754632e-27	9.95038886346978e-25	52.590559202919
cg17199483	0.826101837089068	0.720163622147362	75.1399011884701	3.27502543840538e-27	9.96740218707208e-25	52.5881905743106
cg03961010	0.915798838159328	0.765140497412905	75.120304789648	3.29311392636301e-27	1.00157676462185e-24	52.5826999129756
cg06398236	0.747782158681997	0.639885385793496	75.1075007385131	3.30498920338059e-27	1.0045184184755e-24	52.5791115391535
cg05287372	-0.924766104893996	0.307007701639751	-75.1040972305771	3.30815336646582e-27	1.00481026069649e-24	52.5781575838582
cg08787837	0.820353964298705	0.590166588134655	75.0991559625196	3.3127527960181e-27	1.00553736833063e-24	52.5767725323705
cg12078154	0.832065284682916	0.772193452785894	75.074208596258	3.33607674738835e-27	1.01194328004113e-24	52.5697782005206
cg04517263	0.87868647303206	0.780644684761178	75.0633609639252	3.34627206013236e-27	1.01436096737696e-24	52.566736131191
cg00535514	0.863307549114412	0.763267362909342	75.0477912192513	3.36096257314204e-27	1.01813717390112e-24	52.5623689745006
cg14710984	0.715910084037753	0.691178000136147	75.0414225722854	3.36699102410263e-27	1.01869632310717e-24	52.5605823490999
cg22014112	0.929991392796751	0.804616458192332	75.0411205191771	3.36727722340486e-27	1.01869632310717e-24	52.5604976086756
cg18711535	0.916269267914647	0.74472304564717	75.0096000696987	3.39728373142587e-27	1.02709259018194e-24	52.5516525665342
cg08874645	0.687259155106797	0.730113580031505	74.9990114265533	3.40742650967527e-27	1.02947635521939e-24	52.548680350372
cg10649042	0.902910744398311	0.778482062482984	74.9924111790525	3.41376487173694e-27	1.03070830640635e-24	52.5468274399322
cg10671830	0.695546176711664	0.760922785241352	74.9800067873732	3.42571050474419e-27	1.033630493857e-24	52.5433446319554
cg11850468	0.838481269764189	0.779303619545668	74.9611594600623	3.44394462844183e-27	1.03844497060378e-24	52.5380516273858
cg17665505	0.749551787828719	0.730847678120294	74.9573831812239	3.44761024894117e-27	1.03886317818557e-24	52.5369909389886
cg06376598	0.908829403400593	0.639522552457415	74.9126657444377	3.49132922956304e-27	1.05134207995382e-24	52.5244261999227
cg21364607	-0.858671823714462	0.380196870632827	-74.8993638342317	3.50444585308127e-27	1.05459531939161e-24	52.5206870452148
cg01789499	-0.768014307831844	0.435562328935353	-74.8336802684288	3.5699751218853e-27	1.07360643655589e-24	52.5022128636323
cg00927594	-0.881228576688939	0.379356709662847	-74.8159760178115	3.58785639345819e-27	1.07827264887378e-24	52.4972303437355
cg19281794	0.823509378927211	0.793841907594407	74.8098389070959	3.59407673430408e-27	1.07943051642725e-24	52.4955028730948
cg22874652	0.848974190051691	0.640903698235211	74.8026170081068	3.60141103939938e-27	1.08092120274692e-24	52.4934698595027
cg07211259	0.80134621297653	0.558660167493365	74.7668896219893	3.63792572889359e-27	1.09116231517097e-24	52.4834092179649
cg15936446	0.763018438787866	0.646818220747874	74.7469777577507	3.65844440417017e-27	1.09594204432859e-24	52.4777998749607
cg04297922	-0.86631332283915	0.259516553661738	-74.7467604352301	3.65866901684128e-27	1.09594204432859e-24	52.4777386443818
cg08040471	0.846779356254045	0.744575187515259	74.7400558262614	3.66560563265108e-27	1.09729892579248e-24	52.4758495270004
cg26634219	-0.76949995408651	0.418667520569912	-74.7019923128369	3.70524815939265e-27	1.10843811571437e-24	52.4651211071193
cg26559707	-0.836794951121482	0.194201089412319	-74.6908894744458	3.71689595533523e-27	1.1109062943886e-24	52.4619905890189
cg07341609	0.788597214136878	0.765952392399473	74.689485034048	3.71837205860148e-27	1.1109062943886e-24	52.4615945618043
cg00654448	0.758048103649563	0.717964322477545	74.6550609304629	3.75474523636895e-27	1.12103857283102e-24	52.4518850457226
cg22894329	0.707682665508272	0.685803110171421	74.6373586235477	3.77359469672429e-27	1.12564355819597e-24	52.4468901138772
cg20018425	0.705675638444084	0.679597631527924	74.635942436571	3.77510693005557e-27	1.12564355819597e-24	52.4464904630315
cg05191839	0.877762636728334	0.644024367670611	74.6176945963733	3.79464920639876e-27	1.13073105862043e-24	52.4413401481229
cg21915449	0.765414148758107	0.629970031403937	74.604051147018	3.80932965862481e-27	1.13436413106704e-24	52.437488493439
cg17582782	0.876379311906057	0.795852385215932	74.5968101944386	3.81714512003767e-27	1.13594949848327e-24	52.435444003802
cg06499262	0.819015880123736	0.738453154806793	74.5718128744045	3.84425503712147e-27	1.14327091583435e-24	52.4283843299423
cg17137186	0.800828667718055	0.693100963393349	74.5290856907477	3.89106100491813e-27	1.15643652069897e-24	52.4163114816535
cg05299836	0.699949366058532	0.693107183272216	74.5210922776282	3.89988353326408e-27	1.15830351899051e-24	52.4140520549625
cg01889574	0.715851192475495	0.54751896463785	74.5141760622215	3.90753403265096e-27	1.15982020887103e-24	52.4120968976589
cg10995925	0.860654870995204	0.739060904760873	74.5115342610637	3.91046045578575e-27	1.15992459960702e-24	52.4113500301298
cg18856478	-0.920727533156031	0.202509756019132	-74.5086413448901	3.91366768092604e-27	1.15992459960702e-24	52.4105321365025
cg15647296	0.78394939447558	0.565262023411359	74.5069731951003	3.91551832334276e-27	1.15992459960702e-24	52.4100604966874
cg16678159	-0.934361463164869	0.324055540330068	-74.4924500740331	3.93166901321197e-27	1.16395274013862e-24	52.4059538566268
cg14658964	0.853740731107671	0.763882164615354	74.4857100204711	3.93918808938927e-27	1.16542196095617e-24	52.4040477053732
cg05205074	0.868047840694713	0.746349130063839	74.4555203114446	3.97305237240091e-27	1.1746785389762e-24	52.3955074687729
cg14592365	0.791239751078342	0.695763244229679	74.4284268637763	4.00370307183471e-27	1.18297360173698e-24	52.3878399170774
cg16725607	0.80640908413391	0.719050896431122	74.4228925871858	4.00999436866314e-27	1.18406511179871e-24	52.3862733222746
cg03750587	0.828040089205236	0.782527665497068	74.3742190550058	4.06577370040664e-27	1.19934820855122e-24	52.372489790634
cg07217824	0.834641611678217	0.593995246333484	74.3731447629375	4.06701395104336e-27	1.19934820855122e-24	52.3721854585683
cg26187205	0.876132934785383	0.733091022658979	74.3702816574011	4.07032128929051e-27	1.19954762702032e-24	52.3713743571027
cg04007841	-0.781034034919289	0.401705822502104	-74.3278618522487	4.1196541578476e-27	1.21330202009322e-24	52.3593530937028
cg18900591	-0.816652553730005	0.311202628315628	-74.3178585872068	4.13137859905413e-27	1.21596953976421e-24	52.3565172029375
cg07824636	0.795614711686516	0.788994891243586	74.2480248093605	4.2142075428152e-27	1.23954797473863e-24	52.3367080167351
cg12673499	0.840579485828656	0.784737767650479	74.2444856638483	4.21845129340845e-27	1.23999621481486e-24	52.3357035572781
cg02442305	0.812511096569597	0.615001473283179	74.2385013306153	4.22563722421668e-27	1.24130816165762e-24	52.3340050007606
cg15497006	0.790207004307983	0.736970379654871	74.23438483641	4.23058771097629e-27	1.24196216568654e-24	52.3328365139449
cg14145074	0.768000129243804	0.597169396899351	74.2122443520239	4.25731816932634e-27	1.24900510075777e-24	52.32655062337
cg21774136	0.861156322290105	0.742326608201433	74.1733514273731	4.3047030650404e-27	1.26209464590519e-24	52.3155036276719
cg13912307	0.908636033738697	0.780875237091627	74.1574244146045	4.3242666878668e-27	1.26701569772838e-24	52.310977965855
cg04225775	0.76141399142423	0.770444449130403	74.1281810286686	4.36042997136069e-27	1.27679102648879e-24	52.3026657080843
cg06520521	0.897114330875243	0.68444739689611	74.1254456422461	4.36382879190103e-27	1.27696610045931e-24	52.3018880088105
cg01719718	0.845096257509215	0.760958162244221	74.1204371070102	4.3700592765666e-27	1.27796903449614e-24	52.3004639485676
cg21195376	0.683920714637943	0.657789251407048	74.0997772424041	4.39585821276815e-27	1.28468956268149e-24	52.2945886935416
cg20886721	0.889731390828209	0.635001008472361	74.0866241748339	4.41236609896722e-27	1.28868791042931e-24	52.2908472961664
cg07813031	0.851407911386746	0.733477922536665	74.0703390351502	4.4328948991594e-27	1.29385474614325e-24	52.286213980237
cg13447080	0.830529548079692	0.750380847350305	74.0633977292916	4.44167537730782e-27	1.29558811341549e-24	52.2842387601317
cg05033369	0.78939668508639	0.549256651040171	74.0519495794633	4.45619664021091e-27	1.29899271754383e-24	52.2809806322124
cg06614257	-0.89541318120409	0.322838168663313	-74.0211048201163	4.49556920730321e-27	1.30963256057611e-24	52.2721995345915
cg04265972	0.785628316652582	0.723245829169962	73.9948320277472	4.52939300314545e-27	1.31864339978547e-24	52.264716884039
cg03752935	0.754214059260915	0.742181004465312	73.961595882352	4.57256362074403e-27	1.3303621444374e-24	52.2552468973344
cg05697726	0.662911703348578	0.646749579440423	73.9584182387519	4.57671358303437e-27	1.33072033778138e-24	52.2543412484097
cg12710152	0.784066371778106	0.687607660183617	73.9514563774603	4.58581947591901e-27	1.33251813719964e-24	52.2523569254609
cg01467417	0.828072902259554	0.745604336976627	73.9408622327015	4.59971269309136e-27	1.33570383051419e-24	52.249336912409
cg01218206	0.911051340057662	0.748317175966656	73.9301233027512	4.6138407666356e-27	1.33895362439009e-24	52.2462751471277
cg16795830	0.784742022438336	0.662660669716737	73.8989850999424	4.65506345373768e-27	1.35005723867274e-24	52.2373946377321
cg10476003	0.783760495074964	0.729378669066866	73.8868000067216	4.67129965061029e-27	1.35318449839623e-24	52.2339183855753
cg00741900	-0.559168178123945	0.172583372536596	-73.8864382454859	4.67178258971215e-27	1.35318449839623e-24	52.2338151701896
cg03109660	0.806912324216775	0.737096925657043	73.8738637188444	4.68860169026868e-27	1.35719390260977e-24	52.2302271465187
cg12251779	-0.775894645396641	0.25982108722086	-73.8711563002589	4.69223129459558e-27	1.35738272177606e-24	52.2294545232517
cg21188037	0.779765653377635	0.701909845732829	73.8635958936881	4.70238247083283e-27	1.35945668502054e-24	52.2272968271986
cg13531667	0.777715256213175	0.599756723105251	73.8554376372005	4.71336216273943e-27	1.3617673913907e-24	52.2249682395238
cg00037681	0.850870538504546	0.7867632848099	73.8397689413799	4.73452503869896e-27	1.36701539606918e-24	52.2204951861829
cg07992484	0.745218655682041	0.656069930368065	73.8320156243366	4.74503380469646e-27	1.36918250753112e-24	52.2182814112027
cg25922969	-0.895296585269589	0.226723545203312	-73.8154031634123	4.76763246950104e-27	1.37418214029919e-24	52.213537269731
cg23530239	0.823187343941622	0.752770314530883	73.8148485923874	4.76838881786608e-27	1.37418214029919e-24	52.2133788768711
cg15159247	0.848038506345961	0.78084827895201	73.8041470247459	4.7830087157335e-27	1.37752463903352e-24	52.2103221140616
cg12793123	0.722333948799493	0.710037823712104	73.7870335885314	4.80648577283516e-27	1.38341220245788e-24	52.2054328857563
cg09972881	-0.820003110996101	0.347313186620828	-73.7653508661234	4.83640459992856e-27	1.38967167041112e-24	52.1992364674724
cg04399632	0.80152959000887	0.711724610555042	73.7651984824239	4.83661555468219e-27	1.38967167041112e-24	52.1991929127625
cg19272720	0.749513990993369	0.660989414989187	73.7646478860016	4.83737786173246e-27	1.38967167041112e-24	52.1990355390312
cg04700292	-0.865333136526022	0.410964463399796	-73.7582038068742	4.84630912080916e-27	1.391360699791e-24	52.1971935711588
cg26680608	0.882629033108843	0.786606668181073	73.7460027952476	4.8632666019178e-27	1.39535045719342e-24	52.1937055705366
cg23027425	0.714957966728714	0.693469250062571	73.724577167633	4.8931953478155e-27	1.4030545226557e-24	52.1875789407491
cg21004490	0.773747648060612	0.718967530358013	73.7181529945992	4.90220659192195e-27	1.40475487575307e-24	52.1857415807665
cg03049501	0.809666435437031	0.717265958284011	73.7006249572098	4.92688181229029e-27	1.41093887376964e-24	52.1807275520117
cg14530275	-0.781387106047508	0.20119669153865	-73.6966832483297	4.93244867006805e-27	1.41156098206037e-24	52.1795998180565
cg05361273	0.726240717545703	0.686984722964398	73.6947039963376	4.9352464420702e-27	1.41156098206037e-24	52.1790335238515
cg25211093	-0.899095043598564	0.37860951541916	-73.6893979309323	4.94275503271248e-27	1.41282222380185e-24	52.1775152961858
cg05467676	0.853146610328568	0.604454662981119	73.678892793442	4.95765611167439e-27	1.41619360769015e-24	52.1745091052544
cg21429780	0.903019226962179	0.793949775204383	73.6666165978818	4.97512897598757e-27	1.41942815020802e-24	52.1709955125842
cg23318703	0.817345437927756	0.782550082471647	73.6665625563616	4.97520603635021e-27	1.41942815020802e-24	52.1709800438572
cg24049629	0.86413535873151	0.744225170379677	73.6634943636396	4.97958316789781e-27	1.41978846909086e-24	52.1701017908811
cg04275947	-0.834880811334297	0.261956299590026	-73.6587916743406	4.98629992539998e-27	1.42081499936819e-24	52.1687555954377
cg14331765	-0.854049760736041	0.164854366395103	-73.6399821292636	5.01326021794503e-27	1.42760491315635e-24	52.1633702288255
cg06518763	-0.842744591987981	0.304240969766799	-73.6350599286545	5.02034052300455e-27	1.42872874397191e-24	52.1619607058798
cg18983132	0.90975155658889	0.772681853952513	73.6295051922404	5.02834327073091e-27	1.43011352498997e-24	52.1603699270978
cg05110391	0.688099326840116	0.597781387758338	73.6037984643261	5.06555345258708e-27	1.43979830085348e-24	52.1530062778881
cg22802793	0.804181964636858	0.713135694633223	73.5569545674437	5.13410268233392e-27	1.45837305539119e-24	52.1395807506551
cg21882356	-0.830027674303764	0.266643410640749	-73.539182238057	5.16036343140636e-27	1.46491985804014e-24	52.1344847507611
cg20973735	0.80545367271392	0.75083303900177	73.5346187886186	5.16712914170821e-27	1.46592772059502e-24	52.1331760216073
cg02019487	0.839709062830152	0.748710589700562	73.522053426232	5.18580641997941e-27	1.47031157023185e-24	52.1295720083881
cg08368520	-0.887167090288616	0.326471418435664	-73.5168218141013	5.19360356879532e-27	1.47160708704131e-24	52.1280712739092
cg16344896	-0.835564462825578	0.303466994406791	-73.4749371941443	5.25647229169906e-27	1.48849582764504e-24	52.1160521239209
cg05626927	0.881926701328674	0.644012955643255	73.4702408183818	5.26357105611578e-27	1.48958080707247e-24	52.1147039957975
cg20191066	0.755367740814652	0.575604498579411	73.4499074637843	5.29442175827504e-27	1.49738202469924e-24	52.1088660838946
cg01413582	0.728729638604315	0.547691569071744	73.4318856591972	5.32192353648666e-27	1.50376509379569e-24	52.1036903772844
cg07598052	0.873081441025581	0.72736072019959	73.4307982800479	5.32358768481992e-27	1.50376509379569e-24	52.1033780473578
cg08120210	0.876763808343452	0.750232890646115	73.4152051466394	5.34751176838622e-27	1.50958767202784e-24	52.098898651492
cg00318947	-0.828300285130235	0.332124832855053	-73.4024306912812	5.36719511548506e-27	1.5142066368198e-24	52.0952282011373
cg00741695	0.888008248451926	0.712952982694376	73.3839173858029	5.39585582624168e-27	1.52135103880139e-24	52.0899075937046
cg20666585	0.786607669568396	0.746450087589667	73.3753027868292	5.40924679586461e-27	1.52418399672598e-24	52.0874313163831
cg18216249	0.842645532742732	0.666680645256072	73.3601911655415	5.43282118675432e-27	1.52988110392413e-24	52.0830867008483
cg09076123	0.748041468064563	0.672118661367514	73.3431171077378	5.45958649779441e-27	1.53646918531447e-24	52.078176714888
cg07787634	0.863086400562535	0.787327243843069	73.2417107963291	5.62142216721182e-27	1.58103798905215e-24	52.0489897684041
cg21055554	0.762021827099333	0.567548146293708	73.1710942091838	5.73708125507326e-27	1.61257257398301e-24	52.0286389119259
cg13812731	-0.813234608257437	0.296262044937476	-73.1683034139648	5.74170300985283e-27	1.61287727616882e-24	52.0278342012547
cg14741888	0.668457300808231	0.493276040236316	73.1383287599389	5.7915896624442e-27	1.62588894273703e-24	52.0191890761481
cg05877550	-0.800094541278781	0.377828477079112	-73.1285982026887	5.80788157912104e-27	1.6294592558382e-24	52.0163818173786
cg22900266	0.715287400323645	0.766934812573748	73.121215384532	5.8202746764144e-27	1.63193199737029e-24	52.0142516097866
cg06004017	-0.842196311127106	0.311884895437934	-73.1180637237411	5.82557361159498e-27	1.63241380778259e-24	52.0133421717853
cg17606183	0.894830470491949	0.755191929063567	73.1115482052161	5.83654427312523e-27	1.63448335353841e-24	52.0114619300071
cg01756756	0.727953553770128	0.55349183836065	73.088524572775	5.87548445577909e-27	1.64437821868278e-24	52.0048163398085
cg22692843	0.894492393984409	0.789387306532811	73.0772433022598	5.89466382493822e-27	1.64873385547705e-24	52.0015592625066
cg15436385	0.668038759652865	0.719657670005119	73.0640787471416	5.91712788700838e-27	1.65400231451011e-24	51.9977577634821
cg23250700	0.813405686844161	0.770488696780291	73.0212540922116	5.99082619109071e-27	1.67357694165451e-24	51.9853862526271
cg04257105	-0.476236313931478	0.180092124797461	-72.9890840255085	6.04682048209114e-27	1.68818489037977e-24	51.9760875527797
cg17846127	-0.912277943073165	0.302926854352638	-72.986313892353	6.05166765149585e-27	1.68850416095072e-24	51.9752866433401
cg09517873	-0.792426652526303	0.229085018847091	-72.9569943444021	6.10322100091168e-27	1.70184678074963e-24	51.966807667648
cg18245281	0.760404724291636	0.725808790741146	72.9471530677209	6.1206280848656e-27	1.70565742675494e-24	51.963960823432
cg21873674	0.758392440316866	0.592719853860072	72.9412640078371	6.13106940702282e-27	1.70752342905056e-24	51.9622570615033
cg08188779	0.841760068974259	0.592450378458748	72.9385272429599	6.13592804554366e-27	1.70783330600965e-24	51.9614652383103
cg09980384	0.855489911356673	0.724158724481505	72.9308586972917	6.14956366793621e-27	1.7105231597619e-24	51.9592463406792
cg06305609	0.783890678171923	0.668407496029863	72.9288750690883	6.15309596633e-27	1.7105231597619e-24	51.9586723357331
cg15194531	-0.925326921750215	0.227250614208637	-72.9112447526199	6.18458423256545e-27	1.71822900516082e-24	51.953569886673
cg03291024	0.804257492698639	0.640659457800395	72.9025792083944	6.20012294928247e-27	1.72149698770242e-24	51.951061472983
cg10027639	0.896558623775887	0.782579216424415	72.8737217653529	6.25216437331729e-27	1.73420032895597e-24	51.9427057866248
cg09683440	0.85081767552606	0.777553391869312	72.8710577634109	6.25699163056369e-27	1.73420032895597e-24	51.9419342430739
cg06690168	0.684736464749117	0.637704496233485	72.8708950405417	6.25728661607023e-27	1.73420032895597e-24	51.941887114574
cg06498520	0.861577387201282	0.650125923295594	72.8519908477573	6.29165561168972e-27	1.74266628792555e-24	51.936411225415
cg27614178	0.912822378411532	0.640369295148514	72.8343343646344	6.32393472883131e-27	1.75054346218669e-24	51.9312953656529
cg12742432	-0.860201412272165	0.184736886420593	-72.829932415842	6.33200922705591e-27	1.75171500406982e-24	51.9300197184925
cg03069098	-0.866121267129026	0.348279582448626	-72.8198110419078	6.35061584153922e-27	1.75579700928814e-24	51.9270863143233
cg10639435	0.803401916110561	0.712709153641714	72.7976732632135	6.39151261504695e-27	1.76603304019761e-24	51.9206687450677
cg03820795	0.715580684700432	0.614528003168023	72.7902040214329	6.40537323945346e-27	1.76879086226483e-24	51.918502993777
cg19304003	0.857201016212587	0.710802323268484	72.7842994831338	6.41635252460734e-27	1.77075016918507e-24	51.9167907674457
cg27117828	0.781781785478529	0.586590950501411	72.765598052212	6.4512574133989e-27	1.77930596935432e-24	51.9113666449205
cg06879394	0.868345882305087	0.766314231139751	72.7620532498682	6.45789591736928e-27	1.78002476562638e-24	51.9103383481016
cg19440734	0.799542285714955	0.764401221351338	72.7600384904157	6.46167223160636e-27	1.78002476562638e-24	51.9097538708412
cg12126686	0.782155668439908	0.695986037508836	72.7405046379235	6.49840512172839e-27	1.78906272889323e-24	51.9040862355066
cg16269755	-0.852028424227792	0.247779254751849	-72.7138513835011	6.54887889728469e-27	1.80187047559509e-24	51.8963502900548
cg03459656	0.795375994087832	0.726413379580485	72.6956813057901	6.5835230840122e-27	1.81031001763088e-24	51.8910747767178
cg21554861	0.766593168403105	0.618005711620559	72.6878261400323	6.59855958414676e-27	1.8131011199373e-24	51.8887936606856
cg07038187	-0.839336945585972	0.397597235207595	-72.6862258966636	6.60162720514117e-27	1.8131011199373e-24	51.8883289222292
cg19052164	0.85168813836929	0.704365152761569	72.6749491906383	6.62328670868244e-27	1.81795463176123e-24	51.8850536572214
cg06705237	-0.824359727272764	0.367519079472499	-72.655160884352	6.66147472289131e-27	1.8273363062054e-24	51.8793049100566
cg14797990	0.916976027231938	0.776430310754418	72.6443262605488	6.68248127550209e-27	1.83199641510172e-24	51.8761566006716
cg19736900	0.71630881773537	0.737348836739132	72.632901226072	6.70470768185313e-27	1.83698514377023e-24	51.8728361804554
cg04470054	0.909916623036657	0.654177778023883	72.6296619608814	6.71102346279129e-27	1.83761123538809e-24	51.8718946606805
cg07475654	0.727254603480201	0.536799645907718	72.6144219532821	6.74082148198583e-27	1.84466261815856e-24	51.8674644142947
cg13395086	0.764534702266068	0.753429945192558	72.5959697843004	6.77708558092291e-27	1.85347395752763e-24	51.8620990516595
cg26108976	0.800060370491349	0.645642225273893	72.5936035316728	6.78175073886987e-27	1.85363787731305e-24	51.8614109064337
cg26112797	0.873162209895629	0.772565331586636	72.5818552446776	6.80496277745899e-27	1.85886793281685e-24	51.8579939519159
cg09946623	0.825914741426451	0.730096006884148	72.5378248848028	6.89269984788253e-27	1.88170705847193e-24	51.8451825289896
cg17679604	0.816344913955219	0.623312806688713	72.5270086065786	6.91443357838374e-27	1.88651071976118e-24	51.8420340523152
cg14036402	0.759379572129095	0.728395035403566	72.5008945428024	6.96720223159637e-27	1.89977103433439e-24	51.834430498043
cg12643502	0.886837241661365	0.768913744797321	72.4916814497956	6.98591959021064e-27	1.9037361628051e-24	51.8317472425318
cg22145559	0.786554668186506	0.726973812883363	72.4853114276134	6.99889173332385e-27	1.90613185790901e-24	51.8298917979631
cg24021846	0.861463974615074	0.735199770823296	72.475952558008	7.01799623824729e-27	1.9101938298384e-24	51.8271654494068
cg05819223	0.882895562902286	0.745216575444094	72.4614915217265	7.04762336395526e-27	1.91711334597902e-24	51.8229520313305
cg19340390	0.873534861201308	0.75543730927441	72.4561580766122	7.05858331776095e-27	1.9189497438285e-24	51.82139783066
cg11786338	0.854504098132508	0.743951950217804	72.4312260280543	7.11005459078269e-27	1.93179081554454e-24	51.8141308284907
cg19617213	0.922676176973778	0.791724349349154	72.4138755642909	7.14610575285842e-27	1.94042946622137e-24	51.8090720526682
cg26671477	0.929551593308659	0.774013049859722	72.3743374586145	7.22897572556452e-27	1.96176328752507e-24	51.7975392563468
cg23963984	0.798676166524895	0.578915643084619	72.3543239344473	7.27130607858934e-27	1.97207683182015e-24	51.7916989526462
cg09523782	0.739002604568691	0.761701378636108	72.3086382734639	7.36891056364789e-27	1.99736029433574e-24	51.778360516862
cg25468516	0.729526068051175	0.686105337466622	72.3023773530721	7.38239311293366e-27	1.99982581349827e-24	51.7765318621109
cg06073417	0.693387305436382	0.571496949871236	72.2537447697923	7.48800426786377e-27	2.02723041909844e-24	51.7623216987148
cg12573002	0.723283738473869	0.616175155028254	72.2487869114189	7.49885931584177e-27	2.02896436242458e-24	51.7608724603051
cg12281446	0.825137499386024	0.61530018464115	72.2389330692295	7.52048288310647e-27	2.03360815613112e-24	51.7579917510747
cg12942161	0.810942785149826	0.69673172995002	72.2359173928672	7.52711361322471e-27	2.03419464576483e-24	51.7571100520702
cg21572897	0.799679958538684	0.699705519858138	72.215935528778	7.57120374847824e-27	2.04489780863076e-24	51.7512669116763
cg00045607	0.750887822254058	0.685360311445093	72.2028380907225	7.60024998215777e-27	2.05152751294585e-24	51.7474359823902
cg03860768	0.820738098854616	0.724526313861047	72.1936838646805	7.62062059405265e-27	2.05580895564174e-24	51.7447579753553
cg12616941	-0.935045575159341	0.355228320383987	-72.1912974378108	7.62594042289292e-27	2.05602749745778e-24	51.7440597819983
cg01537445	0.830099368188774	0.741468806932043	72.1503502234792	7.71782830205632e-27	2.07957157280762e-24	51.7320760306184
cg18571045	0.78525703508116	0.803312897882573	72.1171677148136	7.79314185631892e-27	2.0986245148933e-24	51.7223593339748
cg23207542	0.761551728553459	0.612363761693717	72.1108310076319	7.80761142256753e-27	2.10127988409844e-24	51.7205032330722
cg22262704	0.756823255455424	0.601317226486901	72.0940179252503	7.84613977998241e-27	2.11040329621934e-24	51.7155776166772
cg01291088	-0.750855500497716	0.317158745372113	-72.054789743646	7.93681000288365e-27	2.13353245779168e-24	51.7040803723408
cg20781880	0.754669133292924	0.715769147570443	72.0260236724404	8.00399536343748e-27	2.15032500067459e-24	51.69564513266
cg08045906	-0.944472082124171	0.260931586742629	-72.015375493352	8.02901577173045e-27	2.15577654916939e-24	51.6925217834992
cg20114524	0.814514806077858	0.717244042083141	71.9903261465517	8.08819857717598e-27	2.17038882479123e-24	51.6851722826699
cg16884222	0.725622844195986	0.534160945488434	71.9800644919236	8.11257497908211e-27	2.17564944630196e-24	51.6821607066072
cg21250232	0.908283686767971	0.796732983418669	71.9727480337711	8.13000207657818e-27	2.17904129731497e-24	51.6800131995662
cg09561830	0.842635315691618	0.772947193053902	71.9369407485035	8.21585868139117e-27	2.20075918415573e-24	51.6694997409498
cg01415937	0.809348393519923	0.557587812709107	71.8923348543443	8.32414184310533e-27	2.22845537738705e-24	51.656394996551
cg01797036	0.785146744728033	0.749897971833073	71.8791333979173	8.35647484131969e-27	2.23579838316083e-24	51.6525148634609
cg03234557	0.768017346813376	0.783601403572498	71.8736056565044	8.37005241333784e-27	2.23811112129322e-24	51.6508899375115
cg09045196	0.657495353757803	0.616364934671504	71.8716192846902	8.37493709926571e-27	2.23811112129322e-24	51.6503059939061
cg15268191	0.895506813250424	0.788588894772113	71.8392209963081	8.45503043702165e-27	2.25819152111455e-24	51.6407792476742
cg04587220	-0.869494615434514	0.179843585408061	-71.8324539620217	8.47186055646196e-27	2.2613617952556e-24	51.6387888095537
cg02858512	0.709343754518262	0.537905045113822	71.8303185959792	8.4771786487464e-27	2.26145729534814e-24	51.6381606764464
cg08528170	0.719874905109828	0.54142640013405	71.8250144273988	8.49040371871852e-27	2.26366079497132e-24	51.636600330317
cg21578541	0.682004094995693	0.663146857275772	71.7988154036765	8.55604425936195e-27	2.279828251482e-24	51.6288914455241
cg13758186	0.788356688657851	0.624655172744986	71.796505845629	8.5618561868319e-27	2.28004430732391e-24	51.6282117281352
cg01167556	0.74634641511067	0.689608762636669	71.7801540197168	8.60312343767177e-27	2.28969644277229e-24	51.6233986082772
cg14088811	0.80078257416401	0.71015777181523	71.7735632488934	8.61981546243374e-27	2.29280050611328e-24	51.6214582964188
cg18430152	-0.809227461045109	0.337788116183517	-71.763601135083	8.64511026393872e-27	2.29696800178494e-24	51.6185251018121
cg01269514	0.632455977273647	0.547123590621823	71.7634244324759	8.64555963032825e-27	2.29696800178494e-24	51.6184730704201
cg27538859	0.770600224310252	0.738042959869981	71.7500531129518	8.67963482224188e-27	2.30467810821683e-24	51.6145353851484
cg25569396	0.751873226545437	0.714683455874017	71.7391766993986	8.70745574634881e-27	2.3107195281245e-24	51.6113318341371
cg15139596	0.793950805035963	0.693818616927948	71.7370995474114	8.71277953089366e-27	2.31078726930176e-24	51.6107199678578
cg21483311	0.791764031605621	0.787625507684386	71.7336838370085	8.72154148014555e-27	2.31176626524021e-24	51.6097137610995
cg01370294	0.854579332850753	0.783080801290719	71.7276203541747	8.73711820311248e-27	2.31338560920564e-24	51.6079274409081
cg02952809	-0.810878354085037	0.276984862821698	-71.7262562543668	8.74062650536109e-27	2.31338560920564e-24	51.6075255505672
cg17219326	0.877327843863872	0.626075755322647	71.7253493286424	8.74295982657864e-27	2.31338560920564e-24	51.6072583480404
cg05549575	0.669029910171499	0.679579186606326	71.7234115081521	8.74794759990024e-27	2.31338560920564e-24	51.6066874064528
cg20217872	0.845829244593479	0.607269178848677	71.6936685688851	8.8248781298899e-27	2.33237692069455e-24	51.5979221315479
cg06518838	0.923782727739458	0.809135084750056	71.6474016163359	8.94595927317459e-27	2.36300828055216e-24	51.5842794105003
cg24723883	0.649214439041186	0.643780357405833	71.6085381545785	9.04900933213507e-27	2.38884414858929e-24	51.5728124065841
cg16385758	0.809729741616179	0.746345402911189	71.5931225211979	9.09022889341724e-27	2.39670592365651e-24	51.5682620292893
cg07522970	0.86644159345357	0.691446485206237	71.5913388278089	9.09501094958249e-27	2.39670592365651e-24	51.5677354515302
cg10315334	0.801428294481253	0.732521519154388	71.5909185006893	9.096138223933e-27	2.39670592365651e-24	51.5676113614878
cg18179039	0.830441231385759	0.764726913646586	71.5895468586526	9.09981784529715e-27	2.39670592365651e-24	51.567206416366
cg13339825	0.815850908555998	0.700207909473778	71.5615551872789	9.17525081932407e-27	2.41517817611896e-24	51.5589407035098
cg12291654	-0.900199373798654	0.368134503083055	-71.5143331431406	9.30399401320645e-27	2.44630648809792e-24	51.5449885099944
cg16505233	0.85835131979673	0.75169912667869	71.5142440589104	9.30423866631965e-27	2.44630648809792e-24	51.5449621798371
cg12691994	0.759315467835709	0.704370295874164	71.4919131741749	9.36577922368912e-27	2.46106766909055e-24	51.5383608415508
cg24142603	-0.921156028025622	0.325343420057686	-71.4760991267676	9.40961802355264e-27	2.47116299142735e-24	51.5336846310389
cg16258657	0.877893903836387	0.79560780446978	71.4368984066713	9.51921692188627e-27	2.4985067281849e-24	51.5220881734141
cg22065124	-0.892122813130983	0.376921577179368	-71.4173311098549	9.57442322589997e-27	2.51155080144997e-24	51.5162971574648
cg12732155	0.683102192768142	0.65574655053272	71.413071686142	9.58648494081077e-27	2.51326874604085e-24	51.5150363380422
cg23508887	0.765707185331938	0.686751762314354	71.3854169658605	9.66518475774858e-27	2.53244504764664e-24	51.5068483730855
cg00099835	0.813963508163177	0.577159684125286	71.381300342341	9.67695756429616e-27	2.53407336194041e-24	51.5056292373673
cg23200218	0.870736647540673	0.685485365869013	71.3776571503384	9.68738896475816e-27	2.53534873876171e-24	51.5045502448866
cg00806644	0.885004805644677	0.755306742514042	71.3666845819077	9.71887745037955e-27	2.54213047527398e-24	51.5013001757243
cg05364072	-0.853154231823682	0.396152831878966	-71.3493155657208	9.76894137832493e-27	2.55376035767897e-24	51.4961543803736
cg00540464	0.805157255953827	0.764016561953202	71.3469224287593	9.77586041913708e-27	2.55410459810246e-24	51.4954452767771
cg03176550	0.83401249304133	0.760037928866821	71.3274190914556	9.83244015139078e-27	2.56741568695336e-24	51.4896653421603
cg05118960	-0.910720834221463	0.235317620176989	-71.3036131994442	9.90196671301481e-27	2.58409023705242e-24	51.4826080091773
cg07768107	0.812457742711164	0.697591914598896	71.246113154818	1.00720307083424e-26	2.62696768892472e-24	51.4655514541222
cg05508639	-0.804932383690355	0.237692224323152	-71.2339221366104	1.0108478564937e-26	2.63496653089791e-24	51.4619332586369
cg08539872	0.914036423855858	0.648991395246447	71.2177646201189	1.01569981073713e-26	2.64610114693238e-24	51.4571368099081
cg06626168	-0.89847808631522	0.338722243778201	-71.2111937153717	1.01767996202827e-26	2.64974569667795e-24	51.4551858647428
cg16406967	-0.954148134743382	0.325303220821897	-71.1827617113502	1.02629468157036e-26	2.67065073216177e-24	51.4467419775773
cg14160518	-0.926979753132299	0.218888317850748	-71.1049287302352	1.05027043896728e-26	2.73148200701411e-24	51.4236081186182
cg11843304	0.834785041562725	0.755378406068159	71.0900850162266	1.0549091155783e-26	2.74134716861008e-24	51.4191931067078
cg25950638	0.774014103750255	0.729766668720886	71.0883411942861	1.0554554681024e-26	2.74134716861008e-24	51.4186743711352
cg00785980	-0.848673502275098	0.288685279695584	-71.087026639402	1.05586752387078e-26	2.74134716861008e-24	51.4182833207814
cg20079298	-0.95607927896304	0.238582081675603	-71.0766019995829	1.05914116482966e-26	2.74828143686677e-24	51.4151819502212
cg01570480	-0.907796339522278	0.37317076723847	-71.0675696388211	1.06198618208071e-26	2.75409624728338e-24	51.412494391717
cg01791634	0.833917667444016	0.761189283629725	71.0500387591103	1.06753092642922e-26	2.76690178890474e-24	51.4072770675908
cg25693349	0.760765739669896	0.766249662645209	71.0356334755955	1.07210977716096e-26	2.77719073014462e-24	51.4029889066145
cg07589342	0.828867434616327	0.598322992918697	71.0258337027202	1.07523647322615e-26	2.7837084639894e-24	51.4000711773083
cg11958644	0.868519794382228	0.810789481714362	71.0049575599999	1.08192904843319e-26	2.79944536022233e-24	51.3938541855379
cg23033845	-0.806783709594698	0.373371461525844	-70.9899589456531	1.08676429160581e-26	2.810361362371e-24	51.3893863274986
cg09009070	-0.863043721253091	0.348615591820899	-70.9837664140439	1.08876722977634e-26	2.81394482838624e-24	51.3875413703396
cg18845433	0.762852084738572	0.714928824531303	70.9734527652656	1.09211170281208e-26	2.82098949818161e-24	51.3844682130495
cg12676534	-0.914122318504211	0.315396577209835	-70.9621069756968	1.09580330284215e-26	2.82892233181633e-24	51.3810869530808
cg07362569	0.739500650386896	0.556136010512205	70.9510207203187	1.09942307947873e-26	2.83666087246829e-24	51.3777824766377
cg09276998	0.786788039758325	0.570354409521515	70.9437551081653	1.1018021658857e-26	2.84119132041261e-24	51.3756165163333
cg26730763	0.715332296976923	0.545966248258367	70.9378275476579	1.10374710671937e-26	2.84391259603827e-24	51.3738492672058
cg19728345	0.796182139349438	0.661045263647212	70.9367378677589	1.10410504156253e-26	2.84391259603827e-24	51.3735243715856
cg22043118	0.875311444688128	0.793214643869309	70.9348157648823	1.10473670453266e-26	2.84393286822974e-24	51.372951270176
cg11753750	0.6830843749487	0.717839972878228	70.9319341282277	1.10568440915829e-26	2.84476624706183e-24	51.3720920392351
cg13097090	-0.845047972899248	0.262523311910921	-70.9108494823676	1.11264462044159e-26	2.86105927188677e-24	51.3658039885335
cg04729004	-0.845887059313261	0.321415393042165	-70.8929063679263	1.11860391522452e-26	2.87476161775654e-24	51.3604512469852
cg20821800	0.817792374896766	0.635017009142534	70.8840184500211	1.1215681514081e-26	2.88075569525896e-24	51.3577992868379
cg26929394	0.733319616063126	0.543966268378173	70.8544771176229	1.13147980583778e-26	2.90457746778999e-24	51.3489822258833
cg11644815	0.582610068350736	0.450042040660573	70.8363485423651	1.13760764275624e-26	2.91866460556555e-24	51.3435695158423
cg15770702	0.809040642414034	0.58229138374583	70.8229297252475	1.14216585591331e-26	2.92871111006432e-24	51.339562053368
cg13603533	0.825902503013322	0.724444175559667	70.7967354864349	1.15111891238868e-26	2.94887249514657e-24	51.3317369188372
cg14522298	0.824003982077097	0.733847251379118	70.7952111860555	1.1516421675408e-26	2.94887249514657e-24	51.3312814610592
cg27641628	0.828505836781387	0.662359792595052	70.7942594253165	1.15196901008007e-26	2.94887249514657e-24	51.330997071578
cg02726377	-0.900975811426571	0.248266655006641	-70.770286951633	1.16023346706037e-26	2.96836161597919e-24	51.3238326534497
cg05482603	0.791197834292236	0.745623017611641	70.7636355477401	1.16253750818235e-26	2.97258819604833e-24	51.321844350491
cg07366670	0.716541018244446	0.565131554235649	70.7460786399818	1.16864224783168e-26	2.98652291036402e-24	51.3165951005115
cg12535569	0.708345457356634	0.723312529038054	70.7114924409892	1.18076666059428e-26	3.01581696488257e-24	51.3062502457796
cg12360424	0.672787293122615	0.497207103892159	70.7046205151741	1.18319130160045e-26	3.02031772851433e-24	51.3041941797108
cg17169037	-0.789436316619771	0.347329735122664	-70.6692054332051	1.19576982842528e-26	3.05071864844639e-24	51.293594647722
cg03669394	0.829831238579532	0.766019875515484	70.6655902738982	1.19706169209873e-26	3.05230646557457e-24	51.2925123295324
cg07639900	-0.765047823219312	0.440691501632128	-70.6559097452346	1.20052819338154e-26	3.05943436917037e-24	51.2896138477565
cg19021985	0.813368983071677	0.823734646686711	70.6221114902561	1.21271364667924e-26	3.08876133328229e-24	51.2794908385409
cg07262335	-0.811861260125454	0.302417781580241	-70.6160902180485	1.21489808130656e-26	3.09240970484926e-24	51.2776868433293
cg21544415	0.779954158785153	0.748359202072738	70.6144257248642	1.21550266304531e-26	3.09240970484926e-24	51.2771881258635
cg05239310	0.791814417246472	0.595201749623893	70.6041286353369	1.21924980867489e-26	3.10021294073045e-24	51.2741026181371
cg23338195	0.888115041035536	0.749299070674185	70.5476773205332	1.24000865492231e-26	3.15123938609605e-24	51.2571784544381
cg26690127	0.907904025634915	0.781520661229724	70.5155871251132	1.25197384457783e-26	3.1798740695347e-24	51.247551281583
cg12044923	0.829033688314835	0.72653024065779	70.4729860765212	1.2680451793175e-26	3.21890020992563e-24	51.234763529291
cg13430450	-0.848200348660557	0.31778107088271	-70.4367936597998	1.28186853051171e-26	3.25217964243514e-24	51.2238929489307
cg21735491	0.783757822338128	0.552483765004323	70.4109162848987	1.29184882150472e-26	3.27567739828818e-24	51.2161168598596
cg10920224	0.919329091674708	0.81988643022012	70.3994658332809	1.2962909221673e-26	3.28488586625198e-24	51.2126750453412
cg11479568	0.58686840183761	0.666372400839824	70.397843858231	1.29692144485832e-26	3.28488586625198e-24	51.2121874580346
cg27226320	0.761559566946496	0.671185329435654	70.3957980944629	1.29771716809911e-26	3.28507625823469e-24	51.2115724569593
cg25367691	0.9171158849581	0.633070774471881	70.3903458265911	1.29984038765182e-26	3.28862503404186e-24	51.2099332927638
cg07260541	0.801760313002174	0.679788755665448	70.3828779583734	1.30275442554337e-26	3.29416955157781e-24	51.2076879388864
cg07156249	0.871987079168849	0.750818680389908	70.3648952498778	1.30979956154871e-26	3.31014810479862e-24	51.2022800503817
cg14525247	-0.799873104623844	0.397554187459886	-70.3512547998828	1.31517011731561e-26	3.32187926972498e-24	51.1981770052207
cg10732871	0.761499867744837	0.619131296499531	70.3449234329372	1.3176707502793e-26	3.32635255680973e-24	51.1962722402706
cg21406271	-0.871567525507322	0.38587248399692	-70.3416162868286	1.31897891752992e-26	3.32781227609887e-24	51.1952772260401
cg21828233	0.867044313474562	0.781775463662097	70.3155273933693	1.32934637551748e-26	3.35211452468017e-24	51.187426149864
cg25685983	0.65790605612627	0.513729888023775	70.3061527012251	1.33309258895151e-26	3.35970283155822e-24	51.184604206254
cg01726273	0.875000093679476	0.639815400965539	70.2893368752176	1.33984006983409e-26	3.37484246540364e-24	51.1795413391465
cg03622263	0.804306030954565	0.695301350357566	70.2838172785766	1.34206263783278e-26	3.37733754945747e-24	51.1778792287277
cg09207077	0.786787128449417	0.710848065367155	70.2816629534757	1.34293116383445e-26	3.37733754945747e-24	51.177230460952
cg07837534	0.833716584383397	0.676724273493643	70.2813608386676	1.34305300984106e-26	3.37733754945747e-24	51.1771394783813
cg14535274	0.851259879988221	0.641655420968597	70.2783410405596	1.34427156171043e-26	3.37853830043772e-24	51.176230036106
cg26811705	-0.837262568015087	0.176202920583429	-70.2667705525348	1.34895122119743e-26	3.38733060746145e-24	51.1727450793526
cg02641539	0.730612173108201	0.587378648999349	70.2660187930984	1.34925585820666e-26	3.38733060746145e-24	51.1725186328828
cg14145159	0.845701713529036	0.689714780807519	70.2436741792802	1.35834357821162e-26	3.40826868873121e-24	51.1657867540656
cg00015530	0.653650112295625	0.731544198971631	70.2329033008778	1.36274704349329e-26	3.41743676897154e-24	51.1625409324973
cg04091927	0.827332530770152	0.748226220868566	70.2308909912917	1.36357139301105e-26	3.41762415496243e-24	51.1619344604135
cg02580626	0.677694115282268	0.716743940003606	70.2221399851124	1.36716234939228e-26	3.42474168522765e-24	51.1592968551698
cg09249494	0.749325796719949	0.530513415113034	70.207797812485	1.37306905564689e-26	3.43764916617228e-24	51.1549732747096
cg04872689	0.833903467479304	0.719448591218892	70.175183375825	1.38660072693209e-26	3.46946300226148e-24	51.1451378149579
cg02016764	0.885016163157452	0.778180123252678	70.1735114368851	1.38729816260285e-26	3.46946300226148e-24	51.1446334797904
cg13320202	-0.855159109920579	0.251395187824467	-70.1650244163448	1.39084412240032e-26	3.47642403422988e-24	51.1420731972467
cg02415661	0.792298588158203	0.606131766669394	70.1556117332112	1.39478793388813e-26	3.4843713256928e-24	51.1392332802785
cg20398399	0.742847953852033	0.623803535408093	70.1395352297427	1.40155091299393e-26	3.49934872257976e-24	51.1343818630047
cg00920892	0.790450319869512	0.795254123865619	70.1314697337425	1.40495678817795e-26	3.50593239900498e-24	51.1319474824765
cg16117781	0.8480277201306	0.821127695602213	70.1248467729638	1.40775999261884e-26	3.51100578903094e-24	51.1299482722543
cg05965387	-0.911894632382341	0.288912637520406	-70.1128927191804	1.41283444481508e-26	3.52173511063774e-24	51.1263393017506
cg26430059	0.788604079364607	0.557108829228096	70.0865451366366	1.42408663838564e-26	3.54784338418796e-24	51.1183825384506
cg00151251	0.841140789756219	0.701384413917312	70.0787028288492	1.4274539222216e-26	3.55429010202102e-24	51.1160136019993
cg01758575	0.758716074184377	0.711858216694228	70.0632598210899	1.4341091432202e-26	3.56891211509565e-24	51.1113478786712
cg22595391	0.616156159505525	0.637758473243426	70.0506648428543	1.43956104544117e-26	3.57901810417146e-24	51.1075417985858
cg12614090	0.709725686561223	0.596611969033124	70.0502519814797	1.4397401248164e-26	3.57901810417146e-24	51.1074170234374
cg22691524	-0.856135438825657	0.291614085772592	-70.0388572346651	1.44469183340582e-26	3.58937032026184e-24	51.1039729859768
cg18680977	-0.98116671081383	0.317344907797798	-70.0369326401426	1.44552994506406e-26	3.58949649920564e-24	51.1033912220121
cg08005692	0.869729326214431	0.821106980687372	70.0234938152035	1.45139641545115e-26	3.60210201289239e-24	51.0993284722718
cg03505654	0.87431823962394	0.764071025860928	70.0071827807614	1.45855020028747e-26	3.61788695219292e-24	51.0943962863311
cg27624319	-0.821869928251128	0.264917801270566	-69.9946638596021	1.46406585489068e-26	3.62959360469391e-24	51.0906099346339
cg01068601	-0.873358430311507	0.247123751070258	-69.9920768080469	1.46520839242882e-26	3.63045194669688e-24	51.08982738932
cg03478610	0.897155314024837	0.644638621161542	69.9725303176238	1.47387107406691e-26	3.64993243551247e-24	51.0839138565096
cg27064337	0.814319459853923	0.59735028924062	69.9608802942943	1.47905966114949e-26	3.66079310594279e-24	51.0803884511888
cg00762678	0.666017646219505	0.604840219738246	69.9458872575694	1.48576528885706e-26	3.67539475226708e-24	51.07585049041
cg05693489	0.659832276571178	0.664540145171115	69.9405376769224	1.48816558407654e-26	3.67915151941989e-24	51.0742310732527
cg00533990	0.86759601292682	0.802173182586663	69.9389072827061	1.48889793014624e-26	3.67915151941989e-24	51.0737374962562
cg24073393	-0.79986976661277	0.321979748483497	-69.9026926928474	1.50526257243805e-26	3.71757453629595e-24	51.062770892587
cg01623438	0.719113799849391	0.65804720300629	69.8850687533392	1.51329449286468e-26	3.73538761365423e-24	51.057431753151
cg02520707	-0.792789910320913	0.377045271688318	-69.8831690106958	1.5141629552285e-26	3.73550883613757e-24	51.0568561432997
cg03684062	0.671107715449246	0.704018875391019	69.8726788229941	1.51896792239026e-26	3.74533621144912e-24	51.05367738085
cg26603656	0.782691378898642	0.579801321264305	69.8658760295986	1.52209243184122e-26	3.75101167892286e-24	51.0516157075864
cg08145373	0.744452425608076	0.78853374518756	69.8568881938773	1.52623084865034e-26	3.75917831554929e-24	51.0488914986373
cg19695507	0.805990309248845	0.778660308496302	69.8505962907258	1.52913494191962e-26	3.7627021636203e-24	51.0469842015367
cg03437770	0.664886840996858	0.742420754515394	69.8484407948172	1.53013116347767e-26	3.7627021636203e-24	51.0463307524788
cg13816042	0.80348270011689	0.763545761241274	69.8484271201581	1.53013748576518e-26	3.7627021636203e-24	51.0463266068703
cg14189583	0.714595642979992	0.72088059940555	69.8434248080044	1.53245207084677e-26	3.76636239148114e-24	51.0448100478312
cg01813071	0.900689041688115	0.671747177362781	69.8396327559879	1.53420910739575e-26	3.76864910642671e-24	51.0436603275443
cg16664472	0.766596717581085	0.670750317771543	69.832514024425	1.53751325023306e-26	3.77473164196959e-24	51.0415018030921
cg10511332	-0.933717261978589	0.359174260718495	-69.827885947538	1.5396653570787e-26	3.77798080164558e-24	51.0400983620784
cg18160135	0.843855798817517	0.628837950393387	69.8152199647076	1.54557132137981e-26	3.79043260425104e-24	51.0362569555129
cg01436254	0.749923170992553	0.739972948690281	69.8079483246592	1.54897269489875e-26	3.79673194264134e-24	51.0340512355667
cg09672233	0.713794712852346	0.702730568907461	69.7979894621196	1.55364376215012e-26	3.80613502204116e-24	51.0310299949403
cg11732226	0.857871818603612	0.760131574669002	69.7615971931222	1.57083885439495e-26	3.8461930295768e-24	51.0199856580719
cg08923160	0.741189059087665	0.744697338623035	69.7566262518558	1.57320301065329e-26	3.84790778143401e-24	51.0184765948984
cg13058623	0.787009930957756	0.583489410150499	69.7565754416528	1.57322719497115e-26	3.84790778143401e-24	51.0184611694957
cg07874386	0.823592394831198	0.593578862138673	69.7502510255142	1.57624049207355e-26	3.853210738559e-24	51.0165410540703
cg08974527	0.867109746945615	0.763241058158667	69.7287445404578	1.58653264827999e-26	3.87629206686671e-24	51.0100102085682
cg04181214	0.733544767692952	0.688756931550893	69.7218547500044	1.58984469197436e-26	3.88230366104997e-24	51.0079175375389
cg22325572	0.863934925601361	0.760897837614332	69.7144385222843	1.59341789454225e-26	3.88894621146017e-24	51.005664720815
cg16281534	0.854079306651752	0.70022625913423	69.6968452123048	1.60192817719843e-26	3.90761046109765e-24	51.0003193968381
cg01787559	0.690372653186256	0.686128884877717	69.6950908653362	1.60277939993696e-26	3.90761046109765e-24	50.9997862992667
cg05669832	0.919727640290126	0.776051468758261	69.6874897582981	1.60647299061731e-26	3.914522186811e-24	50.9974763663471
cg12383650	0.861214969136129	0.623348457587755	69.6826885351946	1.60881063077195e-26	3.91596264624458e-24	50.9960171626827
cg09196959	0.871569302415215	0.76201131402583	69.6822253670469	1.60903632834938e-26	3.91596264624458e-24	50.995876389371
cg01332342	-0.836381093175666	0.285608659519341	-69.6809849453947	1.60964093769875e-26	3.91596264624458e-24	50.9954993760611
cg25308381	0.732448472303688	0.738906872863851	69.6639898846338	1.61794870892756e-26	3.93332742760173e-24	50.990333177412
cg12476455	0.886941522331396	0.764485992073281	69.6628568962224	1.61850414647208e-26	3.93332742760173e-24	50.9899887207996
cg05208400	0.806313368088508	0.599317961051645	69.64365259915	1.62794931536995e-26	3.95417353420518e-24	50.9841492221773
cg13869484	0.905025696675373	0.769658126099695	69.6343313514228	1.63255453165181e-26	3.96219867887739e-24	50.9813142636985
cg25888386	0.893387430012302	0.631895696938693	69.6334484323048	1.63299144954281e-26	3.96219867887739e-24	50.9810457120997
cg11576349	0.682160816001212	0.679714300100287	69.6243584536714	1.63749680572629e-26	3.96984714855161e-24	50.9782806615094
cg18910313	0.770358666900919	0.749859377101541	69.6235760266931	1.63788521559641e-26	3.96984714855161e-24	50.9780426395105
cg24718756	0.74245996413197	0.694544899276147	69.6190446100546	1.64013658459589e-26	3.97319165931515e-24	50.9766640814133
cg24102222	0.830560069106142	0.757780563750586	69.6138839446279	1.642704533488e-26	3.97690379428902e-24	50.9750939744328
cg22897419	0.861144670853324	0.783907339754808	69.6124605467561	1.64341355715832e-26	3.97690379428902e-24	50.974660890666
cg12922492	0.81725047829731	0.750315542128681	69.5856010688932	1.65685305234057e-26	4.00729907210922e-24	50.9664868290434
cg03281139	0.841299833137998	0.648505427146149	69.5775852192529	1.66088614564231e-26	4.01492366203492e-24	50.9640467339753
cg13648550	0.807201905796542	0.76001570192712	69.5724383595562	1.66348115337683e-26	4.01906567374684e-24	50.9624798255286
cg17284531	0.796921949844503	0.763749237287725	69.5694305826444	1.66499961666476e-26	4.02060368238152e-24	50.9615640811934
cg06954520	0.85246903789897	0.776085984474265	69.5639602081801	1.66776503283597e-26	4.02514958242588e-24	50.9598984682429
cg26427109	0.932789827015808	0.786668706834826	69.5599210195629	1.6698100335028e-26	4.02795286970509e-24	50.9586685307578
cg26792089	0.726207287322131	0.717075909654937	69.5195371875574	1.69040089472587e-26	4.07546627136156e-24	50.9463673910406
cg14945086	0.863094282253573	0.809728928840427	69.5142039925147	1.69313998444473e-26	4.07991252805602e-24	50.9447422967424
cg06880420	0.852084320877469	0.727892226648061	69.5090336542621	1.6957998686023e-26	4.0841633285498e-24	50.9431666992533
cg01037082	0.720751602370867	0.662658129887173	69.4686674784223	1.71671728798594e-26	4.13130236333897e-24	50.9308612725622
cg20934105	0.873775170671435	0.748374960603481	69.4677708550165	1.71718496600806e-26	4.13130236333897e-24	50.9305878542712
cg21413797	0.690372505770994	0.568938202737294	69.4443772771245	1.72943429779443e-26	4.15857801006043e-24	50.923452826706
cg14519350	0.7157916572692	0.720997950450359	69.4367647856333	1.7334400470311e-26	4.16406812869523e-24	50.9211304648768
cg20164479	0.881857113812679	0.767070931571166	69.4355112670978	1.73410058868043e-26	4.16406812869523e-24	50.9207480246352
cg03649649	0.841374226044438	0.749858768889682	69.4348340815542	1.73445754126741e-26	4.16406812869523e-24	50.920541416707
cg08136020	0.833696145768091	0.637552404513342	69.4146193965788	1.74514844346644e-26	4.18752961505675e-24	50.9143729614629
cg17707057	0.862006167663871	0.781609604706798	69.4010884323856	1.75234306833161e-26	4.20258142179413e-24	50.9102429478419
cg16191087	-0.768165865967247	0.340983605259395	-69.3943074383446	1.75596030330298e-26	4.2088114350501e-24	50.9081728812849
cg14451276	0.838078816861033	0.779963539713925	69.3927595117898	1.75678712046245e-26	4.2088114350501e-24	50.9077003078899
cg13432241	0.886961387749699	0.725013733137074	69.3830959806782	1.76195807072964e-26	4.21898268921402e-24	50.9047498296149
cg07119472	0.783944320450042	0.719423258369936	69.3770462055191	1.76520341089473e-26	4.2245348402153e-24	50.9029024821724
cg21806592	0.884086237794407	0.779643150246442	69.369625161126	1.76919290355484e-26	4.23186115771084e-24	50.9006361705354
cg18822703	0.862946662675263	0.783850748029452	69.3676852777958	1.77023732454e-26	4.23213895454134e-24	50.9000437069584
cg16440978	0.864693800777996	0.639478061669312	69.3587747683771	1.77504298589647e-26	4.24140381394162e-24	50.8973221023503
cg06572563	0.670861531033533	0.674407821155854	69.35593662935	1.77657653209119e-26	4.24284445649919e-24	50.8964551491866
cg27177158	0.838566754386451	0.643161422700143	69.3501750655923	1.77969397521253e-26	4.24806429444579e-24	50.8946950739319
cg19002149	-0.785368731179661	0.340390913276074	-69.3462681220528	1.78181118635388e-26	4.248826091659e-24	50.8935014693216
cg23256882	0.82519027655762	0.772033971194726	69.3461467294895	1.7818770124042e-26	4.248826091659e-24	50.8934643817011
cg01833470	0.854135735148875	0.78403763510371	69.3400648589691	1.78517821485004e-26	4.25319463890681e-24	50.891606171224
cg04931184	0.750022142290598	0.600081529427625	69.3382884228337	1.78614366146259e-26	4.25319463890681e-24	50.8910633788454
cg23185774	0.727556148765785	0.652471614388658	69.3376186545	1.78650780494101e-26	4.25319463890681e-24	50.8908587263835
cg20333292	0.679604678513324	0.714776970394751	69.3193098196396	1.79649221972752e-26	4.27473260906041e-24	50.8852635103755
cg24113496	0.704548054928396	0.681165660474345	69.3170003326126	1.79775580283521e-26	4.27550781466145e-24	50.8845576139577
cg05054910	0.862341931641464	0.609378107656045	69.3003094323418	1.80691555640813e-26	4.29505146674676e-24	50.8794552775621
cg17742559	0.7140033130019	0.775516048485954	69.2934364345463	1.81070156106039e-26	4.30180796614405e-24	50.8773538484097
cg02947450	-0.852270256051232	0.364994306113424	-69.2596612266634	1.82942776895552e-26	4.34403340700267e-24	50.8670237781131
cg01655958	0.876256410029761	0.785317250384552	69.2329381868146	1.84438763450159e-26	4.37727624386058e-24	50.8588467666873
cg09937039	0.805766916397052	0.712786503294627	69.2146784491839	1.8546832629037e-26	4.39942063678681e-24	50.8532575025302
cg24255209	0.558202579770579	0.4958594604389	69.2048642136198	1.86024179776207e-26	4.40969026204906e-24	50.85025273371
cg09725874	0.618640110970713	0.523523087311459	69.2036210622614	1.86094713083337e-26	4.40969026204906e-24	50.8498720924929
cg00604356	0.840541984021046	0.751478538358577	69.1997033659888	1.86317176616586e-26	4.41266825928664e-24	50.8486724828718
cg12966876	0.857344767848469	0.77066249957399	69.1908568437476	1.86820544802574e-26	4.42065645074387e-24	50.8459633848467
cg01348086	0.700366269147063	0.630103246057536	69.1903681903313	1.86848390703942e-26	4.42065645074387e-24	50.845813732162
cg22835851	0.822253185251401	0.708062492712775	69.1855912456374	1.87120833754053e-26	4.42480598116235e-24	50.8443507079484
cg16481791	0.78906451086979	0.698199882261622	69.1691269616207	1.88063031223309e-26	4.44478053732602e-24	50.83930739787
cg26904049	-0.815313875266236	0.325738634600563	-69.1588763363104	1.88652148999297e-26	4.4532216373472e-24	50.8361667941486
cg05331856	0.787264166223896	0.681460764157536	69.1576753459912	1.88721297933791e-26	4.4532216373472e-24	50.835798800049
cg26692749	0.819980415072404	0.754067112234655	69.1576166019885	1.88724680894174e-26	4.4532216373472e-24	50.8357808001891
cg17837069	0.764015589845751	0.562080774219829	69.1561199280012	1.88810893048894e-26	4.4532216373472e-24	50.8353221959756
cg02402436	0.81198105708693	0.685800368093088	69.1512184092494	1.89093521507646e-26	4.45758156104192e-24	50.8338202197849
cg10465839	0.617855753871163	0.562183880087214	69.1264542533695	1.90528245248402e-26	4.48908177215499e-24	50.8262299739647
cg02075410	-0.96642899234209	0.331688758967633	-69.1028244402079	1.91907878852448e-26	4.51925212022828e-24	50.8189846859934
cg14036776	0.810790512784973	0.564338960988033	69.080907250127	1.93196871662549e-26	4.54725791221851e-24	50.8122621406375
cg14359680	0.691636657939552	0.73173570757088	69.0651461768188	1.94129412192811e-26	4.56684934534698e-24	50.8074264148016
cg21012737	0.86004939123488	0.72689832680985	69.0441805537047	1.95377201964342e-26	4.59383291116881e-24	50.8009920231291
cg21424703	0.837346613351969	0.756766142099122	69.0368744958452	1.958139997787e-26	4.60172992985088e-24	50.7987492870502
cg24727122	0.713218124764148	0.695213557230346	69.0348247295279	1.95936730074551e-26	4.60224186544505e-24	50.7981200258266
cg04279139	0.876988322236501	0.754756291377684	69.0245079587176	1.96555673391497e-26	4.61352980097497e-24	50.7949525587073
cg07791803	0.866410768726624	0.73363549590388	69.0225137221697	1.96675551326442e-26	4.61352980097497e-24	50.7943402273044
cg25566507	-0.854212542284002	0.237073510201182	-69.0217598790228	1.96720886427043e-26	4.61352980097497e-24	50.7941087544203
cg24242022	0.832029653721779	0.75650267830851	68.9898910027067	1.9864748034935e-26	4.65631736586488e-24	50.7843207094605
cg27659622	0.772541958807102	0.548135494705865	68.9783541570582	1.99349787550688e-26	4.67037829610658e-24	50.780776145972
cg04197347	-0.836955813794881	0.317432553991492	-68.9669859741583	2.00044370657227e-26	4.68424391506607e-24	50.7772827803526
cg20152430	-0.924732579472706	0.194223893184428	-68.9393718679538	2.01742134789567e-26	4.72157375112482e-24	50.7687945806564
cg26353161	-0.737620964829869	0.287593742183206	-68.9316817676642	2.02217616422646e-26	4.73027365332215e-24	50.766430099765
cg05880248	0.779726472271859	0.705558810933122	68.9200547008231	2.02938751403848e-26	4.74470800782196e-24	50.762854579742
cg22111043	0.815515381167038	0.701951832075995	68.8938003399385	2.04577023630754e-26	4.77843344997608e-24	50.7547785397796
cg23613836	-0.844185213523422	0.339932020130431	-68.8935794731959	2.04590864301141e-26	4.77843344997608e-24	50.7547105855056
cg03338924	-0.873655766223506	0.236740822325058	-68.8868860266273	2.05010776220907e-26	4.78578919543644e-24	50.7526510958499
cg12416569	0.669477379504682	0.62924023155864	68.8576078646136	2.0685816904625e-26	4.826443595183e-24	50.7436400501984
cg08047086	0.723565517749885	0.720217161312227	68.845913531245	2.0760092147174e-26	4.83964507680953e-24	50.7400396951015
cg23397013	0.886944612502099	0.764950362403683	68.8453578741039	2.07636282824229e-26	4.83964507680953e-24	50.7398686076415
cg01530082	0.902891032218944	0.779765072500609	68.8312953172283	2.08533309572236e-26	4.85806955375975e-24	50.7355382377399
cg01382502	0.897405802463372	0.799437220363212	68.8142463474687	2.09626278851296e-26	4.8810376297801e-24	50.7302869714021
cg16061528	0.489578685109085	0.798172089024633	68.8098968523801	2.09906073835815e-26	4.88412346050013e-24	50.7289470568104
cg24473500	0.769447133823725	0.598839843985579	68.808856363865	2.09973064477205e-26	4.88412346050013e-24	50.728626508278
cg17583432	0.862185086019187	0.770502498977662	68.797390429045	2.10712769545241e-26	4.89883012561808e-24	50.7250937959533
cg23404711	-0.879131875632509	0.314544611929159	-68.7897967221293	2.11204165890421e-26	4.90775184868002e-24	50.7227537892076
cg03654273	0.83690944804625	0.741786438290602	68.7724040465572	2.12334189836551e-26	4.93149671362109e-24	50.7173931792345
cg19588016	0.779278868300153	0.649922692670974	68.7613787026642	2.13053796947042e-26	4.94489044507835e-24	50.7139942970067
cg08299791	0.70337626840437	0.605773594316982	68.7602470231359	2.13127804272312e-26	4.94489044507835e-24	50.7136453908989
cg22125902	0.690073793620972	0.60848892002188	68.7379578281611	2.14590927340206e-26	4.97630466346252e-24	50.7067721942725
cg03852656	0.791277838052708	0.734031423747423	68.7139375859769	2.16179460181877e-26	5.01059368030095e-24	50.6993625298981
cg12681001	0.74383611796277	0.674473184481472	68.6752180282088	2.18766074509884e-26	5.06605777983244e-24	50.687412637039
cg00921219	0.880248264732363	0.774511881401426	68.6747926703257	2.18794669309514e-26	5.06605777983244e-24	50.6872813201159
cg14194983	0.684283560578885	0.585000763443625	68.6605829405818	2.19752174686892e-26	5.08564537875639e-24	50.6828939768448
cg19126910	0.78222693237344	0.597774771270187	68.6554462392546	2.20099383804585e-26	5.0910964013368e-24	50.6813077486583
cg15026089	0.727967888838644	0.729213911423405	68.6424075365415	2.20983300973835e-26	5.10895013929924e-24	50.6772807885778
cg13925686	0.762836263704564	0.653621680467736	68.62950990546	2.21861311759484e-26	5.1266492977327e-24	50.6732965916652
cg09471455	0.790380727580119	0.691202701657602	68.6271974065071	2.22019121694791e-26	5.1276969489297e-24	50.6725821546553
cg25039325	0.769837655420355	0.747475662809384	68.62306108754	2.22301686234448e-26	5.13162338081758e-24	50.6713041916515
cg02156723	0.847985864829357	0.602678219012811	68.6173392840703	2.22693180854107e-26	5.13805911352205e-24	50.669536239056
cg05921138	0.875851713561238	0.765609875075187	68.598454955418	2.23990406432269e-26	5.16537512374991e-24	50.663700139985
cg02042997	0.771758667990949	0.675238747974646	68.5900256854926	2.24571991805422e-26	5.17616869484378e-24	50.6610945643621
cg14106719	0.817283751445402	0.735267133278594	68.5874976784798	2.24746722033016e-26	5.1775784761027e-24	50.6603130640523
cg25824217	0.902387097773295	0.767158436841542	68.5539774368722	2.2707707034439e-26	5.22862157276318e-24	50.649947801736
cg14989202	0.861967762586694	0.797668336346309	68.5462615330556	2.27617058054026e-26	5.23840953747657e-24	50.6475610906441
cg15573664	0.891643782710807	0.788118807429795	68.5397458486067	2.28074096907232e-26	5.24627959238023e-24	50.6455454116045
cg03087880	0.827552192078483	0.726359090512823	68.5345838812352	2.28436862154127e-26	5.25197427255109e-24	50.6439483700423
cg01838287	0.666160230316218	0.548007759499304	68.5302953671917	2.28738703531163e-26	5.25626322212159e-24	50.6426214649165
cg12552820	0.726655842930314	0.628184899679162	68.4926830728826	2.31403954488289e-26	5.31483007006327e-24	50.6309800681488
cg27041424	0.851201980487824	0.728229627548437	68.4804774134136	2.32275833258923e-26	5.3321689396312e-24	50.6272008179543
cg02049210	0.654753662760212	0.5863182368625	68.4749680766769	2.32670504001091e-26	5.33854099039444e-24	50.6254947203657
cg04200243	0.805049279662772	0.614521053560291	68.4540268373212	2.34177083472524e-26	5.37040614315686e-24	50.6190084242751
cg10902549	0.76681765300902	0.739196229193818	68.4492148325072	2.34524715378206e-26	5.37567435837495e-24	50.6175176636312
cg24147392	-0.376877629828275	0.0850337374032048	-68.4452404841811	2.34812240167498e-26	5.37956022184744e-24	50.6162863246104
cg05922714	0.759478446883765	0.569144232333762	68.4402437394405	2.35174254146802e-26	5.38514787584473e-24	50.6147381164322
cg17521583	0.881377892375054	0.658805860447196	68.4177331483862	2.36812406524291e-26	5.41993696076754e-24	50.6077618580205
cg20477259	0.705836751326414	0.64323435507752	68.383396045433	2.39334252924679e-26	5.47490613401356e-24	50.5971157094463
cg00471989	0.852837225769695	0.624852792293918	68.3747600714312	2.39972925932787e-26	5.48461748343707e-24	50.5944372425375
cg24877510	0.886512219638539	0.791255363834009	68.3744028422532	2.39999383199687e-26	5.48461748343707e-24	50.594326439297
cg27636058	0.770825248014324	0.768494283251819	68.3564886525724	2.41330076314374e-26	5.51226428319069e-24	50.588769126515
cg04797742	-0.818108727478797	0.370263705714857	-68.3321781849822	2.43148261110735e-26	5.55101270520757e-24	50.5812250757932
cg02959816	0.823604726645996	0.788195843234389	68.3294677263179	2.43351863663454e-26	5.55288028842868e-24	50.5803837852765
cg09426937	0.730588224131329	0.790960965368149	68.3098108946848	2.44833785052229e-26	5.58390049740678e-24	50.5742814954815
[truncated: 453,911 more rows]
