# Supplementary material for: Genetic Variation, Not Cell Type of Origin, Underlies the Majority of Identifiable Regulatory Differences in iPSCs
Source: PLoS Genet. 2016 Jan 26;12(1):e1005793. doi: 10.1371/journal.pgen.1005793 (PMC4727884; doi:10.1371/journal.pgen.1005793)
Supplement: S3 Table — Differential gene expression results from all contrasts (a) between L-iPSCs and F-iPSCs, (b) L-iPSCs and LCL, (c) F-iPSCs and fibroblasts, and (d) LCLs and fibroblasts. The contrasts are polarized as written here–i.e. a negative T statistic indicates a decrease in expression between the first cell type and the second. (ZIP) [file pgen.1005793.s016.zip]

Archive with 1 entries (1 files):
- TableS3A_D.xlsx
