# Supplementary material for: Genetic Variation, Not Cell Type of Origin, Underlies the Majority of Identifiable Regulatory Differences in iPSCs
Source: PLoS Genet. 2016 Jan 26;12(1):e1005793. doi: 10.1371/journal.pgen.1005793 (PMC4727884; doi:10.1371/journal.pgen.1005793)
Supplement: S4 Table — These are the only genes identified as DE (FDR 5%) when we used only one L-iPSC replicate per individual. The ‘number of times DE’ is the sum of times the gene had been classified as DE across all 81 possible combinations of comparisons involving a single replicate. (XLSX) [file pgen.1005793.s017.xlsx]

## Sheet: iPSCs.one.replicate
Gene Name	Ensembl Gene Name	Number of Times DE
FAM120A	ENSG00000048828	1
NMU	ENSG00000109255	1
PNPO	ENSG00000108439	7
SOX21	ENSG00000125285	8
LEFTY1	ENSG00000243709	16
INPP5F	ENSG00000198825	53
